# Supplementary material for: Global, Regional, and National Burden of Autism Spectrum Disorder: Trends and Decomposition Analysis From 1990 to 2021, and Projections for 2045
Source: Actas Esp Psiquiatr. 2025 Dec 17;53(6):1162–75. doi: 10.62641/aep.v53i6.2029 (PMC12728558; doi:10.62641/aep.v53i6.2029)
Supplement: Supplementary file 1 [file ActEsp-53-6-1162-1175-s1.zip › Supplementary Table 1.xlsx]

## Sheet: Sheet1
Location	DALYs				DALYs
	1990				2021
	Both	Male	Female		Both	Male	Female
Global	7868387	5.37958e+06	2.48881e+06		1.1544e+07	7.89684e+06	3.6472e+06
High SDI	1.67531e+06	1.16391e+06	511402		2.03924e+06	1.43124e+06	608004
High-middle SDI	1.55881e+06	1.08608e+06	472731		1.87064e+06	1.33484e+06	535800
Middle SDI	2.24782e+06	1.55756e+06	690259		3.19608e+06	2.21167e+06	984406
Low-middle SDI	1.59228e+06	1055743	536538		2.63327e+06	1.74419e+06	889074
Low SDI	786675	511360	275315		1.79574e+06	1.16884e+06	626902
Andean Latin America	49442.8	32331	17111.9		85530.4	56870.2	28660.1
Australasia	43363.4	30351.1	13012.3		66005.7	46422.8	19582.8
Caribbean	46475.1	30393.1	16082		59774.1	39467.3	20306.8
Central Asia	117929	75702.6	42226.7		161331	105125	56205.3
Central Europe	215366	138868	76498.5		194783	127655	67127.6
Central Latin America	240950	157970	82980.3		358883	236449	122433
Central Sub-Saharan Africa	94795.9	61009.2	33786.7		241038	156221	84817.1
East Asia	1.45416e+06	1.09069e+06	363473		1.77409e+06	1.35213e+06	421963
Eastern Europe	374961	236208	138753		337179	214780	122399
Eastern Sub-Saharan Africa	334049	214668	119382		757537	489531	268006
High-income Asia Pacific	464059	324563	139496		495601	347920	147681
High-income North America	551460	370645	180814		713184	483631	229553
North Africa and Middle East	502914	334078	168836		914908	618543	296365
Oceania	8749.23	6016.81	2732.42		18287.5	12594.1	5693.4
South Asia	1.45655e+06	980633	475921		2.39907e+06	1.60837e+06	790696
Southeast Asia	604596	396116	208480		900293	601633	298660
Southern Latin America	96939.5	65912.5	31027		130654	89513	41141.1
Southern Sub-Saharan Africa	91838.8	58581	33257.8		138087	89107.9	48979.2
Tropical Latin America	179905	118010	61895.1		255968	169388	86579.7
Western Europe	604909	441093	163816		678957	499513	179443
Western Sub-Saharan Africa	334968	215740	119228		862884	551976	310908
