# Supplementary material for: Global, Regional, and National Burden of Autism Spectrum Disorder: Trends and Decomposition Analysis From 1990 to 2021, and Projections for 2045
Source: Actas Esp Psiquiatr. 2025 Dec 17;53(6):1162–75. doi: 10.62641/aep.v53i6.2029 (PMC12728558; doi:10.62641/aep.v53i6.2029)
Supplement: Supplementary file 1 [file ActEsp-53-6-1162-1175-s1.zip › Supplementary Table 10.xlsx]

## Sheet: Fig9Da (1)
measure	location	cause	sex	year	ASR	crude_rate	case
DALYs (Disability-Adjusted Life Years)	Global	Autism spectrum disorders	Male	1992	195.961	200.104	5543174
DALYs (Disability-Adjusted Life Years)	Global	Autism spectrum disorders	Male	1993	196.032	200.052	5621881
DALYs (Disability-Adjusted Life Years)	Global	Autism spectrum disorders	Male	1994	196.112	200.008	5696732
DALYs (Disability-Adjusted Life Years)	Global	Autism spectrum disorders	Male	1995	196.216	199.986	5770424
DALYs (Disability-Adjusted Life Years)	Global	Autism spectrum disorders	Male	1996	196.402	200.045	5846896
DALYs (Disability-Adjusted Life Years)	Global	Autism spectrum disorders	Male	1997	196.773	200.28	5928478
DALYs (Disability-Adjusted Life Years)	Global	Autism spectrum disorders	Male	1998	197.197	200.569	6011762
DALYs (Disability-Adjusted Life Years)	Global	Autism spectrum disorders	Male	1999	197.576	200.808	6093710
DALYs (Disability-Adjusted Life Years)	Global	Autism spectrum disorders	Male	2000	197.781	200.869	6171089
DALYs (Disability-Adjusted Life Years)	Global	Autism spectrum disorders	Male	2001	197.905	200.843	6247196
DALYs (Disability-Adjusted Life Years)	Global	Autism spectrum disorders	Male	2002	198.045	200.83	6325366
DALYs (Disability-Adjusted Life Years)	Global	Autism spectrum disorders	Male	2003	198.213	200.848	6405976
DALYs (Disability-Adjusted Life Years)	Global	Autism spectrum disorders	Male	2004	198.302	200.787	6485358
DALYs (Disability-Adjusted Life Years)	Global	Autism spectrum disorders	Male	2005	198.385	200.717	6566017
DALYs (Disability-Adjusted Life Years)	Global	Autism spectrum disorders	Male	2006	198.48	200.662	6649625
DALYs (Disability-Adjusted Life Years)	Global	Autism spectrum disorders	Male	2007	198.587	200.61	6735766
DALYs (Disability-Adjusted Life Years)	Global	Autism spectrum disorders	Male	2008	198.751	200.621	6826854
DALYs (Disability-Adjusted Life Years)	Global	Autism spectrum disorders	Male	2009	198.868	200.584	6917558
DALYs (Disability-Adjusted Life Years)	Global	Autism spectrum disorders	Male	2010	198.93	200.492	7002568
DALYs (Disability-Adjusted Life Years)	Global	Autism spectrum disorders	Male	2011	199.008	200.409	7084864
DALYs (Disability-Adjusted Life Years)	Global	Autism spectrum disorders	Male	2012	199.182	200.413	7172100
DALYs (Disability-Adjusted Life Years)	Global	Autism spectrum disorders	Male	2013	199.385	200.448	7262417
DALYs (Disability-Adjusted Life Years)	Global	Autism spectrum disorders	Male	2014	199.579	200.476	7352885
DALYs (Disability-Adjusted Life Years)	Global	Autism spectrum disorders	Male	2015	199.676	200.412	7440864
DALYs (Disability-Adjusted Life Years)	Global	Autism spectrum disorders	Male	2016	199.725	200.297	7527129
DALYs (Disability-Adjusted Life Years)	Global	Autism spectrum disorders	Male	2017	199.823	200.218	7613553
DALYs (Disability-Adjusted Life Years)	Global	Autism spectrum disorders	Male	2018	199.923	200.134	7697199
DALYs (Disability-Adjusted Life Years)	Global	Autism spectrum disorders	Male	2019	199.987	199.997	7775408
DALYs (Disability-Adjusted Life Years)	Global	Autism spectrum disorders	Male	2020	199.92	199.742	7841692
DALYs (Disability-Adjusted Life Years)	Global	Autism spectrum disorders	Male	2021	199.797	199.446	7896838
DALYs (Disability-Adjusted Life Years)	Global	Autism spectrum disorders	Male	2022	200.261	199.947	8015021
DALYs (Disability-Adjusted Life Years)	Global	Autism spectrum disorders	Male	2023	200.385	199.849	8079872
DALYs (Disability-Adjusted Life Years)	Global	Autism spectrum disorders	Male	2024	200.509	199.729	8147274
DALYs (Disability-Adjusted Life Years)	Global	Autism spectrum disorders	Male	2025	200.548	199.519	8210385
DALYs (Disability-Adjusted Life Years)	Global	Autism spectrum disorders	Male	2026	200.588	199.306	8272353
DALYs (Disability-Adjusted Life Years)	Global	Autism spectrum disorders	Male	2027	200.628	199.084	8332959
DALYs (Disability-Adjusted Life Years)	Global	Autism spectrum disorders	Male	2028	200.667	198.853	8392154
DALYs (Disability-Adjusted Life Years)	Global	Autism spectrum disorders	Male	2029	200.707	198.624	8450375
DALYs (Disability-Adjusted Life Years)	Global	Autism spectrum disorders	Male	2030	200.659	198.31	8503917
DALYs (Disability-Adjusted Life Years)	Global	Autism spectrum disorders	Male	2031	200.612	197.996	8556379
DALYs (Disability-Adjusted Life Years)	Global	Autism spectrum disorders	Male	2032	200.564	197.678	8607533
DALYs (Disability-Adjusted Life Years)	Global	Autism spectrum disorders	Male	2033	200.516	197.349	8657192
DALYs (Disability-Adjusted Life Years)	Global	Autism spectrum disorders	Male	2034	200.469	197.022	8705779
DALYs (Disability-Adjusted Life Years)	Global	Autism spectrum disorders	Male	2035	200.331	196.612	8749507
DALYs (Disability-Adjusted Life Years)	Global	Autism spectrum disorders	Male	2036	200.193	196.205	8792162
DALYs (Disability-Adjusted Life Years)	Global	Autism spectrum disorders	Male	2037	200.054	195.797	8833546
DALYs (Disability-Adjusted Life Years)	Global	Autism spectrum disorders	Male	2038	199.916	195.381	8873449
DALYs (Disability-Adjusted Life Years)	Global	Autism spectrum disorders	Male	2039	199.778	194.967	8912164
DALYs (Disability-Adjusted Life Years)	Global	Autism spectrum disorders	Male	2040	199.683	194.602	8951792
DALYs (Disability-Adjusted Life Years)	Global	Autism spectrum disorders	Male	2041	199.587	194.241	8990325
DALYs (Disability-Adjusted Life Years)	Global	Autism spectrum disorders	Male	2042	199.491	193.881	9027567
DALYs (Disability-Adjusted Life Years)	Global	Autism spectrum disorders	Male	2043	199.396	193.514	9063154
DALYs (Disability-Adjusted Life Years)	Global	Autism spectrum disorders	Male	2044	199.3	193.148	9097280
DALYs (Disability-Adjusted Life Years)	Global	Autism spectrum disorders	Male	2045	199.204	192.784	9130005
DALYs (Disability-Adjusted Life Years)	Global	Autism spectrum disorders	Female	1992	91.9233	93.396	2546972
DALYs (Disability-Adjusted Life Years)	Global	Autism spectrum disorders	Female	1993	91.794	93.1964	2577122
DALYs (Disability-Adjusted Life Years)	Global	Autism spectrum disorders	Female	1994	91.723	93.0531	2607535
DALYs (Disability-Adjusted Life Years)	Global	Autism spectrum disorders	Female	1995	91.7674	93.0218	2640558
DALYs (Disability-Adjusted Life Years)	Global	Autism spectrum disorders	Female	1996	91.8888	93.0663	2676223
DALYs (Disability-Adjusted Life Years)	Global	Autism spectrum disorders	Female	1997	92.0907	93.1834	2714415
DALYs (Disability-Adjusted Life Years)	Global	Autism spectrum disorders	Female	1998	92.2991	93.3016	2752893
DALYs (Disability-Adjusted Life Years)	Global	Autism spectrum disorders	Female	1999	92.5057	93.4141	2791484
DALYs (Disability-Adjusted Life Years)	Global	Autism spectrum disorders	Female	2000	92.6196	93.4276	2827669
DALYs (Disability-Adjusted Life Years)	Global	Autism spectrum disorders	Female	2001	92.7188	93.4269	2864207
DALYs (Disability-Adjusted Life Years)	Global	Autism spectrum disorders	Female	2002	92.7685	93.3709	2899878
DALYs (Disability-Adjusted Life Years)	Global	Autism spectrum disorders	Female	2003	92.8401	93.338	2937028
DALYs (Disability-Adjusted Life Years)	Global	Autism spectrum disorders	Female	2004	92.9051	93.2979	2974711
DALYs (Disability-Adjusted Life Years)	Global	Autism spectrum disorders	Female	2005	92.9812	93.2656	3013480
DALYs (Disability-Adjusted Life Years)	Global	Autism spectrum disorders	Female	2006	93.0569	93.2327	3053261
DALYs (Disability-Adjusted Life Years)	Global	Autism spectrum disorders	Female	2007	93.1501	93.2167	3094554
DALYs (Disability-Adjusted Life Years)	Global	Autism spectrum disorders	Female	2008	93.2565	93.215	3137315
DALYs (Disability-Adjusted Life Years)	Global	Autism spectrum disorders	Female	2009	93.3799	93.2308	3181365
DALYs (Disability-Adjusted Life Years)	Global	Autism spectrum disorders	Female	2010	93.4717	93.2094	3223248
DALYs (Disability-Adjusted Life Years)	Global	Autism spectrum disorders	Female	2011	93.5908	93.2101	3264811
DALYs (Disability-Adjusted Life Years)	Global	Autism spectrum disorders	Female	2012	93.7202	93.2176	3307045
DALYs (Disability-Adjusted Life Years)	Global	Autism spectrum disorders	Female	2013	93.854	93.2343	3350030
DALYs (Disability-Adjusted Life Years)	Global	Autism spectrum disorders	Female	2014	93.9698	93.2291	3392058
DALYs (Disability-Adjusted Life Years)	Global	Autism spectrum disorders	Female	2015	94.0641	93.207	3433400
DALYs (Disability-Adjusted Life Years)	Global	Autism spectrum disorders	Female	2016	94.1185	93.1421	3472917
DALYs (Disability-Adjusted Life Years)	Global	Autism spectrum disorders	Female	2017	94.1786	93.0764	3511704
DALYs (Disability-Adjusted Life Years)	Global	Autism spectrum disorders	Female	2018	94.2537	93.0183	3549580
DALYs (Disability-Adjusted Life Years)	Global	Autism spectrum disorders	Female	2019	94.326	92.9422	3585310
DALYs (Disability-Adjusted Life Years)	Global	Autism spectrum disorders	Female	2020	94.3793	92.8439	3617612
DALYs (Disability-Adjusted Life Years)	Global	Autism spectrum disorders	Female	2021	94.4451	92.7578	3647200
DALYs (Disability-Adjusted Life Years)	Global	Autism spectrum disorders	Female	2022	94.6277	92.7613	3679402
DALYs (Disability-Adjusted Life Years)	Global	Autism spectrum disorders	Female	2023	94.7324	92.7	3710156
DALYs (Disability-Adjusted Life Years)	Global	Autism spectrum disorders	Female	2024	94.8372	92.624	3741705
DALYs (Disability-Adjusted Life Years)	Global	Autism spectrum disorders	Female	2025	94.9114	92.5181	3771861
DALYs (Disability-Adjusted Life Years)	Global	Autism spectrum disorders	Female	2026	94.9856	92.4108	3801572
DALYs (Disability-Adjusted Life Years)	Global	Autism spectrum disorders	Female	2027	95.0597	92.2987	3830704
DALYs (Disability-Adjusted Life Years)	Global	Autism spectrum disorders	Female	2028	95.1339	92.1812	3859222
DALYs (Disability-Adjusted Life Years)	Global	Autism spectrum disorders	Female	2029	95.2081	92.0646	3887366
DALYs (Disability-Adjusted Life Years)	Global	Autism spectrum disorders	Female	2030	95.2499	91.9215	3913964
DALYs (Disability-Adjusted Life Years)	Global	Autism spectrum disorders	Female	2031	95.2916	91.7798	3940150
DALYs (Disability-Adjusted Life Years)	Global	Autism spectrum disorders	Female	2032	95.3334	91.6356	3965769
DALYs (Disability-Adjusted Life Years)	Global	Autism spectrum disorders	Female	2033	95.3752	91.4862	3990684
DALYs (Disability-Adjusted Life Years)	Global	Autism spectrum disorders	Female	2034	95.4169	91.3387	4015159
DALYs (Disability-Adjusted Life Years)	Global	Autism spectrum disorders	Female	2035	95.423	91.1658	4037972
DALYs (Disability-Adjusted Life Years)	Global	Autism spectrum disorders	Female	2036	95.4291	90.9968	4060373
DALYs (Disability-Adjusted Life Years)	Global	Autism spectrum disorders	Female	2037	95.4351	90.8284	4082230
DALYs (Disability-Adjusted Life Years)	Global	Autism spectrum disorders	Female	2038	95.4412	90.6566	4103373
DALYs (Disability-Adjusted Life Years)	Global	Autism spectrum disorders	Female	2039	95.4473	90.4873	4124004
DALYs (Disability-Adjusted Life Years)	Global	Autism spectrum disorders	Female	2040	95.4598	90.3344	4144725
DALYs (Disability-Adjusted Life Years)	Global	Autism spectrum disorders	Female	2041	95.4723	90.1863	4165021
DALYs (Disability-Adjusted Life Years)	Global	Autism spectrum disorders	Female	2042	95.4849	90.0406	4184769
DALYs (Disability-Adjusted Life Years)	Global	Autism spectrum disorders	Female	2043	95.4974	89.8928	4203729
DALYs (Disability-Adjusted Life Years)	Global	Autism spectrum disorders	Female	2044	95.5099	89.7466	4222044
DALYs (Disability-Adjusted Life Years)	Global	Autism spectrum disorders	Female	2045	95.5224	89.6035	4239752
DALYs (Disability-Adjusted Life Years)	Global	Autism spectrum disorders	Both	1992	144.349	147.168	8090146
DALYs (Disability-Adjusted Life Years)	Global	Autism spectrum disorders	Both	1993	144.335	147.055	8199002
DALYs (Disability-Adjusted Life Years)	Global	Autism spectrum disorders	Both	1994	144.349	146.966	8304268
DALYs (Disability-Adjusted Life Years)	Global	Autism spectrum disorders	Both	1995	144.428	146.941	8410982
DALYs (Disability-Adjusted Life Years)	Global	Autism spectrum disorders	Both	1996	144.583	146.991	8523119
DALYs (Disability-Adjusted Life Years)	Global	Autism spectrum disorders	Both	1997	144.868	147.161	8642893
DALYs (Disability-Adjusted Life Years)	Global	Autism spectrum disorders	Both	1998	145.182	147.358	8764655
DALYs (Disability-Adjusted Life Years)	Global	Autism spectrum disorders	Both	1999	145.471	147.524	8885194
DALYs (Disability-Adjusted Life Years)	Global	Autism spectrum disorders	Both	2000	145.626	147.55	8998758
DALYs (Disability-Adjusted Life Years)	Global	Autism spectrum disorders	Both	2001	145.731	147.524	9111404
DALYs (Disability-Adjusted Life Years)	Global	Autism spectrum disorders	Both	2002	145.82	147.477	9225244
DALYs (Disability-Adjusted Life Years)	Global	Autism spectrum disorders	Both	2003	145.933	147.456	9343005
DALYs (Disability-Adjusted Life Years)	Global	Autism spectrum disorders	Both	2004	146.002	147.39	9460068
DALYs (Disability-Adjusted Life Years)	Global	Autism spectrum disorders	Both	2005	146.075	147.324	9579497
DALYs (Disability-Adjusted Life Years)	Global	Autism spectrum disorders	Both	2006	146.155	147.265	9702886
DALYs (Disability-Adjusted Life Years)	Global	Autism spectrum disorders	Both	2007	146.252	147.218	9830320
DALYs (Disability-Adjusted Life Years)	Global	Autism spectrum disorders	Both	2008	146.387	147.213	9964168
DALYs (Disability-Adjusted Life Years)	Global	Autism spectrum disorders	Both	2009	146.507	147.192	10098922
DALYs (Disability-Adjusted Life Years)	Global	Autism spectrum disorders	Both	2010	146.577	147.118	10225817
DALYs (Disability-Adjusted Life Years)	Global	Autism spectrum disorders	Both	2011	146.668	147.057	10349675
DALYs (Disability-Adjusted Life Years)	Global	Autism spectrum disorders	Both	2012	146.816	147.048	10479145
DALYs (Disability-Adjusted Life Years)	Global	Autism spectrum disorders	Both	2013	146.984	147.064	10612447
DALYs (Disability-Adjusted Life Years)	Global	Autism spectrum disorders	Both	2014	147.142	147.068	10744944
DALYs (Disability-Adjusted Life Years)	Global	Autism spectrum disorders	Both	2015	147.245	147.021	10874264
DALYs (Disability-Adjusted Life Years)	Global	Autism spectrum disorders	Both	2016	147.307	146.93	11000046
DALYs (Disability-Adjusted Life Years)	Global	Autism spectrum disorders	Both	2017	147.399	146.857	11125258
DALYs (Disability-Adjusted Life Years)	Global	Autism spectrum disorders	Both	2018	147.5	146.786	11246779
DALYs (Disability-Adjusted Life Years)	Global	Autism spectrum disorders	Both	2019	147.582	146.678	11360718
DALYs (Disability-Adjusted Life Years)	Global	Autism spectrum disorders	Both	2020	147.581	146.494	11459304
DALYs (Disability-Adjusted Life Years)	Global	Autism spectrum disorders	Both	2021	147.55	146.287	11544038
DALYs (Disability-Adjusted Life Years)	Global	Autism spectrum disorders	Both	2022	147.905	146.534	11686238
DALYs (Disability-Adjusted Life Years)	Global	Autism spectrum disorders	Both	2023	148.033	146.451	11782477
DALYs (Disability-Adjusted Life Years)	Global	Autism spectrum disorders	Both	2024	148.162	146.349	11881797
DALYs (Disability-Adjusted Life Years)	Global	Autism spectrum disorders	Both	2025	148.231	146.183	11975317
DALYs (Disability-Adjusted Life Years)	Global	Autism spectrum disorders	Both	2026	148.3	146.016	12067278
DALYs (Disability-Adjusted Life Years)	Global	Autism spectrum disorders	Both	2027	148.369	145.841	12157291
DALYs (Disability-Adjusted Life Years)	Global	Autism spectrum disorders	Both	2028	148.438	145.659	12245263
DALYs (Disability-Adjusted Life Years)	Global	Autism spectrum disorders	Both	2029	148.507	145.477	12331903
DALYs (Disability-Adjusted Life Years)	Global	Autism spectrum disorders	Both	2030	148.515	145.238	12412220
DALYs (Disability-Adjusted Life Years)	Global	Autism spectrum disorders	Both	2031	148.523	145	12491063
DALYs (Disability-Adjusted Life Years)	Global	Autism spectrum disorders	Both	2032	148.53	144.758	12568004
DALYs (Disability-Adjusted Life Years)	Global	Autism spectrum disorders	Both	2033	148.538	144.508	12642709
DALYs (Disability-Adjusted Life Years)	Global	Autism spectrum disorders	Both	2034	148.546	144.26	12715925
DALYs (Disability-Adjusted Life Years)	Global	Autism spectrum disorders	Both	2035	148.489	143.957	12782532
DALYs (Disability-Adjusted Life Years)	Global	Autism spectrum disorders	Both	2036	148.432	143.659	12847683
DALYs (Disability-Adjusted Life Years)	Global	Autism spectrum disorders	Both	2037	148.376	143.36	12911005
DALYs (Disability-Adjusted Life Years)	Global	Autism spectrum disorders	Both	2038	148.319	143.055	12972097
DALYs (Disability-Adjusted Life Years)	Global	Autism spectrum disorders	Both	2039	148.262	142.754	13031520
DALYs (Disability-Adjusted Life Years)	Global	Autism spectrum disorders	Both	2040	148.229	142.485	13091899
DALYs (Disability-Adjusted Life Years)	Global	Autism spectrum disorders	Both	2041	148.196	142.222	13150810
DALYs (Disability-Adjusted Life Years)	Global	Autism spectrum disorders	Both	2042	148.163	141.961	13207886
DALYs (Disability-Adjusted Life Years)	Global	Autism spectrum disorders	Both	2043	148.13	141.696	13262468
DALYs (Disability-Adjusted Life Years)	Global	Autism spectrum disorders	Both	2044	148.097	141.432	13314963
DALYs (Disability-Adjusted Life Years)	Global	Autism spectrum disorders	Both	2045	148.064	141.171	13365467
