# Supplementary material for: Global, Regional, and National Burden of Autism Spectrum Disorder: Trends and Decomposition Analysis From 1990 to 2021, and Projections for 2045
Source: Actas Esp Psiquiatr. 2025 Dec 17;53(6):1162–75. doi: 10.62641/aep.v53i6.2029 (PMC12728558; doi:10.62641/aep.v53i6.2029)
Supplement: Supplementary file 1 [file ActEsp-53-6-1162-1175-s1.zip › Supplementary Table 2.xlsx]

## Sheet: Sheet1
Location	ASDR				ASDR				ASDR
	1990				2021				EAPC(%)
	Both	Male	Female		Both	Male	Female		Both	Male	Female
Global	144.51	195.93	92.39		147.56	199.8	94.45		0.081	0.074	0.098
High SDI	195	270.59	119.04		197.87	273.45	119.53		0.057	0.043	0.019
High-middle SDI	145.95	202.75	88.96		149.98	210.02	87.29		0.12	0.14	-0.0039
Middle SDI	125.63	171.1	78.51		132.25	180.32	82.82		0.18	0.17	0.22
Low-middle SDI	129.9	169.63	88.74		133.94	176.2	91.18		0.098	0.12	0.088
Low SDI	146.11	189.62	102.17		150.86	197.03	104.95		0.11	0.13	0.092
Andean Latin America	124.27	163.77	85.41		128.5	170.01	86.62		0.12	0.13	0.049
Australasia	216.66	302.53	130.29		222.63	312.78	131.84		0.087	0.11	0.034
Caribbean	128.66	170.42	87.97		127.53	169.21	86.25		-0.014	-0.0086	-0.058
Central Asia	164.48	214.84	116.62		166.43	217.4	115.99		0.063	0.062	0.0053
Central Europe	175.07	227.52	123.25		181.04	237.36	123.88		0.12	0.15	0.015
Central Latin America	139.53	185.45	94.98		142.22	191.13	95.15		0.06	0.091	0.0056
Central Sub-Saharan Africa	159.71	208.62	112.55		164.69	214.82	115.52		0.11	0.1	0.078
East Asia	116.87	169.97	60.4		125.12	184.2	61.2		0.25	0.27	0.17
Eastern Europe	169.49	222.35	120.2		173.87	229.83	120.3		0.1	0.14	0.013
Eastern Sub-Saharan Africa	162.3	211.63	114.24		166.8	218.43	116.63		0.1	0.11	0.078
High-income Asia Pacific	271.65	379.8	163.2		293.92	407.91	176.04		0.25	0.24	0.23
High-income North America	200.5	271.57	130.21		203.95	277.11	130.61		0.089	0.1	0.043
North Africa and Middle East	141.22	183.55	96.75		144.2	187.92	97.1		0.077	0.082	0.019
Oceania	126.72	168.79	81.6		126.07	168.54	80.82		-0.018	-0.011	-0.034
South Asia	126.43	164.18	85.48		127.86	167.86	86.19		0.031	0.071	0.022
Southeast Asia	124.46	164.4	85.39		128.65	170.97	85.93		0.12	0.13	0.042
Southern Latin America	194.17	267.91	122.7		198.18	274.33	123.35		0.045	0.049	0.016
Southern Sub-Saharan Africa	165.99	218.71	117.02		167.72	220.79	117.25		0.049	0.044	0.011
Tropical Latin America	113.25	150.09	77.32		114.44	153.44	76.29		0.046	0.078	-0.023
Western Europe	164.69	240.96	88.29		168.26	246.33	88.82		0.088	0.091	0.037
Western Sub-Saharan Africa	163.21	212.21	113.95		165.49	218.25	116.04		0.055	0.11	0.069
