# Supplementary material for: Global, Regional, and National Burden of Autism Spectrum Disorder: Trends and Decomposition Analysis From 1990 to 2021, and Projections for 2045
Source: Actas Esp Psiquiatr. 2025 Dec 17;53(6):1162–75. doi: 10.62641/aep.v53i6.2029 (PMC12728558; doi:10.62641/aep.v53i6.2029)
Supplement: Supplementary file 1 [file ActEsp-53-6-1162-1175-s1.zip › Supplementary Table 3 .xlsx]

## Sheet: Sheet1
measure	location	sex	age	cause	metric	year	val	upper	lower
Prevalence	Afghanistan	Male	Age-standardized	Autism spectrum disorders	Rate	1990	918.11795909188	1094.04764938926	766.52176754702
Prevalence	Afghanistan	Female	Age-standardized	Autism spectrum disorders	Rate	1990	490.11135766794	595.38756827973	402.93146299035
Prevalence	Afghanistan	Both	Age-standardized	Autism spectrum disorders	Rate	1990	692.097	826.90082243542	575.22733317462
Prevalence	Afghanistan	Male	Age-standardized	Autism spectrum disorders	Rate	2021	917.78804013245	1094.51280599324	757.052
Prevalence	Afghanistan	Female	Age-standardized	Autism spectrum disorders	Rate	2021	487.97932329857	585.07688182621	403.422
Prevalence	Afghanistan	Both	Age-standardized	Autism spectrum disorders	Rate	2021	703.12249186777	839.47995364473	581.74808013688
Prevalence	Albania	Male	Age-standardized	Autism spectrum disorders	Rate	1990	1178.7210587234	1404.50032007196	978.74606673574
Prevalence	Albania	Female	Age-standardized	Autism spectrum disorders	Rate	1990	636.58036375804	764.74152892006	530.46219916808
Prevalence	Albania	Both	Age-standardized	Autism spectrum disorders	Rate	1990	916.03592425778	1086.80661683234	772.37994289019
Prevalence	Albania	Male	Age-standardized	Autism spectrum disorders	Rate	2021	1231.27224224907	1468.08690923013	1023.78965455377
Prevalence	Albania	Female	Age-standardized	Autism spectrum disorders	Rate	2021	645.19894595243	783.00252698125	530.527
Prevalence	Albania	Both	Age-standardized	Autism spectrum disorders	Rate	2021	943.95539410817	1112.32784812322	781.58283304307
Prevalence	Algeria	Male	Age-standardized	Autism spectrum disorders	Rate	1990	987.00857603998	1177.8519898767	820.43854090226
Prevalence	Algeria	Female	Age-standardized	Autism spectrum disorders	Rate	1990	527.39957033367	630.90386754915	433.43545948128
Prevalence	Algeria	Both	Age-standardized	Autism spectrum disorders	Rate	1990	759.23805026545	913.814	632.48623475129
Prevalence	Algeria	Male	Age-standardized	Autism spectrum disorders	Rate	2021	1010.74141269718	1205.12330859476	840.10564939097
Prevalence	Algeria	Female	Age-standardized	Autism spectrum disorders	Rate	2021	530.47960764517	633.96036322135	437.253
Prevalence	Algeria	Both	Age-standardized	Autism spectrum disorders	Rate	2021	774.57982182673	921.94141502644	644.89889697935
Prevalence	American Samoa	Male	Age-standardized	Autism spectrum disorders	Rate	1990	951.42924637829	1140.16133201692	793.38477828809
Prevalence	American Samoa	Female	Age-standardized	Autism spectrum disorders	Rate	1990	456.02189896447	547.24072950277	376.43317359156
Prevalence	American Samoa	Both	Age-standardized	Autism spectrum disorders	Rate	1990	711.11027735922	847.52978853939	592.792
Prevalence	American Samoa	Male	Age-standardized	Autism spectrum disorders	Rate	2021	952.14603356892	1142.00345953513	785.48735356996
Prevalence	American Samoa	Female	Age-standardized	Autism spectrum disorders	Rate	2021	454.94162245405	550.25683432665	370.18748691797
Prevalence	American Samoa	Both	Age-standardized	Autism spectrum disorders	Rate	2021	708.92641388434	847.65941115989	588.85874291261
Prevalence	Andorra	Male	Age-standardized	Autism spectrum disorders	Rate	1990	1296.99852548244	1548.49545330599	1070.90904890334
Prevalence	Andorra	Female	Age-standardized	Autism spectrum disorders	Rate	1990	483.86635760587	582.668	395.58354786596
Prevalence	Andorra	Both	Age-standardized	Autism spectrum disorders	Rate	1990	914.03293877391	1092.79872226725	760.13097868365
Prevalence	Andorra	Male	Age-standardized	Autism spectrum disorders	Rate	2021	1303.13070105108	1548.99513215881	1082.41488979319
Prevalence	Andorra	Female	Age-standardized	Autism spectrum disorders	Rate	2021	484.48142794216	587.56422046366	395.01065310076
Prevalence	Andorra	Both	Age-standardized	Autism spectrum disorders	Rate	2021	905.87286016334	1077.54162356337	752.86406529748
Prevalence	Angola	Male	Age-standardized	Autism spectrum disorders	Rate	1990	1119.70050073313	1334.65140045145	930.89953758368
Prevalence	Angola	Female	Age-standardized	Autism spectrum disorders	Rate	1990	611.13005835563	729.934	507.10775480737
Prevalence	Angola	Both	Age-standardized	Autism spectrum disorders	Rate	1990	867.76759775892	1030.27423813386	724.36595826253
Prevalence	Angola	Male	Age-standardized	Autism spectrum disorders	Rate	2021	1155.04749128393	1366.6459818959	964.60961324511
Prevalence	Angola	Female	Age-standardized	Autism spectrum disorders	Rate	2021	626.60726209068	751.888	520.27955254176
Prevalence	Angola	Both	Age-standardized	Autism spectrum disorders	Rate	2021	879.17557724082	1029.70712456636	740.95015438132
Prevalence	Antigua and Barbuda	Male	Age-standardized	Autism spectrum disorders	Rate	1990	937.93628375733	1106.69297325381	769.56079846287
Prevalence	Antigua and Barbuda	Female	Age-standardized	Autism spectrum disorders	Rate	1990	486.22342434308	586.55728681346	402.46504279251
Prevalence	Antigua and Barbuda	Both	Age-standardized	Autism spectrum disorders	Rate	1990	705.08286193387	833.03983521819	586.28668811477
Prevalence	Antigua and Barbuda	Male	Age-standardized	Autism spectrum disorders	Rate	2021	946.23983389771	1123.09288923563	786.59607393925
Prevalence	Antigua and Barbuda	Female	Age-standardized	Autism spectrum disorders	Rate	2021	482.25444171814	583.00209070648	392.10609857369
Prevalence	Antigua and Barbuda	Both	Age-standardized	Autism spectrum disorders	Rate	2021	711.62303073973	844.87751545814	587.99535038028
Prevalence	Argentina	Male	Age-standardized	Autism spectrum disorders	Rate	1990	1418.22762861761	1692.40414049664	1167.24871551893
Prevalence	Argentina	Female	Age-standardized	Autism spectrum disorders	Rate	1990	654.37447977571	791.67352456979	535.88113951305
Prevalence	Argentina	Both	Age-standardized	Autism spectrum disorders	Rate	1990	1030.07217469862	1231.02262636365	859.04209317311
Prevalence	Argentina	Male	Age-standardized	Autism spectrum disorders	Rate	2021	1443.91601504266	1712.91971781212	1198.77093364912
Prevalence	Argentina	Female	Age-standardized	Autism spectrum disorders	Rate	2021	657.376	788.12275699583	540.94151737319
Prevalence	Argentina	Both	Age-standardized	Autism spectrum disorders	Rate	2021	1045.70113709149	1230.91641106409	867.26991082868
Prevalence	Armenia	Male	Age-standardized	Autism spectrum disorders	Rate	1990	1180.39393415543	1411.52862807949	984.22239543754
Prevalence	Armenia	Female	Age-standardized	Autism spectrum disorders	Rate	1990	646.17	774.01871786411	532.72473959721
Prevalence	Armenia	Both	Age-standardized	Autism spectrum disorders	Rate	1990	907.34486323964	1078.68198770536	761.59842170528
Prevalence	Armenia	Male	Age-standardized	Autism spectrum disorders	Rate	2021	1204.24234637261	1435.43305253553	990.91843354492
Prevalence	Armenia	Female	Age-standardized	Autism spectrum disorders	Rate	2021	644.65652018877	773.40921687201	534.38169208287
Prevalence	Armenia	Both	Age-standardized	Autism spectrum disorders	Rate	2021	921.98406657352	1090.48468312717	766.63420704356
Prevalence	Australia	Male	Age-standardized	Autism spectrum disorders	Rate	1990	1626.30067451369	1942.17403671152	1337.5436329535
Prevalence	Australia	Female	Age-standardized	Autism spectrum disorders	Rate	1990	704.50155126753	851.052	578.18046106527
Prevalence	Australia	Both	Age-standardized	Autism spectrum disorders	Rate	1990	1166.61955941327	1385.3408879894	968.15900077069
Prevalence	Australia	Male	Age-standardized	Autism spectrum disorders	Rate	2021	1678.67497112355	2027.97354843948	1388.77855159305
Prevalence	Australia	Female	Age-standardized	Autism spectrum disorders	Rate	2021	711.15648766291	865.00518317271	581.72990028188
Prevalence	Australia	Both	Age-standardized	Autism spectrum disorders	Rate	2021	1195.40881811529	1428.66858280152	996.09370078668
Prevalence	Austria	Male	Age-standardized	Autism spectrum disorders	Rate	1990	1277.02385219103	1509.23625237396	1058.87881289349
Prevalence	Austria	Female	Age-standardized	Autism spectrum disorders	Rate	1990	483.65789045152	588.03207313495	397.80947579398
Prevalence	Austria	Both	Age-standardized	Autism spectrum disorders	Rate	1990	878.43645610608	1040.64005719509	732.38563120637
Prevalence	Austria	Male	Age-standardized	Autism spectrum disorders	Rate	2021	1287.09224036313	1547.00740478719	1065.90126518845
Prevalence	Austria	Female	Age-standardized	Autism spectrum disorders	Rate	2021	486.12921584901	590.02241289276	398.11652198945
Prevalence	Austria	Both	Age-standardized	Autism spectrum disorders	Rate	2021	892.21092919437	1069.08577597033	741.12748242782
Prevalence	Azerbaijan	Male	Age-standardized	Autism spectrum disorders	Rate	1990	1133.37219653568	1354.60847188384	939.33825889459
Prevalence	Azerbaijan	Female	Age-standardized	Autism spectrum disorders	Rate	1990	626.24337468412	746.38678536357	517.64364457513
Prevalence	Azerbaijan	Both	Age-standardized	Autism spectrum disorders	Rate	1990	872.161	1035.70024300156	726.43372048482
Prevalence	Azerbaijan	Male	Age-standardized	Autism spectrum disorders	Rate	2021	1154.89987655589	1373.37790248902	952.72368416269
Prevalence	Azerbaijan	Female	Age-standardized	Autism spectrum disorders	Rate	2021	625.21786435956	743.02029058774	514.38623494015
Prevalence	Azerbaijan	Both	Age-standardized	Autism spectrum disorders	Rate	2021	893.02192343387	1051.17852462435	745.06056377909
Prevalence	Bahamas	Male	Age-standardized	Autism spectrum disorders	Rate	1990	914.32853891699	1095.13204200631	754.20455268668
Prevalence	Bahamas	Female	Age-standardized	Autism spectrum disorders	Rate	1990	480.89229997411	580.18351755518	391.10528550437
Prevalence	Bahamas	Both	Age-standardized	Autism spectrum disorders	Rate	1990	692.47936549542	829.25237882857	574.14827233317
Prevalence	Bahamas	Male	Age-standardized	Autism spectrum disorders	Rate	2021	921.014	1093.28045750338	761.02533273768
Prevalence	Bahamas	Female	Age-standardized	Autism spectrum disorders	Rate	2021	476.69391031434	573.437	390.43753570235
Prevalence	Bahamas	Both	Age-standardized	Autism spectrum disorders	Rate	2021	692.92894610277	823.30492828859	572.21574456985
Prevalence	Bahrain	Male	Age-standardized	Autism spectrum disorders	Rate	1990	1019.37414585331	1211.04208326263	845.16493237228
Prevalence	Bahrain	Female	Age-standardized	Autism spectrum disorders	Rate	1990	546.55883392139	653.79069333615	453.57816888378
Prevalence	Bahrain	Both	Age-standardized	Autism spectrum disorders	Rate	1990	815.65031529905	964.00388227201	678.52160043123
Prevalence	Bahrain	Male	Age-standardized	Autism spectrum disorders	Rate	2021	1049.32435058753	1250.97821994344	872.74420795954
Prevalence	Bahrain	Female	Age-standardized	Autism spectrum disorders	Rate	2021	545.07106819994	661.64346783134	450.39306916529
Prevalence	Bahrain	Both	Age-standardized	Autism spectrum disorders	Rate	2021	848.42648607406	1009.12515883037	703.65816154546
Prevalence	Bangladesh	Male	Age-standardized	Autism spectrum disorders	Rate	1990	764.97157341828	910.15551737485	636.99064832596
Prevalence	Bangladesh	Female	Age-standardized	Autism spectrum disorders	Rate	1990	380.66360575043	455.193	314.30085187712
Prevalence	Bangladesh	Both	Age-standardized	Autism spectrum disorders	Rate	1990	580.22	691.08338767224	484.36614357235
Prevalence	Bangladesh	Male	Age-standardized	Autism spectrum disorders	Rate	2021	794.23372546291	941.226	653.98370943444
Prevalence	Bangladesh	Female	Age-standardized	Autism spectrum disorders	Rate	2021	388.24105629061	466.57332765592	316.35469424996
Prevalence	Bangladesh	Both	Age-standardized	Autism spectrum disorders	Rate	2021	588.22863769441	696.60820787647	486.72815290451
Prevalence	Barbados	Male	Age-standardized	Autism spectrum disorders	Rate	1990	941.55039783356	1124.72286872478	778.75804311813
Prevalence	Barbados	Female	Age-standardized	Autism spectrum disorders	Rate	1990	484.29637136879	587.44726050104	398.65238129762
Prevalence	Barbados	Both	Age-standardized	Autism spectrum disorders	Rate	1990	706.37378200589	833.51151622766	588.27906282987
Prevalence	Barbados	Male	Age-standardized	Autism spectrum disorders	Rate	2021	948.72455487469	1140.96574014958	789.86082861855
Prevalence	Barbados	Female	Age-standardized	Autism spectrum disorders	Rate	2021	482.73512296321	581.306	395.42988358395
Prevalence	Barbados	Both	Age-standardized	Autism spectrum disorders	Rate	2021	712.35772914757	854.61092585406	593.84226640781
Prevalence	Belarus	Male	Age-standardized	Autism spectrum disorders	Rate	1990	1202.7730986843	1440.9161822043	992.95258629183
Prevalence	Belarus	Female	Age-standardized	Autism spectrum disorders	Rate	1990	653.06931920776	784.96408131613	539.87528606527
Prevalence	Belarus	Both	Age-standardized	Autism spectrum disorders	Rate	1990	917.66589062214	1090.09014249276	765.03053334511
Prevalence	Belarus	Male	Age-standardized	Autism spectrum disorders	Rate	2021	1250.25940594087	1493.30736197601	1043.94715802608
Prevalence	Belarus	Female	Age-standardized	Autism spectrum disorders	Rate	2021	653.76490152736	784.19360859428	534.70989513699
Prevalence	Belarus	Both	Age-standardized	Autism spectrum disorders	Rate	2021	945.19049630481	1128.07827797592	783.50305812866
Prevalence	Belgium	Male	Age-standardized	Autism spectrum disorders	Rate	1990	1273.27866611622	1524.73621993669	1056.08812930727
Prevalence	Belgium	Female	Age-standardized	Autism spectrum disorders	Rate	1990	481.00632853938	580.03828913825	395.87598488777
Prevalence	Belgium	Both	Age-standardized	Autism spectrum disorders	Rate	1990	878.99152719225	1050.83349843392	736.27610920056
Prevalence	Belgium	Male	Age-standardized	Autism spectrum disorders	Rate	2021	1281.54076929169	1525.14418326368	1056.53382197615
Prevalence	Belgium	Female	Age-standardized	Autism spectrum disorders	Rate	2021	483.989	587.64970892481	398.66024652347
Prevalence	Belgium	Both	Age-standardized	Autism spectrum disorders	Rate	2021	885.28339889082	1051.90415338897	734.80540934193
Prevalence	Belize	Male	Age-standardized	Autism spectrum disorders	Rate	1990	893.34019887112	1063.31341270072	736.91009003887
Prevalence	Belize	Female	Age-standardized	Autism spectrum disorders	Rate	1990	468.35246239347	558.70522617348	385.28453050225
Prevalence	Belize	Both	Age-standardized	Autism spectrum disorders	Rate	1990	684.30679426135	813.89194623472	567.882
Prevalence	Belize	Male	Age-standardized	Autism spectrum disorders	Rate	2021	900.67254502706	1083.95721737771	744.17374499345
Prevalence	Belize	Female	Age-standardized	Autism spectrum disorders	Rate	2021	467.63133703776	567.03895575916	382.00266399299
Prevalence	Belize	Both	Age-standardized	Autism spectrum disorders	Rate	2021	683.00380854795	821.90050011538	567.11127599992
Prevalence	Benin	Male	Age-standardized	Autism spectrum disorders	Rate	1990	1138.2481499372	1348.66098355957	944.01666516737
Prevalence	Benin	Female	Age-standardized	Autism spectrum disorders	Rate	1990	619.102	742.98567358136	510.02814980654
Prevalence	Benin	Both	Age-standardized	Autism spectrum disorders	Rate	1990	867.18139103199	1030.13972799031	722.19157516679
Prevalence	Benin	Male	Age-standardized	Autism spectrum disorders	Rate	2021	1164.24535873978	1381.89286799656	960.93699768008
Prevalence	Benin	Female	Age-standardized	Autism spectrum disorders	Rate	2021	626.85960762481	745.59	519.04757086329
Prevalence	Benin	Both	Age-standardized	Autism spectrum disorders	Rate	2021	888.96810949576	1059.51741408738	736.62322677121
Prevalence	Bermuda	Male	Age-standardized	Autism spectrum disorders	Rate	1990	967.38198332135	1157.57508114158	801.58630638103
Prevalence	Bermuda	Female	Age-standardized	Autism spectrum disorders	Rate	1990	495.50061620546	597.70790270182	406.77585173291
Prevalence	Bermuda	Both	Age-standardized	Autism spectrum disorders	Rate	1990	727.21009228777	867.95695242696	602.124
Prevalence	Bermuda	Male	Age-standardized	Autism spectrum disorders	Rate	2021	993.23361409443	1203.38748048676	818.912
Prevalence	Bermuda	Female	Age-standardized	Autism spectrum disorders	Rate	2021	492.11394519789	593.07192043545	402.98241781997
Prevalence	Bermuda	Both	Age-standardized	Autism spectrum disorders	Rate	2021	740.50524243513	893.55880310722	611.85956878326
Prevalence	Bhutan	Male	Age-standardized	Autism spectrum disorders	Rate	1990	825.07972466621	985.42416611853	681.75099435198
Prevalence	Bhutan	Female	Age-standardized	Autism spectrum disorders	Rate	1990	428.02397654414	512.68370624636	351.97090046372
Prevalence	Bhutan	Both	Age-standardized	Autism spectrum disorders	Rate	1990	637.26968186815	757.03695106034	531.96778465822
Prevalence	Bhutan	Male	Age-standardized	Autism spectrum disorders	Rate	2021	846.55622153844	1008.63189509946	702.56135341427
Prevalence	Bhutan	Female	Age-standardized	Autism spectrum disorders	Rate	2021	435.67594805573	525.61920696854	360.01550345934
Prevalence	Bhutan	Both	Age-standardized	Autism spectrum disorders	Rate	2021	648.14675642044	770.352	540.63112085395
Prevalence	Bolivia (Plurinational State of)	Male	Age-standardized	Autism spectrum disorders	Rate	1990	850.96524385836	1024.38953282425	705.39620462616
Prevalence	Bolivia (Plurinational State of)	Female	Age-standardized	Autism spectrum disorders	Rate	1990	449.05954690019	541.81744353255	366.75810683706
Prevalence	Bolivia (Plurinational State of)	Both	Age-standardized	Autism spectrum disorders	Rate	1990	646.56854178913	766.87741035413	538.71309092581
Prevalence	Bolivia (Plurinational State of)	Male	Age-standardized	Autism spectrum disorders	Rate	2021	872.50584249709	1043.36942374374	724.09825531789
Prevalence	Bolivia (Plurinational State of)	Female	Age-standardized	Autism spectrum disorders	Rate	2021	453.81695024197	545.76876998297	374.63262779464
Prevalence	Bolivia (Plurinational State of)	Both	Age-standardized	Autism spectrum disorders	Rate	2021	663.11388419643	795.50235067219	555.08942968313
Prevalence	Bosnia and Herzegovina	Male	Age-standardized	Autism spectrum disorders	Rate	1990	1231.10511996058	1463.40305525784	1015.78385167418
Prevalence	Bosnia and Herzegovina	Female	Age-standardized	Autism spectrum disorders	Rate	1990	671.023	803.18260004871	551.524
Prevalence	Bosnia and Herzegovina	Both	Age-standardized	Autism spectrum disorders	Rate	1990	951.14208225315	1118.60811058206	791.57
Prevalence	Bosnia and Herzegovina	Male	Age-standardized	Autism spectrum disorders	Rate	2021	1271.87836011478	1521.58043967234	1052.70390217122
Prevalence	Bosnia and Herzegovina	Female	Age-standardized	Autism spectrum disorders	Rate	2021	669.69666450693	810.05927900009	552.18691300359
Prevalence	Bosnia and Herzegovina	Both	Age-standardized	Autism spectrum disorders	Rate	2021	971.99642897806	1149.97549668271	806.753
Prevalence	Botswana	Male	Age-standardized	Autism spectrum disorders	Rate	1990	1161.04477826006	1384.35503192777	961.28932384714
Prevalence	Botswana	Female	Age-standardized	Autism spectrum disorders	Rate	1990	630.74119428254	758.89509142612	520.71211997052
Prevalence	Botswana	Both	Age-standardized	Autism spectrum disorders	Rate	1990	881.44263806033	1054.07050621567	735.94027107474
Prevalence	Botswana	Male	Age-standardized	Autism spectrum disorders	Rate	2021	1183.80256446646	1405.60640683868	987.91882684542
Prevalence	Botswana	Female	Age-standardized	Autism spectrum disorders	Rate	2021	638.00520467015	766.81100759572	527.70797705352
Prevalence	Botswana	Both	Age-standardized	Autism spectrum disorders	Rate	2021	905.99024549178	1077.23292091829	757.29629352772
Prevalence	Brazil	Male	Age-standardized	Autism spectrum disorders	Rate	1990	803.49151008766	950.42241508161	668.26496753172
Prevalence	Brazil	Female	Age-standardized	Autism spectrum disorders	Rate	1990	418.56505523686	498.119	347.65400101159
Prevalence	Brazil	Both	Age-standardized	Autism spectrum disorders	Rate	1990	608.36911741345	722.58369751695	506.143
Prevalence	Brazil	Male	Age-standardized	Autism spectrum disorders	Rate	2021	820.379	973.84385252606	687.43614465448
Prevalence	Brazil	Female	Age-standardized	Autism spectrum disorders	Rate	2021	413.12086993833	495.24296121454	340.37101589257
Prevalence	Brazil	Both	Age-standardized	Autism spectrum disorders	Rate	2021	614.09511087719	731.88527637769	514.55264559899
Prevalence	Brunei Darussalam	Male	Age-standardized	Autism spectrum disorders	Rate	1990	1829.87396011213	2167.23657385984	1527.46723880992
Prevalence	Brunei Darussalam	Female	Age-standardized	Autism spectrum disorders	Rate	1990	827.52072572956	982.37216233973	684.02836174973
Prevalence	Brunei Darussalam	Both	Age-standardized	Autism spectrum disorders	Rate	1990	1359.09979024862	1600.20774908068	1129.10792373494
Prevalence	Brunei Darussalam	Male	Age-standardized	Autism spectrum disorders	Rate	2021	1856.0522949914	2204.74454192191	1537.82629950872
Prevalence	Brunei Darussalam	Female	Age-standardized	Autism spectrum disorders	Rate	2021	834.21894442158	997.01964102838	688.505
Prevalence	Brunei Darussalam	Both	Age-standardized	Autism spectrum disorders	Rate	2021	1370.47415187154	1635.38361276483	1153.07415448281
Prevalence	Bulgaria	Male	Age-standardized	Autism spectrum disorders	Rate	1990	1202.39718290024	1439.30265400406	994.878
Prevalence	Bulgaria	Female	Age-standardized	Autism spectrum disorders	Rate	1990	648.31508612294	775.803	534.91767412385
Prevalence	Bulgaria	Both	Age-standardized	Autism spectrum disorders	Rate	1990	925.08651537041	1114.27885981139	776.17095032984
Prevalence	Bulgaria	Male	Age-standardized	Autism spectrum disorders	Rate	2021	1223.0370187759	1458.31067068268	1011.69605694501
Prevalence	Bulgaria	Female	Age-standardized	Autism spectrum disorders	Rate	2021	646.00663144097	770.81485390703	532.54238898815
Prevalence	Bulgaria	Both	Age-standardized	Autism spectrum disorders	Rate	2021	936.74797057459	1115.07269212057	782.91449394946
Prevalence	Burkina Faso	Male	Age-standardized	Autism spectrum disorders	Rate	1990	1138.92413369261	1359.14204963311	946.694
Prevalence	Burkina Faso	Female	Age-standardized	Autism spectrum disorders	Rate	1990	615.52110964568	732.58906202803	508.25388565256
Prevalence	Burkina Faso	Both	Age-standardized	Autism spectrum disorders	Rate	1990	863.63891690733	1027.34023097715	727.614
Prevalence	Burkina Faso	Male	Age-standardized	Autism spectrum disorders	Rate	2021	1151.42228249919	1372.79018769062	959.57950764025
Prevalence	Burkina Faso	Female	Age-standardized	Autism spectrum disorders	Rate	2021	621.24550429265	738.68643138229	515.74025646858
Prevalence	Burkina Faso	Both	Age-standardized	Autism spectrum disorders	Rate	2021	875.72800082192	1033.97734775789	736.91817709566
Prevalence	Burundi	Male	Age-standardized	Autism spectrum disorders	Rate	1990	1127.57569373077	1343.39188606911	942.23105082828
Prevalence	Burundi	Female	Age-standardized	Autism spectrum disorders	Rate	1990	613.71803214648	735.45184221081	509.896
Prevalence	Burundi	Both	Age-standardized	Autism spectrum disorders	Rate	1990	860.575	1024.87803832488	719.81762087006
Prevalence	Burundi	Male	Age-standardized	Autism spectrum disorders	Rate	2021	1147.93514754985	1358.67327323028	948.70121916965
Prevalence	Burundi	Female	Age-standardized	Autism spectrum disorders	Rate	2021	619.16704058785	740.28223590403	513.55562170637
Prevalence	Burundi	Both	Age-standardized	Autism spectrum disorders	Rate	2021	886.52299261785	1042.94634704197	737.50677869769
Prevalence	Cabo Verde	Male	Age-standardized	Autism spectrum disorders	Rate	1990	1202.60324431527	1425.20070163019	1004.34325081895
Prevalence	Cabo Verde	Female	Age-standardized	Autism spectrum disorders	Rate	1990	651.79114663034	789.78611256934	543.30339811198
Prevalence	Cabo Verde	Both	Age-standardized	Autism spectrum disorders	Rate	1990	904.27581194961	1080.85165098146	765.19776974023
Prevalence	Cabo Verde	Male	Age-standardized	Autism spectrum disorders	Rate	2021	1236.84854951311	1485.11050031586	1026.71962064579
Prevalence	Cabo Verde	Female	Age-standardized	Autism spectrum disorders	Rate	2021	662.594	785.93489687176	543.98441144132
Prevalence	Cabo Verde	Both	Age-standardized	Autism spectrum disorders	Rate	2021	951.58268772109	1131.8733289295	792.37900052833
Prevalence	Cambodia	Male	Age-standardized	Autism spectrum disorders	Rate	1990	878.09222855033	1053.88977581242	728.05155455716
Prevalence	Cambodia	Female	Age-standardized	Autism spectrum disorders	Rate	1990	437.392	531.35086792766	359.68538284895
Prevalence	Cambodia	Both	Age-standardized	Autism spectrum disorders	Rate	1990	641.56749776119	770.14158593952	536.73495300423
Prevalence	Cambodia	Male	Age-standardized	Autism spectrum disorders	Rate	2021	913.90531407866	1093.41753457312	753.762
Prevalence	Cambodia	Female	Age-standardized	Autism spectrum disorders	Rate	2021	441.51710608187	530.63422875769	361.53960572592
Prevalence	Cambodia	Both	Age-standardized	Autism spectrum disorders	Rate	2021	672.41716725068	805.838	560.56362464997
Prevalence	Cameroon	Male	Age-standardized	Autism spectrum disorders	Rate	1990	1143.95686450421	1362.80114480725	951.52008156343
Prevalence	Cameroon	Female	Age-standardized	Autism spectrum disorders	Rate	1990	620.74408730346	746.58901618768	514.65135942408
Prevalence	Cameroon	Both	Age-standardized	Autism spectrum disorders	Rate	1990	876.73846687749	1038.19080014291	727.48048034347
Prevalence	Cameroon	Male	Age-standardized	Autism spectrum disorders	Rate	2021	1161.22967957303	1382.42641178855	971.94397394637
Prevalence	Cameroon	Female	Age-standardized	Autism spectrum disorders	Rate	2021	628.31210123276	758.78976465982	517.11705321151
Prevalence	Cameroon	Both	Age-standardized	Autism spectrum disorders	Rate	2021	893.12082872486	1057.65109525128	744.38816419335
Prevalence	Canada	Male	Age-standardized	Autism spectrum disorders	Rate	1990	1485.13277302054	1769.17917961743	1239.02288035323
Prevalence	Canada	Female	Age-standardized	Autism spectrum disorders	Rate	1990	715.56571238253	861.91991933118	584.71691225406
Prevalence	Canada	Both	Age-standardized	Autism spectrum disorders	Rate	1990	1099.55814303901	1307.15813180835	915.15337078479
Prevalence	Canada	Male	Age-standardized	Autism spectrum disorders	Rate	2021	1515.10028017313	1805.50471698523	1255.95113328151
Prevalence	Canada	Female	Age-standardized	Autism spectrum disorders	Rate	2021	717.52339982349	861.74586410674	591.82242165184
Prevalence	Canada	Both	Age-standardized	Autism spectrum disorders	Rate	2021	1117.86342851838	1317.61947910132	930.35452283944
Prevalence	Central African Republic	Male	Age-standardized	Autism spectrum disorders	Rate	1990	1102.48156613158	1313.71358856522	923.31138165003
Prevalence	Central African Republic	Female	Age-standardized	Autism spectrum disorders	Rate	1990	603.774	727.18483388456	496.93747922257
Prevalence	Central African Republic	Both	Age-standardized	Autism spectrum disorders	Rate	1990	846.557	1003.07033242691	706.43216484425
Prevalence	Central African Republic	Male	Age-standardized	Autism spectrum disorders	Rate	2021	1105.64653274418	1328.61529763785	927.55761309096
Prevalence	Central African Republic	Female	Age-standardized	Autism spectrum disorders	Rate	2021	606.84533334988	730.61935027299	497.60983830003
Prevalence	Central African Republic	Both	Age-standardized	Autism spectrum disorders	Rate	2021	848.74508477241	1026.0884502017	711.71809683399
Prevalence	Chad	Male	Age-standardized	Autism spectrum disorders	Rate	1990	1129.51125808647	1347.70656171336	941.51997882384
Prevalence	Chad	Female	Age-standardized	Autism spectrum disorders	Rate	1990	613.45662544238	728.44059306832	510.362
Prevalence	Chad	Both	Age-standardized	Autism spectrum disorders	Rate	1990	860.40737577233	1025.85948750694	716.61438712637
Prevalence	Chad	Male	Age-standardized	Autism spectrum disorders	Rate	2021	1137.21612747404	1360.87066074669	942.228
Prevalence	Chad	Female	Age-standardized	Autism spectrum disorders	Rate	2021	617.32847609293	745.56746920351	507.95087623171
Prevalence	Chad	Both	Age-standardized	Autism spectrum disorders	Rate	2021	876.21779009421	1049.33052848979	727.49890126511
Prevalence	Chile	Male	Age-standardized	Autism spectrum disorders	Rate	1990	1440.78060844684	1698.90064377731	1186.31671591145
Prevalence	Chile	Female	Age-standardized	Autism spectrum disorders	Rate	1990	666.04496730896	800.32405927591	552.544
Prevalence	Chile	Both	Age-standardized	Autism spectrum disorders	Rate	1990	1046.43588549699	1231.58225699726	871.62442020344
Prevalence	Chile	Male	Age-standardized	Autism spectrum disorders	Rate	2021	1493.02162097972	1776.07451249453	1248.80126978229
Prevalence	Chile	Female	Age-standardized	Autism spectrum disorders	Rate	2021	673.794	807.77527030624	553.96539032699
Prevalence	Chile	Both	Age-standardized	Autism spectrum disorders	Rate	2021	1082.56515284965	1276.96622621268	902.83559577746
Prevalence	China	Male	Age-standardized	Autism spectrum disorders	Rate	1990	892.24920408148	1054.05327185575	746.02773747263
Prevalence	China	Female	Age-standardized	Autism spectrum disorders	Rate	1990	314.72108414819	378.49247909248	257.66065539856
Prevalence	China	Both	Age-standardized	Autism spectrum disorders	Rate	1990	612.60924130533	724.95544258529	509.84093817892
Prevalence	China	Male	Age-standardized	Autism spectrum disorders	Rate	2021	967.94774909326	1148.13173258778	807.39278758182
Prevalence	China	Female	Age-standardized	Autism spectrum disorders	Rate	2021	318.16873344254	384.349	262.14944571685
Prevalence	China	Both	Age-standardized	Autism spectrum disorders	Rate	2021	655.746	780.36923667416	545.05745821559
Prevalence	Colombia	Male	Age-standardized	Autism spectrum disorders	Rate	1990	996.08147465337	1191.6	829.037
Prevalence	Colombia	Female	Age-standardized	Autism spectrum disorders	Rate	1990	512.75521229668	617.21208880879	424.15788409824
Prevalence	Colombia	Both	Age-standardized	Autism spectrum disorders	Rate	1990	751.38194246633	895.38860953968	632.02599234277
Prevalence	Colombia	Male	Age-standardized	Autism spectrum disorders	Rate	2021	1032.67180255852	1234.37666081659	856.98150757684
Prevalence	Colombia	Female	Age-standardized	Autism spectrum disorders	Rate	2021	516.462	617.384	423.25943379841
Prevalence	Colombia	Both	Age-standardized	Autism spectrum disorders	Rate	2021	771.78610920748	921.53612726409	640.88459275979
Prevalence	Comoros	Male	Age-standardized	Autism spectrum disorders	Rate	1990	1154.35431848446	1371.75923797061	953.915
Prevalence	Comoros	Female	Age-standardized	Autism spectrum disorders	Rate	1990	629.10007961025	754.82040548864	514.37662432608
Prevalence	Comoros	Both	Age-standardized	Autism spectrum disorders	Rate	1990	887.69811798522	1042.14139195015	739.21010807395
Prevalence	Comoros	Male	Age-standardized	Autism spectrum disorders	Rate	2021	1180.15525336653	1395.26395157198	978.37191122186
Prevalence	Comoros	Female	Age-standardized	Autism spectrum disorders	Rate	2021	636.11831527289	762.709	528.60651479409
Prevalence	Comoros	Both	Age-standardized	Autism spectrum disorders	Rate	2021	906.93953404203	1074.45265318892	757.46184929203
Prevalence	Congo	Male	Age-standardized	Autism spectrum disorders	Rate	1990	1133.85254627868	1358.74270267052	942.61733681107
Prevalence	Congo	Female	Age-standardized	Autism spectrum disorders	Rate	1990	618.53863711223	735.54645506385	507.34674065989
Prevalence	Congo	Both	Age-standardized	Autism spectrum disorders	Rate	1990	867.683	1037.89425781113	725.55379580892
Prevalence	Congo	Male	Age-standardized	Autism spectrum disorders	Rate	2021	1166.45860952059	1378.75461614478	971.78647010635
Prevalence	Congo	Female	Age-standardized	Autism spectrum disorders	Rate	2021	630.22905683996	751.15594395942	519.63246722261
Prevalence	Congo	Both	Age-standardized	Autism spectrum disorders	Rate	2021	896.29335780438	1059.94612661758	750.20588877802
Prevalence	Cook Islands	Male	Age-standardized	Autism spectrum disorders	Rate	1990	970.32082784305	1177.49177793148	804.52144274174
Prevalence	Cook Islands	Female	Age-standardized	Autism spectrum disorders	Rate	1990	464.47646130976	560.741	382.36623717472
Prevalence	Cook Islands	Both	Age-standardized	Autism spectrum disorders	Rate	1990	727.824	874.20979153445	604.65334772261
Prevalence	Cook Islands	Male	Age-standardized	Autism spectrum disorders	Rate	2021	1000.32209156383	1199.39004885099	829.37883530523
Prevalence	Cook Islands	Female	Age-standardized	Autism spectrum disorders	Rate	2021	463.72952422047	554.43558043815	382.20470931199
Prevalence	Cook Islands	Both	Age-standardized	Autism spectrum disorders	Rate	2021	724.60227465479	867.41457243415	601.42086841077
Prevalence	Costa Rica	Male	Age-standardized	Autism spectrum disorders	Rate	1990	1046.09386506162	1264.98100904533	868.23966406985
Prevalence	Costa Rica	Female	Age-standardized	Autism spectrum disorders	Rate	1990	531.90548445283	646.99095531466	434.79207967878
Prevalence	Costa Rica	Both	Age-standardized	Autism spectrum disorders	Rate	1990	788.63645968794	947.27840340897	652.13102519635
Prevalence	Costa Rica	Male	Age-standardized	Autism spectrum disorders	Rate	2021	1064.89888136453	1276.39402756777	876.92828423054
Prevalence	Costa Rica	Female	Age-standardized	Autism spectrum disorders	Rate	2021	532.45444111782	642.66471440117	438.66911190294
Prevalence	Costa Rica	Both	Age-standardized	Autism spectrum disorders	Rate	2021	791.99157671979	946.78549487579	655.17575059217
Prevalence	Coted'Ivoire	Male	Age-standardized	Autism spectrum disorders	Rate	1990	1139.15991428772	1352.39035448679	949.20142518202
Prevalence	Coted'Ivoire	Female	Age-standardized	Autism spectrum disorders	Rate	1990	620.20306359691	746.03205637576	511.95609422356
Prevalence	Coted'Ivoire	Both	Age-standardized	Autism spectrum disorders	Rate	1990	888.55858161739	1051.75927620608	740.866
Prevalence	Coted'Ivoire	Male	Age-standardized	Autism spectrum disorders	Rate	2021	1169.16294701399	1389.52556416182	963.56557734902
Prevalence	Coted'Ivoire	Female	Age-standardized	Autism spectrum disorders	Rate	2021	629.166	756.06016515196	517.89986003588
Prevalence	Coted'Ivoire	Both	Age-standardized	Autism spectrum disorders	Rate	2021	909.12737640953	1083.91881932998	752.85554546125
Prevalence	Croatia	Male	Age-standardized	Autism spectrum disorders	Rate	1990	1264.08752990746	1508.6346418126	1041.40332646587
Prevalence	Croatia	Female	Age-standardized	Autism spectrum disorders	Rate	1990	675.38907820601	806.83997861798	555.00198130909
Prevalence	Croatia	Both	Age-standardized	Autism spectrum disorders	Rate	1990	966.66	1142.11745741757	806.56835496165
Prevalence	Croatia	Male	Age-standardized	Autism spectrum disorders	Rate	2021	1313.15960825567	1577.95736719067	1081.25615606241
Prevalence	Croatia	Female	Age-standardized	Autism spectrum disorders	Rate	2021	676.33484488473	814.31017523519	559.06773200349
Prevalence	Croatia	Both	Age-standardized	Autism spectrum disorders	Rate	2021	996.003	1186.18074684464	824.91323089108
Prevalence	Cuba	Male	Age-standardized	Autism spectrum disorders	Rate	1990	943.59439085588	1125.59195198319	779.70881841004
Prevalence	Cuba	Female	Age-standardized	Autism spectrum disorders	Rate	1990	488.44232431998	592.33184024965	396.45346710387
Prevalence	Cuba	Both	Age-standardized	Autism spectrum disorders	Rate	1990	717.89654984728	849.35228784663	595.14547938914
Prevalence	Cuba	Male	Age-standardized	Autism spectrum disorders	Rate	2021	955.78375287473	1133.86217618102	793.45335067278
Prevalence	Cuba	Female	Age-standardized	Autism spectrum disorders	Rate	2021	485.00445785541	583.78174303876	396.66814644231
Prevalence	Cuba	Both	Age-standardized	Autism spectrum disorders	Rate	2021	723.39735465648	859.94654206753	603.161
Prevalence	Cyprus	Male	Age-standardized	Autism spectrum disorders	Rate	1990	1260.80931542138	1513.39822216881	1046.91010143478
Prevalence	Cyprus	Female	Age-standardized	Autism spectrum disorders	Rate	1990	480.97070494153	579.20274098851	395.54409409714
Prevalence	Cyprus	Both	Age-standardized	Autism spectrum disorders	Rate	1990	875.344	1045.69666988595	737.90763214534
Prevalence	Cyprus	Male	Age-standardized	Autism spectrum disorders	Rate	2021	1280.96865732383	1522.78079358256	1058.42051587822
Prevalence	Cyprus	Female	Age-standardized	Autism spectrum disorders	Rate	2021	482.86517816303	584.10561254861	397.04371041971
Prevalence	Cyprus	Both	Age-standardized	Autism spectrum disorders	Rate	2021	882.87003042225	1047.99900723671	733.66398815488
Prevalence	Czechia	Male	Age-standardized	Autism spectrum disorders	Rate	1990	1253.88653855291	1501.10477895813	1036.80293671036
Prevalence	Czechia	Female	Age-standardized	Autism spectrum disorders	Rate	1990	675.77520407314	809.38741429563	554.19724725221
Prevalence	Czechia	Both	Age-standardized	Autism spectrum disorders	Rate	1990	962.03092220928	1138.43986943655	797.26318660911
Prevalence	Czechia	Male	Age-standardized	Autism spectrum disorders	Rate	2021	1311.17790768877	1567.30165126212	1088.46893293044
Prevalence	Czechia	Female	Age-standardized	Autism spectrum disorders	Rate	2021	675.80458429847	809.79049147054	553.56929706634
Prevalence	Czechia	Both	Age-standardized	Autism spectrum disorders	Rate	2021	996.72613560793	1172.93048382886	824.21356527627
Prevalence	Democratic People's Republic of Korea	Male	Age-standardized	Autism spectrum disorders	Rate	1990	976.61633227684	1162.10544690475	811.23420370713
Prevalence	Democratic People's Republic of Korea	Female	Age-standardized	Autism spectrum disorders	Rate	1990	429.00600019874	510.461	353.76431193164
Prevalence	Democratic People's Republic of Korea	Both	Age-standardized	Autism spectrum disorders	Rate	1990	686.12321537768	815.29569269609	571.02603840655
Prevalence	Democratic People's Republic of Korea	Male	Age-standardized	Autism spectrum disorders	Rate	2021	980.78538951271	1175.7040502484	809.04582501405
Prevalence	Democratic People's Republic of Korea	Female	Age-standardized	Autism spectrum disorders	Rate	2021	427.50524591321	520.35333733501	350.67976737411
Prevalence	Democratic People's Republic of Korea	Both	Age-standardized	Autism spectrum disorders	Rate	2021	706.10012906061	844.95255107004	587.08271469784
Prevalence	Democratic Republic of the Congo	Male	Age-standardized	Autism spectrum disorders	Rate	1990	1128.97277134942	1343.84658271619	938.346
Prevalence	Democratic Republic of the Congo	Female	Age-standardized	Autism spectrum disorders	Rate	1990	614.59493838037	740.56001578393	505.95185689187
Prevalence	Democratic Republic of the Congo	Both	Age-standardized	Autism spectrum disorders	Rate	1990	865.43605233843	1028.80011400845	722.008
Prevalence	Democratic Republic of the Congo	Male	Age-standardized	Autism spectrum disorders	Rate	2021	1151.18839850612	1368.69849903203	961.90677266166
Prevalence	Democratic Republic of the Congo	Female	Age-standardized	Autism spectrum disorders	Rate	2021	623.84947754401	752.89694531813	514.43901766958
Prevalence	Democratic Republic of the Congo	Both	Age-standardized	Autism spectrum disorders	Rate	2021	887.68780763878	1055.5987763563	738.20068929606
Prevalence	Denmark	Male	Age-standardized	Autism spectrum disorders	Rate	1990	1323.74191213432	1558.02854749385	1122.96167679484
Prevalence	Denmark	Female	Age-standardized	Autism spectrum disorders	Rate	1990	506.67449730261	602.83912159391	418.86161272315
Prevalence	Denmark	Both	Age-standardized	Autism spectrum disorders	Rate	1990	918.48379229777	1086.14835783441	778.12351355903
Prevalence	Denmark	Male	Age-standardized	Autism spectrum disorders	Rate	2021	1366.32026140225	1620.35132309602	1143.14839941802
Prevalence	Denmark	Female	Age-standardized	Autism spectrum disorders	Rate	2021	514.94299146377	614.42041288669	416.96442541685
Prevalence	Denmark	Both	Age-standardized	Autism spectrum disorders	Rate	2021	946.46806628354	1124.19709343806	797.22189853475
Prevalence	Djibouti	Male	Age-standardized	Autism spectrum disorders	Rate	1990	1160.87877690754	1391.02620323425	963.17318454066
Prevalence	Djibouti	Female	Age-standardized	Autism spectrum disorders	Rate	1990	629.82072406029	761.26050371151	522.14661844265
Prevalence	Djibouti	Both	Age-standardized	Autism spectrum disorders	Rate	1990	909.16777762033	1089.86014437644	759.30400826569
Prevalence	Djibouti	Male	Age-standardized	Autism spectrum disorders	Rate	2021	1182.72999398741	1396.72092365799	982.70337604837
Prevalence	Djibouti	Female	Age-standardized	Autism spectrum disorders	Rate	2021	637.09645630412	765.94258258235	525.92
Prevalence	Djibouti	Both	Age-standardized	Autism spectrum disorders	Rate	2021	931.60745281085	1106.1060672218	775.89087455599
Prevalence	Dominica	Male	Age-standardized	Autism spectrum disorders	Rate	1990	906.59628190989	1088.44809383862	748.432
Prevalence	Dominica	Female	Age-standardized	Autism spectrum disorders	Rate	1990	475.54159034485	572.31432961744	393.17009559858
Prevalence	Dominica	Both	Age-standardized	Autism spectrum disorders	Rate	1990	689.48169275426	821.95832421289	572.17379783243
Prevalence	Dominica	Male	Age-standardized	Autism spectrum disorders	Rate	2021	908.27086425884	1079.46550672864	752.34507563342
Prevalence	Dominica	Female	Age-standardized	Autism spectrum disorders	Rate	2021	472.51037266515	564.81352420904	389.43586871273
Prevalence	Dominica	Both	Age-standardized	Autism spectrum disorders	Rate	2021	694.95901292378	829.60557179946	582.65694212055
Prevalence	Dominican Republic	Male	Age-standardized	Autism spectrum disorders	Rate	1990	878.17379924354	1047.29504403355	730.77647960499
Prevalence	Dominican Republic	Female	Age-standardized	Autism spectrum disorders	Rate	1990	461.22608661034	557.05603945209	378.51137544798
Prevalence	Dominican Republic	Both	Age-standardized	Autism spectrum disorders	Rate	1990	665.43519950594	799.733	553.26697245365
Prevalence	Dominican Republic	Male	Age-standardized	Autism spectrum disorders	Rate	2021	889.40196429175	1068.32572132179	742.26348798412
Prevalence	Dominican Republic	Female	Age-standardized	Autism spectrum disorders	Rate	2021	461.57862958107	556.81554761878	375.72981036304
Prevalence	Dominican Republic	Both	Age-standardized	Autism spectrum disorders	Rate	2021	677.06015787582	807.53938029151	565.545
Prevalence	Ecuador	Male	Age-standardized	Autism spectrum disorders	Rate	1990	876.80403138293	1045.10137416933	723.02504339964
Prevalence	Ecuador	Female	Age-standardized	Autism spectrum disorders	Rate	1990	462.03204655075	553.93103555578	379.89432846779
Prevalence	Ecuador	Both	Age-standardized	Autism spectrum disorders	Rate	1990	668.01691157598	803.20521670727	560.32976561645
Prevalence	Ecuador	Male	Age-standardized	Autism spectrum disorders	Rate	2021	901.25676505624	1075.75162842147	747.55292439463
Prevalence	Ecuador	Female	Age-standardized	Autism spectrum disorders	Rate	2021	465.79382942908	557.84985707635	385.76787761637
Prevalence	Ecuador	Both	Age-standardized	Autism spectrum disorders	Rate	2021	682.66419743338	813.82095762539	565.93479562272
Prevalence	Egypt	Male	Age-standardized	Autism spectrum disorders	Rate	1990	966.195	1156.69396621829	798.14119048396
Prevalence	Egypt	Female	Age-standardized	Autism spectrum disorders	Rate	1990	518.59053895213	621.17364036049	427.38388242636
Prevalence	Egypt	Both	Age-standardized	Autism spectrum disorders	Rate	1990	747.73483573243	890.27907547871	621.685
Prevalence	Egypt	Male	Age-standardized	Autism spectrum disorders	Rate	2021	986.95785469179	1167.47300962386	821.52776349045
Prevalence	Egypt	Female	Age-standardized	Autism spectrum disorders	Rate	2021	522.66394638442	629.68788906514	430.94074534703
Prevalence	Egypt	Both	Age-standardized	Autism spectrum disorders	Rate	2021	763.69483307424	905.83527086161	639.63028043315
Prevalence	El Salvador	Male	Age-standardized	Autism spectrum disorders	Rate	1990	974.99089482078	1158.77075309715	812.62916179636
Prevalence	El Salvador	Female	Age-standardized	Autism spectrum disorders	Rate	1990	503.09343764402	602.568	417.89184719872
Prevalence	El Salvador	Both	Age-standardized	Autism spectrum disorders	Rate	1990	731.664	872.10978740413	610.102
Prevalence	El Salvador	Male	Age-standardized	Autism spectrum disorders	Rate	2021	1012.86758507334	1213.47395910173	842.866
Prevalence	El Salvador	Female	Age-standardized	Autism spectrum disorders	Rate	2021	508.50843102727	608.56123160855	417.70169694016
Prevalence	El Salvador	Both	Age-standardized	Autism spectrum disorders	Rate	2021	745.63405068381	893.76072458817	620.564
Prevalence	Equatorial Guinea	Male	Age-standardized	Autism spectrum disorders	Rate	1990	1118.11391204463	1334.1509663898	923.28612368909
Prevalence	Equatorial Guinea	Female	Age-standardized	Autism spectrum disorders	Rate	1990	610.48816975749	736.45284971936	503.94276250587
Prevalence	Equatorial Guinea	Both	Age-standardized	Autism spectrum disorders	Rate	1990	849.193	1010.85049666446	706.01403118998
Prevalence	Equatorial Guinea	Male	Age-standardized	Autism spectrum disorders	Rate	2021	1193.0688309898	1421.89879786182	992.40923395305
Prevalence	Equatorial Guinea	Female	Age-standardized	Autism spectrum disorders	Rate	2021	637.37310834462	772.56368661783	527.01749506485
Prevalence	Equatorial Guinea	Both	Age-standardized	Autism spectrum disorders	Rate	2021	927.41882057516	1096.92278011513	773.14251440994
Prevalence	Eritrea	Male	Age-standardized	Autism spectrum disorders	Rate	1990	1128.16773492839	1360.44405736954	938.39268264139
Prevalence	Eritrea	Female	Age-standardized	Autism spectrum disorders	Rate	1990	617.02177335213	744.61747041341	508.43211808649
Prevalence	Eritrea	Both	Age-standardized	Autism spectrum disorders	Rate	1990	865.63648851401	1040.39603044216	722.74983370594
Prevalence	Eritrea	Male	Age-standardized	Autism spectrum disorders	Rate	2021	1148.63842251059	1380.0910691729	957.17620005658
Prevalence	Eritrea	Female	Age-standardized	Autism spectrum disorders	Rate	2021	626.43741872195	745.207	515.73356154281
Prevalence	Eritrea	Both	Age-standardized	Autism spectrum disorders	Rate	2021	886.77113334152	1053.80585074431	738.31618345971
Prevalence	Estonia	Male	Age-standardized	Autism spectrum disorders	Rate	1990	1217.80407144894	1452.47265214956	1012.91889992077
Prevalence	Estonia	Female	Age-standardized	Autism spectrum disorders	Rate	1990	654.55849311411	775.99276623663	542.52159000164
Prevalence	Estonia	Both	Age-standardized	Autism spectrum disorders	Rate	1990	926.38245500154	1100.48785725726	777.83869862149
Prevalence	Estonia	Male	Age-standardized	Autism spectrum disorders	Rate	2021	1272.67738717667	1530.86584842119	1057.44608330307
Prevalence	Estonia	Female	Age-standardized	Autism spectrum disorders	Rate	2021	658.85561112169	792.98529453979	540.84438599877
Prevalence	Estonia	Both	Age-standardized	Autism spectrum disorders	Rate	2021	964.466	1146.71937662929	811.19596950779
Prevalence	Eswatini	Male	Age-standardized	Autism spectrum disorders	Rate	1990	1154.84754072919	1378.92921347008	963.46788874198
Prevalence	Eswatini	Female	Age-standardized	Autism spectrum disorders	Rate	1990	626.85167952996	753.92413036182	515.69323159506
Prevalence	Eswatini	Both	Age-standardized	Autism spectrum disorders	Rate	1990	873.363	1044.61877788971	728.38888796275
Prevalence	Eswatini	Male	Age-standardized	Autism spectrum disorders	Rate	2021	1163.8352591614	1394.53164379761	963.40488073402
Prevalence	Eswatini	Female	Age-standardized	Autism spectrum disorders	Rate	2021	628.44720368768	748.73524253397	515.83280412794
Prevalence	Eswatini	Both	Age-standardized	Autism spectrum disorders	Rate	2021	886.60948175635	1057.88121672705	735.75958783942
Prevalence	Ethiopia	Male	Age-standardized	Autism spectrum disorders	Rate	1990	1113.19008920724	1313.41540199017	936.26852468332
Prevalence	Ethiopia	Female	Age-standardized	Autism spectrum disorders	Rate	1990	609.629	723.73834085519	506.52460486819
Prevalence	Ethiopia	Both	Age-standardized	Autism spectrum disorders	Rate	1990	860.94412158928	1019.19164869559	726.23577729002
Prevalence	Ethiopia	Male	Age-standardized	Autism spectrum disorders	Rate	2021	1159.34405906465	1370.9444319768	972.89615515664
Prevalence	Ethiopia	Female	Age-standardized	Autism spectrum disorders	Rate	2021	626.50091609498	747.01	525.03237666161
Prevalence	Ethiopia	Both	Age-standardized	Autism spectrum disorders	Rate	2021	894.56491683059	1053.84107718914	751.86732547817
Prevalence	Fiji	Male	Age-standardized	Autism spectrum disorders	Rate	1990	918.50271618562	1095.11639132097	765.35810599589
Prevalence	Fiji	Female	Age-standardized	Autism spectrum disorders	Rate	1990	447.22874247128	537.70417003321	367.17423787115
Prevalence	Fiji	Both	Age-standardized	Autism spectrum disorders	Rate	1990	685.75188131375	817.87112171561	573.43302013822
Prevalence	Fiji	Male	Age-standardized	Autism spectrum disorders	Rate	2021	919.10181235748	1093.47451985196	762.44651883462
Prevalence	Fiji	Female	Age-standardized	Autism spectrum disorders	Rate	2021	444.99079330958	533.51622164473	363.84981310591
Prevalence	Fiji	Both	Age-standardized	Autism spectrum disorders	Rate	2021	684.81383226937	818.42361587256	566.38389032385
Prevalence	Finland	Male	Age-standardized	Autism spectrum disorders	Rate	1990	1185.48072868686	1435.14815457444	986.38885483832
Prevalence	Finland	Female	Age-standardized	Autism spectrum disorders	Rate	1990	471.10202845944	562.98121536047	389.10555740333
Prevalence	Finland	Both	Age-standardized	Autism spectrum disorders	Rate	1990	827.94282631918	989.16257858077	691.02837054706
Prevalence	Finland	Male	Age-standardized	Autism spectrum disorders	Rate	2021	1173.19162236251	1407.69582567942	970.99642665476
Prevalence	Finland	Female	Age-standardized	Autism spectrum disorders	Rate	2021	473.30535148861	568.14430153219	390.39162121861
Prevalence	Finland	Both	Age-standardized	Autism spectrum disorders	Rate	2021	828.74301751075	990.50210345031	687.46959102848
Prevalence	France	Male	Age-standardized	Autism spectrum disorders	Rate	1990	1266.51022600159	1525.38220726917	1055.60588802284
Prevalence	France	Female	Age-standardized	Autism spectrum disorders	Rate	1990	480.57484503455	576.69354092234	397.115
Prevalence	France	Both	Age-standardized	Autism spectrum disorders	Rate	1990	872.54334218258	1036.74673612098	729.22363881659
Prevalence	France	Male	Age-standardized	Autism spectrum disorders	Rate	2021	1283.74305366568	1528.34795129628	1063.99141902854
Prevalence	France	Female	Age-standardized	Autism spectrum disorders	Rate	2021	482.02764891147	582.27999179406	395.32949753696
Prevalence	France	Both	Age-standardized	Autism spectrum disorders	Rate	2021	881.27542077125	1049.9499676531	734.91814332049
Prevalence	Gabon	Male	Age-standardized	Autism spectrum disorders	Rate	1990	1148.25905997732	1354.12272061981	946.19707366463
Prevalence	Gabon	Female	Age-standardized	Autism spectrum disorders	Rate	1990	630.70880255864	758.48189836898	520.93442000541
Prevalence	Gabon	Both	Age-standardized	Autism spectrum disorders	Rate	1990	886.79198671936	1048.68598223292	744.60621298306
Prevalence	Gabon	Male	Age-standardized	Autism spectrum disorders	Rate	2021	1189.52081830675	1417.20633097667	999.24893722956
Prevalence	Gabon	Female	Age-standardized	Autism spectrum disorders	Rate	2021	641.71531118054	770.98872686198	530.60955552283
Prevalence	Gabon	Both	Age-standardized	Autism spectrum disorders	Rate	2021	905.35405128958	1079.36577025133	756.27662727422
Prevalence	Gambia	Male	Age-standardized	Autism spectrum disorders	Rate	1990	1153.85059576038	1375.83123132695	955.51429502668
Prevalence	Gambia	Female	Age-standardized	Autism spectrum disorders	Rate	1990	624.76019465144	751.20205663434	517.06588688862
Prevalence	Gambia	Both	Age-standardized	Autism spectrum disorders	Rate	1990	892.96197754729	1059.7349623798	742.59400163957
Prevalence	Gambia	Male	Age-standardized	Autism spectrum disorders	Rate	2021	1173.70821574242	1395.18695732224	970.64444109994
Prevalence	Gambia	Female	Age-standardized	Autism spectrum disorders	Rate	2021	631.21788893296	761.68883099884	525.92554896413
Prevalence	Gambia	Both	Age-standardized	Autism spectrum disorders	Rate	2021	897.96273660342	1063.4685750504	752.132
Prevalence	Georgia	Male	Age-standardized	Autism spectrum disorders	Rate	1990	1183.32974982966	1413.25753979887	976.91178123472
Prevalence	Georgia	Female	Age-standardized	Autism spectrum disorders	Rate	1990	641.43237378733	769.047	531.42571413419
Prevalence	Georgia	Both	Age-standardized	Autism spectrum disorders	Rate	1990	902.31193298159	1077.69100901146	751.23030772821
Prevalence	Georgia	Male	Age-standardized	Autism spectrum disorders	Rate	2021	1185.62281502635	1422.03603218317	983.03992897425
Prevalence	Georgia	Female	Age-standardized	Autism spectrum disorders	Rate	2021	636.53506111149	757.89927025105	526.05670296684
Prevalence	Georgia	Both	Age-standardized	Autism spectrum disorders	Rate	2021	910.71793277503	1082.46165383617	760.43686012575
Prevalence	Germany	Male	Age-standardized	Autism spectrum disorders	Rate	1990	1273.9063357714	1512.38626104747	1065.16982430304
Prevalence	Germany	Female	Age-standardized	Autism spectrum disorders	Rate	1990	483.58373204347	588.84920207346	397.72324447204
Prevalence	Germany	Both	Age-standardized	Autism spectrum disorders	Rate	1990	879.27952261044	1053.24881401049	737.681
Prevalence	Germany	Male	Age-standardized	Autism spectrum disorders	Rate	2021	1289.17018720417	1542.41798379288	1053.04401306659
Prevalence	Germany	Female	Age-standardized	Autism spectrum disorders	Rate	2021	484.44235805508	584.75536140204	400.59284299416
Prevalence	Germany	Both	Age-standardized	Autism spectrum disorders	Rate	2021	897.45575259111	1070.95557197557	738.69624076481
Prevalence	Ghana	Male	Age-standardized	Autism spectrum disorders	Rate	1990	1150	1374.24278654797	954.81050943952
Prevalence	Ghana	Female	Age-standardized	Autism spectrum disorders	Rate	1990	624.94824169418	741.79539595947	514.48580813354
Prevalence	Ghana	Both	Age-standardized	Autism spectrum disorders	Rate	1990	883.97010311179	1059.16160635068	733.61496802577
Prevalence	Ghana	Male	Age-standardized	Autism spectrum disorders	Rate	2021	1177.07365388313	1412.04051627531	985.19268881058
Prevalence	Ghana	Female	Age-standardized	Autism spectrum disorders	Rate	2021	632.84333317755	751.57696248723	521.15504497766
Prevalence	Ghana	Both	Age-standardized	Autism spectrum disorders	Rate	2021	894.60789626698	1064.17256557678	748.04269249467
Prevalence	Greece	Male	Age-standardized	Autism spectrum disorders	Rate	1990	1283.46651640116	1531.59706806273	1076.23988787206
Prevalence	Greece	Female	Age-standardized	Autism spectrum disorders	Rate	1990	483.65769937633	583.62015602711	397.42637368099
Prevalence	Greece	Both	Age-standardized	Autism spectrum disorders	Rate	1990	883.65096145254	1047.03972953214	742.13837071088
Prevalence	Greece	Male	Age-standardized	Autism spectrum disorders	Rate	2021	1278.59877600525	1541.61115443119	1057.56369978682
Prevalence	Greece	Female	Age-standardized	Autism spectrum disorders	Rate	2021	485.40084851719	586.63184271002	397.34437149228
Prevalence	Greece	Both	Age-standardized	Autism spectrum disorders	Rate	2021	881.40830978728	1056.80254732326	732.45559338448
Prevalence	Greenland	Male	Age-standardized	Autism spectrum disorders	Rate	1990	1313.71269755565	1579.31080270742	1093.9887644909
Prevalence	Greenland	Female	Age-standardized	Autism spectrum disorders	Rate	1990	656.09843366206	787.649	538.97687507661
Prevalence	Greenland	Both	Age-standardized	Autism spectrum disorders	Rate	1990	1008.2386648126	1197.17051864175	847.24473869899
Prevalence	Greenland	Male	Age-standardized	Autism spectrum disorders	Rate	2021	1343.48775521173	1607.14249757835	1119.65092696205
Prevalence	Greenland	Female	Age-standardized	Autism spectrum disorders	Rate	2021	660.79661064899	797.35506779066	544.13590987069
Prevalence	Greenland	Both	Age-standardized	Autism spectrum disorders	Rate	2021	1016.88779740139	1199.33398541021	848.61715143991
Prevalence	Grenada	Male	Age-standardized	Autism spectrum disorders	Rate	1990	902.46233593315	1075.16754773109	750.03688456322
Prevalence	Grenada	Female	Age-standardized	Autism spectrum disorders	Rate	1990	472.47984616405	575.49583502707	388.37775487608
Prevalence	Grenada	Both	Age-standardized	Autism spectrum disorders	Rate	1990	684.07781726821	817.99992202579	568.63000670356
Prevalence	Grenada	Male	Age-standardized	Autism spectrum disorders	Rate	2021	911.70332507879	1083.33574998774	754.604
Prevalence	Grenada	Female	Age-standardized	Autism spectrum disorders	Rate	2021	472.15530209967	571.43146244179	388.66460869211
Prevalence	Grenada	Both	Age-standardized	Autism spectrum disorders	Rate	2021	697.878	825.47024775018	578.37483986484
Prevalence	Guam	Male	Age-standardized	Autism spectrum disorders	Rate	1990	978.17651220774	1186.13016058228	810.38089611568
Prevalence	Guam	Female	Age-standardized	Autism spectrum disorders	Rate	1990	462.85829158964	560.54645167227	378.77210634427
Prevalence	Guam	Both	Age-standardized	Autism spectrum disorders	Rate	1990	736.09163348108	884.09640396892	611.77536206659
Prevalence	Guam	Male	Age-standardized	Autism spectrum disorders	Rate	2021	979.22099798105	1178.9446296713	809.57474565297
Prevalence	Guam	Female	Age-standardized	Autism spectrum disorders	Rate	2021	461.172	561.063	375.35922467918
Prevalence	Guam	Both	Age-standardized	Autism spectrum disorders	Rate	2021	725.96340146891	871.37606713258	600.27924092683
Prevalence	Guatemala	Male	Age-standardized	Autism spectrum disorders	Rate	1990	946.92285330572	1130.66446156639	782.35626525615
Prevalence	Guatemala	Female	Age-standardized	Autism spectrum disorders	Rate	1990	487.81925288404	587.87967580264	402.59445774429
Prevalence	Guatemala	Both	Age-standardized	Autism spectrum disorders	Rate	1990	713.09288719568	849.11310734295	591.99071622987
Prevalence	Guatemala	Male	Age-standardized	Autism spectrum disorders	Rate	2021	973.48134851671	1153.58623633604	807.86989971743
Prevalence	Guatemala	Female	Age-standardized	Autism spectrum disorders	Rate	2021	494.60336920138	593.07550102558	409.72423576812
Prevalence	Guatemala	Both	Age-standardized	Autism spectrum disorders	Rate	2021	725.96138005287	861.03254416786	605.46291172292
Prevalence	Guinea	Male	Age-standardized	Autism spectrum disorders	Rate	1990	1129.39029709833	1353.33930493637	939.718
Prevalence	Guinea	Female	Age-standardized	Autism spectrum disorders	Rate	1990	616.188	744.61806394544	508.95977462383
Prevalence	Guinea	Both	Age-standardized	Autism spectrum disorders	Rate	1990	863.89149433272	1037.54584319773	721.41589956779
Prevalence	Guinea	Male	Age-standardized	Autism spectrum disorders	Rate	2021	1149.5304036273	1361.79310306425	954.75839757443
Prevalence	Guinea	Female	Age-standardized	Autism spectrum disorders	Rate	2021	619.57547309462	748.25208925679	512.18607460941
Prevalence	Guinea	Both	Age-standardized	Autism spectrum disorders	Rate	2021	874.93944835899	1040.48755357066	729.45810068502
Prevalence	Guinea-Bissau	Male	Age-standardized	Autism spectrum disorders	Rate	1990	1113.45769363316	1337.99162070902	911.67960186242
Prevalence	Guinea-Bissau	Female	Age-standardized	Autism spectrum disorders	Rate	1990	609.34809535029	729.76267316796	502.965
Prevalence	Guinea-Bissau	Both	Age-standardized	Autism spectrum disorders	Rate	1990	850.53127303413	1023.71132498166	707.31317965827
Prevalence	Guinea-Bissau	Male	Age-standardized	Autism spectrum disorders	Rate	2021	1131.22942696131	1350.82629962754	940.16651180837
Prevalence	Guinea-Bissau	Female	Age-standardized	Autism spectrum disorders	Rate	2021	613.56588942321	739.586	505.19374955737
Prevalence	Guinea-Bissau	Both	Age-standardized	Autism spectrum disorders	Rate	2021	862.51275200101	1036.45097380791	721.04132548156
Prevalence	Guyana	Male	Age-standardized	Autism spectrum disorders	Rate	1990	870.41328477145	1047.42843494386	716.51570110252
Prevalence	Guyana	Female	Age-standardized	Autism spectrum disorders	Rate	1990	459.93424399493	549.613	380.01468841277
Prevalence	Guyana	Both	Age-standardized	Autism spectrum disorders	Rate	1990	662.92497313675	791.946	546.01894646007
Prevalence	Guyana	Male	Age-standardized	Autism spectrum disorders	Rate	2021	874.23957806188	1040.05993005264	727.59848962024
Prevalence	Guyana	Female	Age-standardized	Autism spectrum disorders	Rate	2021	457.35535254177	548.84224756827	379.32441695446
Prevalence	Guyana	Both	Age-standardized	Autism spectrum disorders	Rate	2021	663.18199396216	788.95623160426	552.75794786178
Prevalence	Haiti	Male	Age-standardized	Autism spectrum disorders	Rate	1990	827.953	992.86731442764	689.38840194581
Prevalence	Haiti	Female	Age-standardized	Autism spectrum disorders	Rate	1990	433.95249989146	526.087	356.595
Prevalence	Haiti	Both	Age-standardized	Autism spectrum disorders	Rate	1990	625.09936802889	749.87217614072	519.62403781681
Prevalence	Haiti	Male	Age-standardized	Autism spectrum disorders	Rate	2021	831.23896183303	988.69029585776	692.64492688811
Prevalence	Haiti	Female	Age-standardized	Autism spectrum disorders	Rate	2021	431.81954489366	517.65334251745	355.06124409691
Prevalence	Haiti	Both	Age-standardized	Autism spectrum disorders	Rate	2021	626.99414027183	746.246	522.65604064404
Prevalence	Honduras	Male	Age-standardized	Autism spectrum disorders	Rate	1990	965.35926667848	1163.61971467358	800.64655386406
Prevalence	Honduras	Female	Age-standardized	Autism spectrum disorders	Rate	1990	495.98016593901	594.45714363783	408.24854891734
Prevalence	Honduras	Both	Age-standardized	Autism spectrum disorders	Rate	1990	727.68322855502	873.31834931007	604.45243876065
Prevalence	Honduras	Male	Age-standardized	Autism spectrum disorders	Rate	2021	977.11711581977	1165.69295428166	813.37756181965
Prevalence	Honduras	Female	Age-standardized	Autism spectrum disorders	Rate	2021	494.02647273563	588.52869472135	407.47634452244
Prevalence	Honduras	Both	Age-standardized	Autism spectrum disorders	Rate	2021	727.81752490555	864.20710320139	605.76356158977
Prevalence	Hungary	Male	Age-standardized	Autism spectrum disorders	Rate	1990	1229.60721885449	1473.46576909197	1026.64490502932
Prevalence	Hungary	Female	Age-standardized	Autism spectrum disorders	Rate	1990	663.53981326939	795.58934608697	547.21599697393
Prevalence	Hungary	Both	Age-standardized	Autism spectrum disorders	Rate	1990	942.15907147223	1115.43739988087	787.851
Prevalence	Hungary	Male	Age-standardized	Autism spectrum disorders	Rate	2021	1279.69760006633	1521.71622437279	1066.36798206631
Prevalence	Hungary	Female	Age-standardized	Autism spectrum disorders	Rate	2021	665.425	803.51978499942	545.59948632324
Prevalence	Hungary	Both	Age-standardized	Autism spectrum disorders	Rate	2021	971.03728057215	1153.07199025308	803.52736711169
Prevalence	Iceland	Male	Age-standardized	Autism spectrum disorders	Rate	1990	1484.65744775312	1768.32492614991	1251.25217977893
Prevalence	Iceland	Female	Age-standardized	Autism spectrum disorders	Rate	1990	562.71624177617	675.78820409433	462.86199806613
Prevalence	Iceland	Both	Age-standardized	Autism spectrum disorders	Rate	1990	1028.65375430169	1223.78188615744	865.64724145665
Prevalence	Iceland	Male	Age-standardized	Autism spectrum disorders	Rate	2021	1509.41243066138	1786.70246381829	1261.81287662794
Prevalence	Iceland	Female	Age-standardized	Autism spectrum disorders	Rate	2021	564.356	665.71648133954	464.53038997261
Prevalence	Iceland	Both	Age-standardized	Autism spectrum disorders	Rate	2021	1047.28148968216	1235.01280246839	875.08260251517
Prevalence	India	Male	Age-standardized	Autism spectrum disorders	Rate	1990	906.13753507229	1068.40987718978	762.53784901848
Prevalence	India	Female	Age-standardized	Autism spectrum disorders	Rate	1990	481.61866917697	574.06927132256	402.219
Prevalence	India	Both	Age-standardized	Autism spectrum disorders	Rate	1990	702.55898307509	830.54767913884	589.73661104456
Prevalence	India	Male	Age-standardized	Autism spectrum disorders	Rate	2021	921.35021448534	1073.8995693981	775.64289648465
Prevalence	India	Female	Age-standardized	Autism spectrum disorders	Rate	2021	483.71515277894	576.19639688345	404.47198231424
Prevalence	India	Both	Age-standardized	Autism spectrum disorders	Rate	2021	708.08175279271	831.15090119292	595.12364649047
Prevalence	Indonesia	Male	Age-standardized	Autism spectrum disorders	Rate	1990	788.85548115721	929.95740470077	658.75752983628
Prevalence	Indonesia	Female	Age-standardized	Autism spectrum disorders	Rate	1990	475.247	565.55307593003	394.19347173054
Prevalence	Indonesia	Both	Age-standardized	Autism spectrum disorders	Rate	1990	631.24705421816	746.45167447364	526.89517064718
Prevalence	Indonesia	Male	Age-standardized	Autism spectrum disorders	Rate	2021	811.818	959.38558932778	683.77524325225
Prevalence	Indonesia	Female	Age-standardized	Autism spectrum disorders	Rate	2021	478.41193189484	572.88621962762	397.57630678688
Prevalence	Indonesia	Both	Age-standardized	Autism spectrum disorders	Rate	2021	647.26893648471	768.98161335224	543.64942523545
Prevalence	Iran (Islamic Republic of)	Male	Age-standardized	Autism spectrum disorders	Rate	1990	1011.35092551536	1198.01666745448	856.61816656881
Prevalence	Iran (Islamic Republic of)	Female	Age-standardized	Autism spectrum disorders	Rate	1990	521.03109358879	622.32881124585	433.62011550326
Prevalence	Iran (Islamic Republic of)	Both	Age-standardized	Autism spectrum disorders	Rate	1990	771.10892530924	915.74325686606	651.91847777312
Prevalence	Iran (Islamic Republic of)	Male	Age-standardized	Autism spectrum disorders	Rate	2021	1045.66727095569	1232.18822910706	875.94229431916
Prevalence	Iran (Islamic Republic of)	Female	Age-standardized	Autism spectrum disorders	Rate	2021	527.68303580496	631.40225427319	439.22939572957
Prevalence	Iran (Islamic Republic of)	Both	Age-standardized	Autism spectrum disorders	Rate	2021	791.23708848347	933.96857846909	662.91165794416
Prevalence	Iraq	Male	Age-standardized	Autism spectrum disorders	Rate	1990	886.23356493073	1062.05933361691	727.28173207956
Prevalence	Iraq	Female	Age-standardized	Autism spectrum disorders	Rate	1990	491.26655709962	588.18777933216	402.51116659505
Prevalence	Iraq	Both	Age-standardized	Autism spectrum disorders	Rate	1990	694.06828938461	826.51528437028	568.66230737312
Prevalence	Iraq	Male	Age-standardized	Autism spectrum disorders	Rate	2021	909.19883980171	1098.52683269861	757.34468329585
Prevalence	Iraq	Female	Age-standardized	Autism spectrum disorders	Rate	2021	495.41830191043	600.15679875317	407.89025786959
Prevalence	Iraq	Both	Age-standardized	Autism spectrum disorders	Rate	2021	709.19179414624	852.81183640595	590.70590294495
Prevalence	Ireland	Male	Age-standardized	Autism spectrum disorders	Rate	1990	1484.03816259685	1762.69314140386	1233.73254430884
Prevalence	Ireland	Female	Age-standardized	Autism spectrum disorders	Rate	1990	580.01650327881	693.63970701992	476.70730343682
Prevalence	Ireland	Both	Age-standardized	Autism spectrum disorders	Rate	1990	1034.27022673865	1233.96865415391	862.31268354691
Prevalence	Ireland	Male	Age-standardized	Autism spectrum disorders	Rate	2021	1548.10151538257	1850.20531815246	1292.08435043692
Prevalence	Ireland	Female	Age-standardized	Autism spectrum disorders	Rate	2021	596.83431671086	719.71786783999	490.00914229769
Prevalence	Ireland	Both	Age-standardized	Autism spectrum disorders	Rate	2021	1071.92714440984	1274.44815762927	894.77843512945
Prevalence	Israel	Male	Age-standardized	Autism spectrum disorders	Rate	1990	1143.24055260905	1353.95142456503	944.98099316028
Prevalence	Israel	Female	Age-standardized	Autism spectrum disorders	Rate	1990	452.235	544.49657229087	370.64807767587
Prevalence	Israel	Both	Age-standardized	Autism spectrum disorders	Rate	1990	794.894	943.59558571906	664.09996595338
Prevalence	Israel	Male	Age-standardized	Autism spectrum disorders	Rate	2021	1140.34468438634	1353.67567055518	950.18114847236
Prevalence	Israel	Female	Age-standardized	Autism spectrum disorders	Rate	2021	446.81597027629	536.60347782327	365.57400942072
Prevalence	Israel	Both	Age-standardized	Autism spectrum disorders	Rate	2021	795.13691759733	944.00767929194	665.36547107803
Prevalence	Italy	Male	Age-standardized	Autism spectrum disorders	Rate	1990	1406.0775653621	1663.53799434773	1185.98038697988
Prevalence	Italy	Female	Age-standardized	Autism spectrum disorders	Rate	1990	557.06791149615	658.53196152735	462.81836186511
Prevalence	Italy	Both	Age-standardized	Autism spectrum disorders	Rate	1990	979.59421883242	1157.15345942018	823.65050717162
Prevalence	Italy	Male	Age-standardized	Autism spectrum disorders	Rate	2021	1431.63555333719	1699.11305380334	1199.20715512849
Prevalence	Italy	Female	Age-standardized	Autism spectrum disorders	Rate	2021	558.86313698047	667.73946846528	462.55811933981
Prevalence	Italy	Both	Age-standardized	Autism spectrum disorders	Rate	2021	999.27959534991	1185.9811139418	839.61270020307
Prevalence	Jamaica	Male	Age-standardized	Autism spectrum disorders	Rate	1990	928.13344625528	1100.89277782618	765.09383571062
Prevalence	Jamaica	Female	Age-standardized	Autism spectrum disorders	Rate	1990	480.08720917333	576.66181934221	395.78166699095
Prevalence	Jamaica	Both	Age-standardized	Autism spectrum disorders	Rate	1990	700.07964855177	828.75696316499	587.19789106332
Prevalence	Jamaica	Male	Age-standardized	Autism spectrum disorders	Rate	2021	929.895	1102.3718560637	780.82809135291
Prevalence	Jamaica	Female	Age-standardized	Autism spectrum disorders	Rate	2021	476.06727747796	569.84117262269	392.26216151122
Prevalence	Jamaica	Both	Age-standardized	Autism spectrum disorders	Rate	2021	702.53608350009	834.66323706371	590.21907834084
Prevalence	Japan	Male	Age-standardized	Autism spectrum disorders	Rate	1990	2062.36465996109	2419.70922395782	1741.57049556695
Prevalence	Japan	Female	Age-standardized	Autism spectrum disorders	Rate	1990	856.77396482233	1013.51482639023	717.976
Prevalence	Japan	Both	Age-standardized	Autism spectrum disorders	Rate	1990	1458.58102595159	1714.68286246498	1229.72516247528
Prevalence	Japan	Male	Age-standardized	Autism spectrum disorders	Rate	2021	2214.08384815007	2597.08926440001	1870.5824442106
Prevalence	Japan	Female	Age-standardized	Autism spectrum disorders	Rate	2021	944.30781389097	1119.87451327209	792.78987377013
Prevalence	Japan	Both	Age-standardized	Autism spectrum disorders	Rate	2021	1586.87482184747	1864.09566162544	1333.18241135185
Prevalence	Jordan	Male	Age-standardized	Autism spectrum disorders	Rate	1990	1020.57440365218	1218.68767407297	847.50032958923
Prevalence	Jordan	Female	Age-standardized	Autism spectrum disorders	Rate	1990	540.78045371291	646.90921803519	444.87527456069
Prevalence	Jordan	Both	Age-standardized	Autism spectrum disorders	Rate	1990	791.48577838608	943.29829163296	661.04781717371
Prevalence	Jordan	Male	Age-standardized	Autism spectrum disorders	Rate	2021	1044.11785939529	1253.83190497728	859.94198393848
Prevalence	Jordan	Female	Age-standardized	Autism spectrum disorders	Rate	2021	541.18010128951	650.27618622992	444.00001394111
Prevalence	Jordan	Both	Age-standardized	Autism spectrum disorders	Rate	2021	809.99279902144	960.494	672.74874220462
Prevalence	Kazakhstan	Male	Age-standardized	Autism spectrum disorders	Rate	1990	1149.18164845597	1369.51122103408	959.57519092505
Prevalence	Kazakhstan	Female	Age-standardized	Autism spectrum disorders	Rate	1990	628.55908120588	762.10958225671	518.55902801815
Prevalence	Kazakhstan	Both	Age-standardized	Autism spectrum disorders	Rate	1990	880.02271107753	1057.80006878496	734.494
Prevalence	Kazakhstan	Male	Age-standardized	Autism spectrum disorders	Rate	2021	1180.04099830618	1405.81580343881	978.94382186157
Prevalence	Kazakhstan	Female	Age-standardized	Autism spectrum disorders	Rate	2021	630.20317940226	766.732	520.75410558481
Prevalence	Kazakhstan	Both	Age-standardized	Autism spectrum disorders	Rate	2021	897.73604499435	1064.88748278573	752.81745761772
Prevalence	Kenya	Male	Age-standardized	Autism spectrum disorders	Rate	1990	1167.30992946165	1373.19335507545	979.03557975764
Prevalence	Kenya	Female	Age-standardized	Autism spectrum disorders	Rate	1990	632.92822841973	755.20530504366	530.49957942461
Prevalence	Kenya	Both	Age-standardized	Autism spectrum disorders	Rate	1990	897.61968476388	1056.97611414809	755.15446693215
Prevalence	Kenya	Male	Age-standardized	Autism spectrum disorders	Rate	2021	1181.42241230967	1376.45877918132	995.84827091524
Prevalence	Kenya	Female	Age-standardized	Autism spectrum disorders	Rate	2021	637.26862188961	759.15351157033	533.17170657434
Prevalence	Kenya	Both	Age-standardized	Autism spectrum disorders	Rate	2021	906.28	1061.03727159598	761.41427033194
Prevalence	Kiribati	Male	Age-standardized	Autism spectrum disorders	Rate	1990	877.38409822269	1052.38964205719	727.28080818494
Prevalence	Kiribati	Female	Age-standardized	Autism spectrum disorders	Rate	1990	430.41609343781	515.90134455078	352.843
Prevalence	Kiribati	Both	Age-standardized	Autism spectrum disorders	Rate	1990	649.98011896421	777.72937012169	539.53893507487
Prevalence	Kiribati	Male	Age-standardized	Autism spectrum disorders	Rate	2021	879.94466354525	1043.58730453735	730.53229397923
Prevalence	Kiribati	Female	Age-standardized	Autism spectrum disorders	Rate	2021	428.14060645969	515.23001059804	348.71262140674
Prevalence	Kiribati	Both	Age-standardized	Autism spectrum disorders	Rate	2021	647.31664264872	772.51564625973	537.56331260426
Prevalence	Kuwait	Male	Age-standardized	Autism spectrum disorders	Rate	1990	1052.48240665456	1275.20362879099	866.63301318994
Prevalence	Kuwait	Female	Age-standardized	Autism spectrum disorders	Rate	1990	553.60089882462	670.84872480229	453.90284046761
Prevalence	Kuwait	Both	Age-standardized	Autism spectrum disorders	Rate	1990	840.64527154582	1006.65703902309	694.219
Prevalence	Kuwait	Male	Age-standardized	Autism spectrum disorders	Rate	2021	1072.60511152249	1276.26019496984	889.97176734041
Prevalence	Kuwait	Female	Age-standardized	Autism spectrum disorders	Rate	2021	555.97145604421	670.20018107937	454.28882090527
Prevalence	Kuwait	Both	Age-standardized	Autism spectrum disorders	Rate	2021	829.50821153825	984.32959181503	685.60051213669
Prevalence	Kyrgyzstan	Male	Age-standardized	Autism spectrum disorders	Rate	1990	1138.31714415975	1375.74615480261	948.91426101937
Prevalence	Kyrgyzstan	Female	Age-standardized	Autism spectrum disorders	Rate	1990	620.53189661652	747.81713841469	515.36776662853
Prevalence	Kyrgyzstan	Both	Age-standardized	Autism spectrum disorders	Rate	1990	872.10391816499	1040.18148139596	729.37702176539
Prevalence	Kyrgyzstan	Male	Age-standardized	Autism spectrum disorders	Rate	2021	1163.4922567749	1387.26294437443	959.84648903328
Prevalence	Kyrgyzstan	Female	Age-standardized	Autism spectrum disorders	Rate	2021	623.70871053604	753.09243061241	513.51347804445
Prevalence	Kyrgyzstan	Both	Age-standardized	Autism spectrum disorders	Rate	2021	888.76327594542	1060.79834632553	745.97339269168
Prevalence	Lao People's Democratic Republic	Male	Age-standardized	Autism spectrum disorders	Rate	1990	867.76083116808	1034.74673827641	713.51914527337
Prevalence	Lao People's Democratic Republic	Female	Age-standardized	Autism spectrum disorders	Rate	1990	430.27500134543	514.45021031871	354.96842402547
Prevalence	Lao People's Democratic Republic	Both	Age-standardized	Autism spectrum disorders	Rate	1990	643.39221694787	764.52841367717	535.82038395475
Prevalence	Lao People's Democratic Republic	Male	Age-standardized	Autism spectrum disorders	Rate	2021	899.70578457304	1073.71621757046	748.82663115122
Prevalence	Lao People's Democratic Republic	Female	Age-standardized	Autism spectrum disorders	Rate	2021	436.03775017326	530.13422644912	358.44077671964
Prevalence	Lao People's Democratic Republic	Both	Age-standardized	Autism spectrum disorders	Rate	2021	668.80250782948	802.72744904125	557.38418159526
Prevalence	Latvia	Male	Age-standardized	Autism spectrum disorders	Rate	1990	1205.20198779236	1437.29092704217	1003.27038681075
Prevalence	Latvia	Female	Age-standardized	Autism spectrum disorders	Rate	1990	652.91583161641	780.31061194478	536.89454759322
Prevalence	Latvia	Both	Age-standardized	Autism spectrum disorders	Rate	1990	918.44792543001	1095.60035035949	768.26829119167
Prevalence	Latvia	Male	Age-standardized	Autism spectrum disorders	Rate	2021	1244.62707933223	1490.26427460292	1031.50125246947
Prevalence	Latvia	Female	Age-standardized	Autism spectrum disorders	Rate	2021	650.93244542301	776.34315498094	533.66586694064
Prevalence	Latvia	Both	Age-standardized	Autism spectrum disorders	Rate	2021	943.22525054528	1117.09857221762	778.72694048292
Prevalence	Lebanon	Male	Age-standardized	Autism spectrum disorders	Rate	1990	1090.06326747965	1288.27731394761	911.47151311902
Prevalence	Lebanon	Female	Age-standardized	Autism spectrum disorders	Rate	1990	609.48386711009	732.84875268088	503.76468130163
Prevalence	Lebanon	Both	Age-standardized	Autism spectrum disorders	Rate	1990	846.51909147393	1003.56436714408	709.01379909293
Prevalence	Lebanon	Male	Age-standardized	Autism spectrum disorders	Rate	2021	1131.60489389685	1360.77643680623	934.44615623352
Prevalence	Lebanon	Female	Age-standardized	Autism spectrum disorders	Rate	2021	610.60045601592	729.79000873453	502.208
Prevalence	Lebanon	Both	Age-standardized	Autism spectrum disorders	Rate	2021	872.44615198984	1033.24993527111	724.16430152814
Prevalence	Lesotho	Male	Age-standardized	Autism spectrum disorders	Rate	1990	1144.34754561649	1362.44807999176	948.27024478077
Prevalence	Lesotho	Female	Age-standardized	Autism spectrum disorders	Rate	1990	622.49672074577	753.79590106192	512.91997835949
Prevalence	Lesotho	Both	Age-standardized	Autism spectrum disorders	Rate	1990	851.60370772136	1020.29270870293	710.462
Prevalence	Lesotho	Male	Age-standardized	Autism spectrum disorders	Rate	2021	1141.95681915087	1366.36474933592	955.809
Prevalence	Lesotho	Female	Age-standardized	Autism spectrum disorders	Rate	2021	622.075	741.695	514.36259081037
Prevalence	Lesotho	Both	Age-standardized	Autism spectrum disorders	Rate	2021	871.04150019751	1041.33589842969	727.67933670796
Prevalence	Liberia	Male	Age-standardized	Autism spectrum disorders	Rate	1990	1134.47692183479	1348.95887973419	947.84783939085
Prevalence	Liberia	Female	Age-standardized	Autism spectrum disorders	Rate	1990	615.88889285856	732.36730434428	513.91061490613
Prevalence	Liberia	Both	Age-standardized	Autism spectrum disorders	Rate	1990	877.58388964867	1043.61765999357	739.11467250882
Prevalence	Liberia	Male	Age-standardized	Autism spectrum disorders	Rate	2021	1171.70222867234	1391.4319503127	975.53879908294
Prevalence	Liberia	Female	Age-standardized	Autism spectrum disorders	Rate	2021	629.21467146071	756.01979164189	515.93
Prevalence	Liberia	Both	Age-standardized	Autism spectrum disorders	Rate	2021	905.24601011007	1072.19444980422	752.732
Prevalence	Libya	Male	Age-standardized	Autism spectrum disorders	Rate	1990	987.55238036204	1180.27525690659	816.02038589864
Prevalence	Libya	Female	Age-standardized	Autism spectrum disorders	Rate	1990	527.59	639.55826267428	435.21474665952
Prevalence	Libya	Both	Age-standardized	Autism spectrum disorders	Rate	1990	771.84600719702	918.83491118818	642.93285797439
Prevalence	Libya	Male	Age-standardized	Autism spectrum disorders	Rate	2021	999.55305032064	1193.32	828.93497895865
Prevalence	Libya	Female	Age-standardized	Autism spectrum disorders	Rate	2021	526.35868779396	638.22706794095	434.00201997867
Prevalence	Libya	Both	Age-standardized	Autism spectrum disorders	Rate	2021	769.06034217202	915.25741233303	636.68159763283
Prevalence	Lithuania	Male	Age-standardized	Autism spectrum disorders	Rate	1990	1224.14355822538	1471.65907493098	1014.91855582541
Prevalence	Lithuania	Female	Age-standardized	Autism spectrum disorders	Rate	1990	652.74419662274	778.82799655269	537.18656547273
Prevalence	Lithuania	Both	Age-standardized	Autism spectrum disorders	Rate	1990	928.799	1098.84893044568	767.97881962944
Prevalence	Lithuania	Male	Age-standardized	Autism spectrum disorders	Rate	2021	1249.57054515021	1488.64071925206	1032.48934159114
Prevalence	Lithuania	Female	Age-standardized	Autism spectrum disorders	Rate	2021	650.77404881951	786.46597126329	541.53981281807
Prevalence	Lithuania	Both	Age-standardized	Autism spectrum disorders	Rate	2021	944.79717065159	1115.81227336815	783.90066713991
Prevalence	Luxembourg	Male	Age-standardized	Autism spectrum disorders	Rate	1990	1285.66267114086	1541.23335435716	1069.83856347549
Prevalence	Luxembourg	Female	Age-standardized	Autism spectrum disorders	Rate	1990	486.50637297817	593.06691671009	396.49525199052
Prevalence	Luxembourg	Both	Age-standardized	Autism spectrum disorders	Rate	1990	887.45369255366	1060.26356367338	742.20790913616
Prevalence	Luxembourg	Male	Age-standardized	Autism spectrum disorders	Rate	2021	1300.56473459172	1559.27714114113	1083.4104898317
Prevalence	Luxembourg	Female	Age-standardized	Autism spectrum disorders	Rate	2021	487.14682520859	591.54220887922	400.50595245309
Prevalence	Luxembourg	Both	Age-standardized	Autism spectrum disorders	Rate	2021	901.78460435521	1081.87408077216	749.71569622166
Prevalence	Madagascar	Male	Age-standardized	Autism spectrum disorders	Rate	1990	1146.37753989944	1375.63095138984	953.13305731285
Prevalence	Madagascar	Female	Age-standardized	Autism spectrum disorders	Rate	1990	622.43922041902	742.07093979177	514.87902486475
Prevalence	Madagascar	Both	Age-standardized	Autism spectrum disorders	Rate	1990	883.24205133165	1048.2557950837	737.845
Prevalence	Madagascar	Male	Age-standardized	Autism spectrum disorders	Rate	2021	1161.72679271726	1383.85638251695	969.48855343694
Prevalence	Madagascar	Female	Age-standardized	Autism spectrum disorders	Rate	2021	626.77968704837	749.54297155648	517.90898059056
Prevalence	Madagascar	Both	Age-standardized	Autism spectrum disorders	Rate	2021	889.469	1051.6713950774	741.96521670785
Prevalence	Malawi	Male	Age-standardized	Autism spectrum disorders	Rate	1990	1136.04102112247	1364.98570990429	944.80918103679
Prevalence	Malawi	Female	Age-standardized	Autism spectrum disorders	Rate	1990	618.06777213802	742.87798572076	507.42408765206
Prevalence	Malawi	Both	Age-standardized	Autism spectrum disorders	Rate	1990	871.24796342061	1047.12663238336	723.54091066817
Prevalence	Malawi	Male	Age-standardized	Autism spectrum disorders	Rate	2021	1164.00943613771	1382.45431017851	969.60784510333
Prevalence	Malawi	Female	Age-standardized	Autism spectrum disorders	Rate	2021	626.70091310109	757.58146034842	522.15657568494
Prevalence	Malawi	Both	Age-standardized	Autism spectrum disorders	Rate	2021	886.03004644002	1048.18478996261	741.63711955341
Prevalence	Malaysia	Male	Age-standardized	Autism spectrum disorders	Rate	1990	950.53013465809	1129.63600311528	788.77767825952
Prevalence	Malaysia	Female	Age-standardized	Autism spectrum disorders	Rate	1990	469.01801506664	566.58084524394	384.26297930383
Prevalence	Malaysia	Both	Age-standardized	Autism spectrum disorders	Rate	1990	711.35442204971	846.357	592.387
Prevalence	Malaysia	Male	Age-standardized	Autism spectrum disorders	Rate	2021	983.55779456091	1168.4834711769	815.776
Prevalence	Malaysia	Female	Age-standardized	Autism spectrum disorders	Rate	2021	467.85545731343	563.60422543994	383.32926435936
Prevalence	Malaysia	Both	Age-standardized	Autism spectrum disorders	Rate	2021	734.31959616093	874.55473571229	611.89037897423
Prevalence	Maldives	Male	Age-standardized	Autism spectrum disorders	Rate	1990	925.34769878832	1100.20595509345	762.28629165936
Prevalence	Maldives	Female	Age-standardized	Autism spectrum disorders	Rate	1990	452.21777410917	544.26019784712	369.09736611622
Prevalence	Maldives	Both	Age-standardized	Autism spectrum disorders	Rate	1990	698.48606215667	838.00746948741	580.61258517981
Prevalence	Maldives	Male	Age-standardized	Autism spectrum disorders	Rate	2021	983.87903343678	1183.37079519965	811.55993374361
Prevalence	Maldives	Female	Age-standardized	Autism spectrum disorders	Rate	2021	458.09661692781	555.12141291998	375.55418219498
Prevalence	Maldives	Both	Age-standardized	Autism spectrum disorders	Rate	2021	765.89671205701	912.23567405943	629.95291700088
Prevalence	Mali	Male	Age-standardized	Autism spectrum disorders	Rate	1990	1134.0846458793	1352.18073475844	943.28290872698
Prevalence	Mali	Female	Age-standardized	Autism spectrum disorders	Rate	1990	614.15520698757	738.34177450817	505.95777998618
Prevalence	Mali	Both	Age-standardized	Autism spectrum disorders	Rate	1990	867.96850367645	1029.97348037757	728.324
Prevalence	Mali	Male	Age-standardized	Autism spectrum disorders	Rate	2021	1152.38712743689	1369.59077372177	954.37640476427
Prevalence	Mali	Female	Age-standardized	Autism spectrum disorders	Rate	2021	622.37716285374	752.71818625071	520.60914156122
Prevalence	Mali	Both	Age-standardized	Autism spectrum disorders	Rate	2021	884.95311982207	1054.29668370508	739.11081636084
Prevalence	Malta	Male	Age-standardized	Autism spectrum disorders	Rate	1990	1284.37670610296	1527.91980335017	1061.01626166516
Prevalence	Malta	Female	Age-standardized	Autism spectrum disorders	Rate	1990	485.37126903248	580.40091798201	403.62373507103
Prevalence	Malta	Both	Age-standardized	Autism spectrum disorders	Rate	1990	884.33394504945	1050.67383431837	736.39250004079
Prevalence	Malta	Male	Age-standardized	Autism spectrum disorders	Rate	2021	1292.91830956688	1545.99759260065	1079.38799135699
Prevalence	Malta	Female	Age-standardized	Autism spectrum disorders	Rate	2021	484.50709486311	591.443	397.11380991973
Prevalence	Malta	Both	Age-standardized	Autism spectrum disorders	Rate	2021	898.09939553293	1069.75156508389	751.34925076334
Prevalence	Marshall Islands	Male	Age-standardized	Autism spectrum disorders	Rate	1990	901.67253138174	1073.24987342899	751.56408828703
Prevalence	Marshall Islands	Female	Age-standardized	Autism spectrum disorders	Rate	1990	442.208	530.42308937259	366.25975921898
Prevalence	Marshall Islands	Both	Age-standardized	Autism spectrum disorders	Rate	1990	677.51761282349	809.66235669878	568.379
Prevalence	Marshall Islands	Male	Age-standardized	Autism spectrum disorders	Rate	2021	905.34437705094	1083.10082283559	748.05378751357
Prevalence	Marshall Islands	Female	Age-standardized	Autism spectrum disorders	Rate	2021	438.63106162438	527.33978665829	360.89452745015
Prevalence	Marshall Islands	Both	Age-standardized	Autism spectrum disorders	Rate	2021	677.25338129601	808.12964955529	561.98972089514
Prevalence	Mauritania	Male	Age-standardized	Autism spectrum disorders	Rate	1990	1154.09255132718	1393.22319340452	952.54
Prevalence	Mauritania	Female	Age-standardized	Autism spectrum disorders	Rate	1990	626.677	750.71102467138	515.37399183172
Prevalence	Mauritania	Both	Age-standardized	Autism spectrum disorders	Rate	1990	886.20581749157	1052.20490699103	731.29344090796
Prevalence	Mauritania	Male	Age-standardized	Autism spectrum disorders	Rate	2021	1198.35449503323	1426.65952189136	990.45422664911
Prevalence	Mauritania	Female	Age-standardized	Autism spectrum disorders	Rate	2021	641.96534159628	760.89283345098	529.58332566441
Prevalence	Mauritania	Both	Age-standardized	Autism spectrum disorders	Rate	2021	914.27185160105	1085.72616274461	763.12032145893
Prevalence	Mauritius	Male	Age-standardized	Autism spectrum disorders	Rate	1990	963.63345276378	1149.66046901988	800.20853682717
Prevalence	Mauritius	Female	Age-standardized	Autism spectrum disorders	Rate	1990	468.77731590422	569.83543942987	382.16685323299
Prevalence	Mauritius	Both	Age-standardized	Autism spectrum disorders	Rate	1990	715.09519590998	853.30032347288	593.86456863839
Prevalence	Mauritius	Male	Age-standardized	Autism spectrum disorders	Rate	2021	990.25511375465	1181.80131414204	817.98812824619
Prevalence	Mauritius	Female	Age-standardized	Autism spectrum disorders	Rate	2021	466.92758996716	559.84172793066	384.48224897549
Prevalence	Mauritius	Both	Age-standardized	Autism spectrum disorders	Rate	2021	728.09496870554	862.453	603.13710122622
Prevalence	Mexico	Male	Age-standardized	Autism spectrum disorders	Rate	1990	989.39730301014	1171.16016170231	831.562
Prevalence	Mexico	Female	Age-standardized	Autism spectrum disorders	Rate	1990	509.45299357373	605.53351056284	424.14523433356
Prevalence	Mexico	Both	Age-standardized	Autism spectrum disorders	Rate	1990	745.019	883.12621976494	626.57120959754
Prevalence	Mexico	Male	Age-standardized	Autism spectrum disorders	Rate	2021	1017.32265361022	1201.68594031566	859.72232978433
Prevalence	Mexico	Female	Age-standardized	Autism spectrum disorders	Rate	2021	509.67290586494	611.05448956924	424.23488658353
Prevalence	Mexico	Both	Age-standardized	Autism spectrum disorders	Rate	2021	758.52390269519	902.83622652083	641.28192331917
Prevalence	Micronesia (Federated States of)	Male	Age-standardized	Autism spectrum disorders	Rate	1990	905.19072838874	1080.86798196259	750.55522689471
Prevalence	Micronesia (Federated States of)	Female	Age-standardized	Autism spectrum disorders	Rate	1990	443.09172174238	537.81736926604	364.85356180564
Prevalence	Micronesia (Federated States of)	Both	Age-standardized	Autism spectrum disorders	Rate	1990	679.34347128597	809.43071108949	566.27329416475
Prevalence	Micronesia (Federated States of)	Male	Age-standardized	Autism spectrum disorders	Rate	2021	915.93218763364	1093.05709451484	759.34843088661
Prevalence	Micronesia (Federated States of)	Female	Age-standardized	Autism spectrum disorders	Rate	2021	442.91103823985	526.58246929113	363.08577989913
Prevalence	Micronesia (Federated States of)	Both	Age-standardized	Autism spectrum disorders	Rate	2021	683.157	804.04122477218	575.00814167639
Prevalence	Monaco	Male	Age-standardized	Autism spectrum disorders	Rate	1990	1306.37166759988	1550.88522102854	1092.01057592955
Prevalence	Monaco	Female	Age-standardized	Autism spectrum disorders	Rate	1990	481.88143787881	577.74260763738	391.493
Prevalence	Monaco	Both	Age-standardized	Autism spectrum disorders	Rate	1990	893.20127639168	1056.58842361981	746.21977214286
Prevalence	Monaco	Male	Age-standardized	Autism spectrum disorders	Rate	2021	1305.21540853531	1566.96474107246	1079.57694568263
Prevalence	Monaco	Female	Age-standardized	Autism spectrum disorders	Rate	2021	481.52243643067	581.698	396.36674988555
Prevalence	Monaco	Both	Age-standardized	Autism spectrum disorders	Rate	2021	890.60191157386	1062.45948462547	744.503
Prevalence	Mongolia	Male	Age-standardized	Autism spectrum disorders	Rate	1990	1095.45460584589	1301.58055204253	910.72675737907
Prevalence	Mongolia	Female	Age-standardized	Autism spectrum disorders	Rate	1990	601.26761784025	720.99616180531	497.96151041065
Prevalence	Mongolia	Both	Age-standardized	Autism spectrum disorders	Rate	1990	847.16503632035	997.55778406817	704.09237372996
Prevalence	Mongolia	Male	Age-standardized	Autism spectrum disorders	Rate	2021	1124.81310578648	1351.09956584838	937.66825263654
Prevalence	Mongolia	Female	Age-standardized	Autism spectrum disorders	Rate	2021	607.332	722.61855625146	504.76010085789
Prevalence	Mongolia	Both	Age-standardized	Autism spectrum disorders	Rate	2021	861.31054502651	1027.39046827621	726.43889314422
Prevalence	Montenegro	Male	Age-standardized	Autism spectrum disorders	Rate	1990	1259.45925324844	1506.29981366911	1048.8332784026
Prevalence	Montenegro	Female	Age-standardized	Autism spectrum disorders	Rate	1990	667.27546503906	800.208	549.23086471474
Prevalence	Montenegro	Both	Age-standardized	Autism spectrum disorders	Rate	1990	963.273	1150.28391726259	803.47356689426
Prevalence	Montenegro	Male	Age-standardized	Autism spectrum disorders	Rate	2021	1283.09288912195	1531.77003406964	1062.69568440184
Prevalence	Montenegro	Female	Age-standardized	Autism spectrum disorders	Rate	2021	665.12363662743	791.83612650144	550.92234952081
Prevalence	Montenegro	Both	Age-standardized	Autism spectrum disorders	Rate	2021	976.32208202259	1150.04728876491	811.05053536116
Prevalence	Morocco	Male	Age-standardized	Autism spectrum disorders	Rate	1990	972.85605232776	1166.77474894598	809.65225165464
Prevalence	Morocco	Female	Age-standardized	Autism spectrum disorders	Rate	1990	521.14129815068	626.37492563258	428.95869621273
Prevalence	Morocco	Both	Age-standardized	Autism spectrum disorders	Rate	1990	746.04039531051	893.93322842434	619.88148594379
Prevalence	Morocco	Male	Age-standardized	Autism spectrum disorders	Rate	2021	987.859	1167.87654045839	820.36581725052
Prevalence	Morocco	Female	Age-standardized	Autism spectrum disorders	Rate	2021	520.558	625.14569892397	432.27612900509
Prevalence	Morocco	Both	Age-standardized	Autism spectrum disorders	Rate	2021	756.228	897.48980610577	634.101
Prevalence	Mozambique	Male	Age-standardized	Autism spectrum disorders	Rate	1990	1133.63271084816	1356.09505092261	942.04575855459
Prevalence	Mozambique	Female	Age-standardized	Autism spectrum disorders	Rate	1990	617.273	747.96367994928	508.89
Prevalence	Mozambique	Both	Age-standardized	Autism spectrum disorders	Rate	1990	861.79650118781	1030.32272668611	720.42867644913
Prevalence	Mozambique	Male	Age-standardized	Autism spectrum disorders	Rate	2021	1150.52646023877	1363.74854484515	961.40883006071
Prevalence	Mozambique	Female	Age-standardized	Autism spectrum disorders	Rate	2021	621.83553196034	741.02021163212	514.33318302047
Prevalence	Mozambique	Both	Age-standardized	Autism spectrum disorders	Rate	2021	872.612	1038.9716639347	724.97392064823
Prevalence	Myanmar	Male	Age-standardized	Autism spectrum disorders	Rate	1990	873.30345790001	1041.83467789166	726.73944188209
Prevalence	Myanmar	Female	Age-standardized	Autism spectrum disorders	Rate	1990	435.19541445556	530.05339050057	357.32132657098
Prevalence	Myanmar	Both	Age-standardized	Autism spectrum disorders	Rate	1990	650.29713085338	778.48593983045	540.24080993871
Prevalence	Myanmar	Male	Age-standardized	Autism spectrum disorders	Rate	2021	913.19111293688	1094.97462642565	755.58581573266
Prevalence	Myanmar	Female	Age-standardized	Autism spectrum disorders	Rate	2021	439.67709349777	531.81012112778	361.78196441148
Prevalence	Myanmar	Both	Age-standardized	Autism spectrum disorders	Rate	2021	668.76528318057	802.995	555.57679254618
Prevalence	Namibia	Male	Age-standardized	Autism spectrum disorders	Rate	1990	1153.17883776753	1368.85131030854	963.77273379897
Prevalence	Namibia	Female	Age-standardized	Autism spectrum disorders	Rate	1990	629.29993579417	757.09114027133	519.34603612973
Prevalence	Namibia	Both	Age-standardized	Autism spectrum disorders	Rate	1990	883.34497487095	1047.40853238783	735.89047419724
Prevalence	Namibia	Male	Age-standardized	Autism spectrum disorders	Rate	2021	1189.44895667466	1419.66930088324	991.39716172499
Prevalence	Namibia	Female	Age-standardized	Autism spectrum disorders	Rate	2021	642.39854370947	776.756	530.27412015129
Prevalence	Namibia	Both	Age-standardized	Autism spectrum disorders	Rate	2021	904.96848094312	1079.08503180819	757.18791473186
Prevalence	Nauru	Male	Age-standardized	Autism spectrum disorders	Rate	1990	902.32914222623	1067.10156341718	746.09267218356
Prevalence	Nauru	Female	Age-standardized	Autism spectrum disorders	Rate	1990	439.06851709028	531.65027627552	359.34088477853
Prevalence	Nauru	Both	Age-standardized	Autism spectrum disorders	Rate	1990	681.69242179932	807.23134591313	567.79967207797
Prevalence	Nauru	Male	Age-standardized	Autism spectrum disorders	Rate	2021	908.00806906975	1082.83600646547	752.83699811636
Prevalence	Nauru	Female	Age-standardized	Autism spectrum disorders	Rate	2021	437.72289154127	527.75616841802	360.773
Prevalence	Nauru	Both	Age-standardized	Autism spectrum disorders	Rate	2021	672.25540921475	802.92087400474	560.12138118506
Prevalence	Nepal	Male	Age-standardized	Autism spectrum disorders	Rate	1990	819.48418369663	980.33710746365	676.91410756308
Prevalence	Nepal	Female	Age-standardized	Autism spectrum disorders	Rate	1990	427.22766792819	511.985	353.37193075259
Prevalence	Nepal	Both	Age-standardized	Autism spectrum disorders	Rate	1990	623.72407133968	743.76060303407	518.051
Prevalence	Nepal	Male	Age-standardized	Autism spectrum disorders	Rate	2021	840.88165998721	1006.75	695.51475344929
Prevalence	Nepal	Female	Age-standardized	Autism spectrum disorders	Rate	2021	431.536	523.88867067952	355.86972752577
Prevalence	Nepal	Both	Age-standardized	Autism spectrum disorders	Rate	2021	626.144	750.57732405239	519.43930437257
Prevalence	Netherlands	Male	Age-standardized	Autism spectrum disorders	Rate	1990	1299.76343275511	1538.6035659531	1073.17617297692
Prevalence	Netherlands	Female	Age-standardized	Autism spectrum disorders	Rate	1990	484.834	585.01744769944	395.64373443226
Prevalence	Netherlands	Both	Age-standardized	Autism spectrum disorders	Rate	1990	894.64854032098	1060.63145766778	740.69741721863
Prevalence	Netherlands	Male	Age-standardized	Autism spectrum disorders	Rate	2021	1305.46082872608	1558.18834176382	1082.68293365697
Prevalence	Netherlands	Female	Age-standardized	Autism spectrum disorders	Rate	2021	486.30833738639	583.30849619132	397.177
Prevalence	Netherlands	Both	Age-standardized	Autism spectrum disorders	Rate	2021	899.61386030653	1073.19246377429	739.79240275318
Prevalence	New Zealand	Male	Age-standardized	Autism spectrum disorders	Rate	1990	1584.36474936621	1884.66640516603	1325.8528592427
Prevalence	New Zealand	Female	Age-standardized	Autism spectrum disorders	Rate	1990	698.80613995986	838.36753615966	574.03749489678
Prevalence	New Zealand	Both	Age-standardized	Autism spectrum disorders	Rate	1990	1140.00146650506	1356.21295567199	947.15443701843
Prevalence	New Zealand	Male	Age-standardized	Autism spectrum disorders	Rate	2021	1627.82622333014	1949.04658422582	1357.13489823165
Prevalence	New Zealand	Female	Age-standardized	Autism spectrum disorders	Rate	2021	700.80447069809	841.29262387692	576.70191983512
Prevalence	New Zealand	Both	Age-standardized	Autism spectrum disorders	Rate	2021	1169.1919342827	1404.29242346998	969.87425104651
Prevalence	Nicaragua	Male	Age-standardized	Autism spectrum disorders	Rate	1990	990.72374955974	1197.37581395081	825.30222479476
Prevalence	Nicaragua	Female	Age-standardized	Autism spectrum disorders	Rate	1990	505.52297497751	600.74880986046	416.42242309798
Prevalence	Nicaragua	Both	Age-standardized	Autism spectrum disorders	Rate	1990	741.62773727428	889.82439639043	620.27140587405
Prevalence	Nicaragua	Male	Age-standardized	Autism spectrum disorders	Rate	2021	1010.50773443807	1197.35739293555	835.54301141388
Prevalence	Nicaragua	Female	Age-standardized	Autism spectrum disorders	Rate	2021	508.91644941393	609.00221797665	418.08221768752
Prevalence	Nicaragua	Both	Age-standardized	Autism spectrum disorders	Rate	2021	756.132	892.39188223456	627.37961817752
Prevalence	Niger	Male	Age-standardized	Autism spectrum disorders	Rate	1990	1130.05817057677	1357.07834306911	940.29557262682
Prevalence	Niger	Female	Age-standardized	Autism spectrum disorders	Rate	1990	612.65135884966	732.45683514653	504.60455452156
Prevalence	Niger	Both	Age-standardized	Autism spectrum disorders	Rate	1990	870.37955277568	1047.26245637359	720.34646012296
Prevalence	Niger	Male	Age-standardized	Autism spectrum disorders	Rate	2021	1145.74199948123	1356.06	951.17475401124
Prevalence	Niger	Female	Age-standardized	Autism spectrum disorders	Rate	2021	617.74812606191	740.721	513.72841943705
Prevalence	Niger	Both	Age-standardized	Autism spectrum disorders	Rate	2021	877.19502237314	1038.90183685846	729.38900518111
Prevalence	Nigeria	Male	Age-standardized	Autism spectrum disorders	Rate	1990	1137.77640395141	1328.55431431085	954.78218805595
Prevalence	Nigeria	Female	Age-standardized	Autism spectrum disorders	Rate	1990	618.45117234792	731.48136397371	515.91121089266
Prevalence	Nigeria	Both	Age-standardized	Autism spectrum disorders	Rate	1990	884.253	1039.17332532439	741.07980548664
Prevalence	Nigeria	Male	Age-standardized	Autism spectrum disorders	Rate	2021	1164.94208669388	1371.38028500218	982.99648688952
Prevalence	Nigeria	Female	Age-standardized	Autism spectrum disorders	Rate	2021	627.601	742.49931941225	525.04964045493
Prevalence	Nigeria	Both	Age-standardized	Autism spectrum disorders	Rate	2021	881.92259450578	1040.43384351002	743.51652136602
Prevalence	Niue	Male	Age-standardized	Autism spectrum disorders	Rate	1990	927.23423235481	1099.67104479373	770.28401165879
Prevalence	Niue	Female	Age-standardized	Autism spectrum disorders	Rate	1990	457.411	552.23133852363	374.17628548397
Prevalence	Niue	Both	Age-standardized	Autism spectrum disorders	Rate	1990	695.42674409944	827.38116718158	577.24432402338
Prevalence	Niue	Male	Age-standardized	Autism spectrum disorders	Rate	2021	940.98910035235	1112.2710877399	781.255
Prevalence	Niue	Female	Age-standardized	Autism spectrum disorders	Rate	2021	455.51545614874	547.282	373.89227256979
Prevalence	Niue	Both	Age-standardized	Autism spectrum disorders	Rate	2021	701.63155779002	827.23541857854	583.96135084279
Prevalence	North Macedonia	Male	Age-standardized	Autism spectrum disorders	Rate	1990	1209.07361820432	1440.3939903311	1005.75198783372
Prevalence	North Macedonia	Female	Age-standardized	Autism spectrum disorders	Rate	1990	653.458	783.39972690042	541.85879609087
Prevalence	North Macedonia	Both	Age-standardized	Autism spectrum disorders	Rate	1990	933.50755693168	1100.96055687735	781.39689348674
Prevalence	North Macedonia	Male	Age-standardized	Autism spectrum disorders	Rate	2021	1246.19032927998	1489.4142903849	1049.04507807383
Prevalence	North Macedonia	Female	Age-standardized	Autism spectrum disorders	Rate	2021	654.93439986913	780.708	537.88552526476
Prevalence	North Macedonia	Both	Age-standardized	Autism spectrum disorders	Rate	2021	957.46260726011	1136.94102469275	802.96897139366
Prevalence	Northern Mariana Islands	Male	Age-standardized	Autism spectrum disorders	Rate	1990	968.67475750515	1152.6648279651	799.88540058722
Prevalence	Northern Mariana Islands	Female	Age-standardized	Autism spectrum disorders	Rate	1990	465.914	564.67897347652	381.222
Prevalence	Northern Mariana Islands	Both	Age-standardized	Autism spectrum disorders	Rate	1990	733.38627337839	868.58563100962	609.00447631443
Prevalence	Northern Mariana Islands	Male	Age-standardized	Autism spectrum disorders	Rate	2021	979.88330452717	1176.82019948045	808.838
Prevalence	Northern Mariana Islands	Female	Age-standardized	Autism spectrum disorders	Rate	2021	462.63468008179	552.50751796401	380.00844934124
Prevalence	Northern Mariana Islands	Both	Age-standardized	Autism spectrum disorders	Rate	2021	734.20424004437	874.77798257575	611.61170640504
Prevalence	Norway	Male	Age-standardized	Autism spectrum disorders	Rate	1990	1162.35344538427	1365.31248516226	979.34079890767
Prevalence	Norway	Female	Age-standardized	Autism spectrum disorders	Rate	1990	448.42109397679	536.52978166484	371.308
Prevalence	Norway	Both	Age-standardized	Autism spectrum disorders	Rate	1990	809.34446639382	954.42033632602	682.00528309545
Prevalence	Norway	Male	Age-standardized	Autism spectrum disorders	Rate	2021	1155.48459231118	1370.11775795644	971.02800233328
Prevalence	Norway	Female	Age-standardized	Autism spectrum disorders	Rate	2021	444.58262178451	532.40610181495	367.04591552521
Prevalence	Norway	Both	Age-standardized	Autism spectrum disorders	Rate	2021	808.25581774774	963.13312611936	677.12526984698
Prevalence	Oman	Male	Age-standardized	Autism spectrum disorders	Rate	1990	1002.00618040729	1201.58909343224	826.05596887158
Prevalence	Oman	Female	Age-standardized	Autism spectrum disorders	Rate	1990	540.20140536744	650.292	445.85920605214
Prevalence	Oman	Both	Age-standardized	Autism spectrum disorders	Rate	1990	814.08955406355	974.06411039974	677.24844593646
Prevalence	Oman	Male	Age-standardized	Autism spectrum disorders	Rate	2021	1035.73757112433	1246.22933622325	855.06524882105
Prevalence	Oman	Female	Age-standardized	Autism spectrum disorders	Rate	2021	543.29519788826	651.64818800391	444.51206661241
Prevalence	Oman	Both	Age-standardized	Autism spectrum disorders	Rate	2021	832.93492227453	998.59367783823	687.44647028019
Prevalence	Pakistan	Male	Age-standardized	Autism spectrum disorders	Rate	1990	816.51300567016	967.73227353837	680.47705479048
Prevalence	Pakistan	Female	Age-standardized	Autism spectrum disorders	Rate	1990	423.60001341622	505.37386851808	353.68675550869
Prevalence	Pakistan	Both	Age-standardized	Autism spectrum disorders	Rate	1990	630.12361775259	746.56404557334	527.22798286555
Prevalence	Pakistan	Male	Age-standardized	Autism spectrum disorders	Rate	2021	825.44506466501	970.544	687.76937648406
Prevalence	Pakistan	Female	Age-standardized	Autism spectrum disorders	Rate	2021	427.16684486039	512.89096757586	354.988
Prevalence	Pakistan	Both	Age-standardized	Autism spectrum disorders	Rate	2021	631.09849332258	741.87721515518	526.62287281494
Prevalence	Palau	Male	Age-standardized	Autism spectrum disorders	Rate	1990	938.82729581909	1115.65528731166	777.86245893919
Prevalence	Palau	Female	Age-standardized	Autism spectrum disorders	Rate	1990	451.43078394556	543.53362869792	369.92410747279
Prevalence	Palau	Both	Age-standardized	Autism spectrum disorders	Rate	1990	701.78768258972	835.14612258445	583.41094874572
Prevalence	Palau	Male	Age-standardized	Autism spectrum disorders	Rate	2021	950.93911981765	1136.58873933584	786.97223226872
Prevalence	Palau	Female	Age-standardized	Autism spectrum disorders	Rate	2021	450.76712979301	549.39370322742	370.86768897611
Prevalence	Palau	Both	Age-standardized	Autism spectrum disorders	Rate	2021	726.66697760072	857.41601067614	601.89464593764
Prevalence	Palestine	Male	Age-standardized	Autism spectrum disorders	Rate	1990	1002.42249758819	1202.06516416275	822.28803829568
Prevalence	Palestine	Female	Age-standardized	Autism spectrum disorders	Rate	1990	538.63065994023	646.14297858358	444.255
Prevalence	Palestine	Both	Age-standardized	Autism spectrum disorders	Rate	1990	766.872	915.09112001543	640.59722434212
Prevalence	Palestine	Male	Age-standardized	Autism spectrum disorders	Rate	2021	1017.83118649986	1218.23780227922	846.98550296393
Prevalence	Palestine	Female	Age-standardized	Autism spectrum disorders	Rate	2021	539.13944484569	646.24481658959	441.004
Prevalence	Palestine	Both	Age-standardized	Autism spectrum disorders	Rate	2021	782.08589601366	934.14082066057	651.42894161391
Prevalence	Panama	Male	Age-standardized	Autism spectrum disorders	Rate	1990	1011.10834690135	1201.9499638095	834.16940048268
Prevalence	Panama	Female	Age-standardized	Autism spectrum disorders	Rate	1990	514.28659839457	622.29707718362	418.91710026975
Prevalence	Panama	Both	Age-standardized	Autism spectrum disorders	Rate	1990	766.063	910.16217672616	635.86300840457
Prevalence	Panama	Male	Age-standardized	Autism spectrum disorders	Rate	2021	1037.06056286065	1229.66534341759	869.96210622953
Prevalence	Panama	Female	Age-standardized	Autism spectrum disorders	Rate	2021	516.57527945252	620.39912148008	427.30820759528
Prevalence	Panama	Both	Age-standardized	Autism spectrum disorders	Rate	2021	779.70408440573	921.39970745981	654.35893401969
Prevalence	Papua New Guinea	Male	Age-standardized	Autism spectrum disorders	Rate	1990	892.67472758713	1067.55771146901	734.11596883142
Prevalence	Papua New Guinea	Female	Age-standardized	Autism spectrum disorders	Rate	1990	434.42140999324	518.83672408321	358.04885969211
Prevalence	Papua New Guinea	Both	Age-standardized	Autism spectrum disorders	Rate	1990	672.73638898693	804.60035743973	561.65
Prevalence	Papua New Guinea	Male	Age-standardized	Autism spectrum disorders	Rate	2021	891.69643594275	1069.73642317933	744.83334733318
Prevalence	Papua New Guinea	Female	Age-standardized	Autism spectrum disorders	Rate	2021	429.98679705508	520.841	352.94479753697
Prevalence	Papua New Guinea	Both	Age-standardized	Autism spectrum disorders	Rate	2021	669.792	804.30473214229	561.99958992144
Prevalence	Paraguay	Male	Age-standardized	Autism spectrum disorders	Rate	1990	817.55846374471	968.94083901505	671.28447393769
Prevalence	Paraguay	Female	Age-standardized	Autism spectrum disorders	Rate	1990	422.89811854262	510.07940647104	348.40812219001
Prevalence	Paraguay	Both	Age-standardized	Autism spectrum disorders	Rate	1990	621.11815601171	738.28518270565	513.18515954839
Prevalence	Paraguay	Male	Age-standardized	Autism spectrum disorders	Rate	2021	830.21137023121	987.95440242951	686.98663376731
Prevalence	Paraguay	Female	Age-standardized	Autism spectrum disorders	Rate	2021	421.45260677383	509.72404269929	344.03695144904
Prevalence	Paraguay	Both	Age-standardized	Autism spectrum disorders	Rate	2021	628.14233637639	748.16322047706	521.37131911747
Prevalence	Peru	Male	Age-standardized	Autism spectrum disorders	Rate	1990	875.91461952145	1043.09044375861	728.76766964751
Prevalence	Peru	Female	Age-standardized	Autism spectrum disorders	Rate	1990	459.26941023383	547.93439263767	379.22020928428
Prevalence	Peru	Both	Age-standardized	Autism spectrum disorders	Rate	1990	666.22148116149	793.69951166005	556.14108958445
Prevalence	Peru	Male	Age-standardized	Autism spectrum disorders	Rate	2021	912.26413830099	1086.9098698672	757.32425430399
Prevalence	Peru	Female	Age-standardized	Autism spectrum disorders	Rate	2021	466.99057967694	561.25125048976	384.72134539076
Prevalence	Peru	Both	Age-standardized	Autism spectrum disorders	Rate	2021	691.69910723875	826.15237471639	577.66050261658
Prevalence	Philippines	Male	Age-standardized	Autism spectrum disorders	Rate	1990	908.14760510231	1073.3927409521	762.905
Prevalence	Philippines	Female	Age-standardized	Autism spectrum disorders	Rate	1990	449.41554445639	537.37850003963	375.52833946995
Prevalence	Philippines	Both	Age-standardized	Autism spectrum disorders	Rate	1990	679.58909474462	806.93446869885	573.38612898095
Prevalence	Philippines	Male	Age-standardized	Autism spectrum disorders	Rate	2021	920.26149032416	1081.8581368045	774.51871812268
Prevalence	Philippines	Female	Age-standardized	Autism spectrum disorders	Rate	2021	446.34430990617	535.21393981813	370.91851165774
Prevalence	Philippines	Both	Age-standardized	Autism spectrum disorders	Rate	2021	686.125	811.23800313646	576.44117542129
Prevalence	Poland	Male	Age-standardized	Autism spectrum disorders	Rate	1990	1213.4639060008	1433.09776562197	1017.87136856043
Prevalence	Poland	Female	Age-standardized	Autism spectrum disorders	Rate	1990	663.59191301004	788.87185923579	551.88663083882
Prevalence	Poland	Both	Age-standardized	Autism spectrum disorders	Rate	1990	935.19031144679	1111.6833483024	787.62766253216
Prevalence	Poland	Male	Age-standardized	Autism spectrum disorders	Rate	2021	1263.53879114403	1495.02281608046	1060.01166780396
Prevalence	Poland	Female	Age-standardized	Autism spectrum disorders	Rate	2021	665.95580301267	796.11896455825	552.66474640278
Prevalence	Poland	Both	Age-standardized	Autism spectrum disorders	Rate	2021	964.54090636364	1144.42278437823	806.74452248101
Prevalence	Portugal	Male	Age-standardized	Autism spectrum disorders	Rate	1990	1230.45087456393	1463.20070962686	1026.10596194556
Prevalence	Portugal	Female	Age-standardized	Autism spectrum disorders	Rate	1990	475.11561993137	576.32391178575	391.83430877976
Prevalence	Portugal	Both	Age-standardized	Autism spectrum disorders	Rate	1990	847.078	1013.93136666663	709.20662146689
Prevalence	Portugal	Male	Age-standardized	Autism spectrum disorders	Rate	2021	1257.35150678707	1507.60245848686	1047.41440278534
Prevalence	Portugal	Female	Age-standardized	Autism spectrum disorders	Rate	2021	476.32673311714	570.14891371165	389.79120798946
Prevalence	Portugal	Both	Age-standardized	Autism spectrum disorders	Rate	2021	861.83458136679	1019.82521668645	718.31401514242
Prevalence	Puerto Rico	Male	Age-standardized	Autism spectrum disorders	Rate	1990	958.64130937252	1147.38811111112	788.15061093283
Prevalence	Puerto Rico	Female	Age-standardized	Autism spectrum disorders	Rate	1990	497.17497442364	602.39853216354	403.82751696329
Prevalence	Puerto Rico	Both	Age-standardized	Autism spectrum disorders	Rate	1990	721.76274413409	861.60724714114	594.82509680346
Prevalence	Puerto Rico	Male	Age-standardized	Autism spectrum disorders	Rate	2021	977.37708727245	1168.15439043881	806.99936893417
Prevalence	Puerto Rico	Female	Age-standardized	Autism spectrum disorders	Rate	2021	494.38231487818	591.28	404.72727824278
Prevalence	Puerto Rico	Both	Age-standardized	Autism spectrum disorders	Rate	2021	731.13191534784	877.59633149462	602.82224417991
Prevalence	Qatar	Male	Age-standardized	Autism spectrum disorders	Rate	1990	1114.25358304762	1326.07	927.44133978723
Prevalence	Qatar	Female	Age-standardized	Autism spectrum disorders	Rate	1990	581.92634698199	697.50360984172	477.77192199464
Prevalence	Qatar	Both	Age-standardized	Autism spectrum disorders	Rate	1990	926.74117729708	1106.1566378218	773.08894138389
Prevalence	Qatar	Male	Age-standardized	Autism spectrum disorders	Rate	2021	1173.54900200309	1396.93013721662	972.66131039301
Prevalence	Qatar	Female	Age-standardized	Autism spectrum disorders	Rate	2021	583.34367805101	697.64807423736	478.98048353529
Prevalence	Qatar	Both	Age-standardized	Autism spectrum disorders	Rate	2021	964.64994932415	1145.07469897877	797.95211385959
Prevalence	Republic of Korea	Male	Age-standardized	Autism spectrum disorders	Rate	1990	1884.23977305841	2219.56936607567	1575.00378935913
Prevalence	Republic of Korea	Female	Age-standardized	Autism spectrum disorders	Rate	1990	899.28230901059	1063.53553693796	748.03575126282
Prevalence	Republic of Korea	Both	Age-standardized	Autism spectrum disorders	Rate	1990	1391.75923230165	1640.36832747641	1170.67402203569
Prevalence	Republic of Korea	Male	Age-standardized	Autism spectrum disorders	Rate	2021	2055.65216976251	2427.39232687944	1708.92655093502
Prevalence	Republic of Korea	Female	Age-standardized	Autism spectrum disorders	Rate	2021	933.16024907301	1112.62681049552	770.449
Prevalence	Republic of Korea	Both	Age-standardized	Autism spectrum disorders	Rate	2021	1506.81544326222	1779.15134623276	1254.03862927645
Prevalence	Republic of Moldova	Male	Age-standardized	Autism spectrum disorders	Rate	1990	1171.78941375924	1389.99951621278	974.836
Prevalence	Republic of Moldova	Female	Age-standardized	Autism spectrum disorders	Rate	1990	639.23897662789	765.73834855882	525.04968333888
Prevalence	Republic of Moldova	Both	Age-standardized	Autism spectrum disorders	Rate	1990	895.30451728888	1064.58217663761	744.76594244463
Prevalence	Republic of Moldova	Male	Age-standardized	Autism spectrum disorders	Rate	2021	1206.34170700529	1447.82324037576	998.23599756323
Prevalence	Republic of Moldova	Female	Age-standardized	Autism spectrum disorders	Rate	2021	636.53281877354	761.07251417819	525.80601483437
Prevalence	Republic of Moldova	Both	Age-standardized	Autism spectrum disorders	Rate	2021	917.93760079427	1082.2657821621	766.03467082758
Prevalence	Romania	Male	Age-standardized	Autism spectrum disorders	Rate	1990	1181.88867345286	1413.65568490796	978.579
Prevalence	Romania	Female	Age-standardized	Autism spectrum disorders	Rate	1990	640.685	770.36677598772	527.49217175558
Prevalence	Romania	Both	Age-standardized	Autism spectrum disorders	Rate	1990	910.05339352556	1077.3313658433	762.02261423378
Prevalence	Romania	Male	Age-standardized	Autism spectrum disorders	Rate	2021	1227.6390947666	1465.73072111152	1023.16903674995
Prevalence	Romania	Female	Age-standardized	Autism spectrum disorders	Rate	2021	647.29343629731	777.19699628765	533.40881314446
Prevalence	Romania	Both	Age-standardized	Autism spectrum disorders	Rate	2021	939.00066708344	1105.08291557802	786.04382751247
Prevalence	Russian Federation	Male	Age-standardized	Autism spectrum disorders	Rate	1990	1182.73495595292	1398.06116414601	998.86014176513
Prevalence	Russian Federation	Female	Age-standardized	Autism spectrum disorders	Rate	1990	642.58201515164	761.66966626377	535.994
Prevalence	Russian Federation	Both	Age-standardized	Autism spectrum disorders	Rate	1990	902.17616812906	1067.77124668053	758.99560119824
Prevalence	Russian Federation	Male	Age-standardized	Autism spectrum disorders	Rate	2021	1227.5523325741	1451.34897463378	1028.53628362935
Prevalence	Russian Federation	Female	Age-standardized	Autism spectrum disorders	Rate	2021	645.80502878064	770.19301880574	536.51313678163
Prevalence	Russian Federation	Both	Age-standardized	Autism spectrum disorders	Rate	2021	928.79328512487	1100.56773464541	779.96130393237
Prevalence	Rwanda	Male	Age-standardized	Autism spectrum disorders	Rate	1990	1126.33619726575	1346.74517664261	933.76765341205
Prevalence	Rwanda	Female	Age-standardized	Autism spectrum disorders	Rate	1990	616.04850078948	740.03482662647	507.51860072639
Prevalence	Rwanda	Both	Age-standardized	Autism spectrum disorders	Rate	1990	861.27395944408	1024.94018096355	718.94987937637
Prevalence	Rwanda	Male	Age-standardized	Autism spectrum disorders	Rate	2021	1173.43906578684	1394.20831600449	971.75157506131
Prevalence	Rwanda	Female	Age-standardized	Autism spectrum disorders	Rate	2021	629.77271873987	753.68774969118	521.47129836185
Prevalence	Rwanda	Both	Age-standardized	Autism spectrum disorders	Rate	2021	890.724	1054.94697495934	742.566
Prevalence	Saint Kitts and Nevis	Male	Age-standardized	Autism spectrum disorders	Rate	1990	899.644	1088.86774829069	739.758
Prevalence	Saint Kitts and Nevis	Female	Age-standardized	Autism spectrum disorders	Rate	1990	473.57167769738	572.08817418545	390.96749371299
Prevalence	Saint Kitts and Nevis	Both	Age-standardized	Autism spectrum disorders	Rate	1990	683.01358007318	825.86777773247	562.12715092832
Prevalence	Saint Kitts and Nevis	Male	Age-standardized	Autism spectrum disorders	Rate	2021	917.10200147109	1099.96527392691	765.74917300587
Prevalence	Saint Kitts and Nevis	Female	Age-standardized	Autism spectrum disorders	Rate	2021	471.97326204669	567.64529984036	387.24835013626
Prevalence	Saint Kitts and Nevis	Both	Age-standardized	Autism spectrum disorders	Rate	2021	694.869	824.30992947573	581.69768391401
Prevalence	Saint Lucia	Male	Age-standardized	Autism spectrum disorders	Rate	1990	912.22654313533	1101.15998073609	760.33328483345
Prevalence	Saint Lucia	Female	Age-standardized	Autism spectrum disorders	Rate	1990	478.777	575.66666308982	395.27230350854
Prevalence	Saint Lucia	Both	Age-standardized	Autism spectrum disorders	Rate	1990	689.08558010842	827.34134225263	573.05420914916
Prevalence	Saint Lucia	Male	Age-standardized	Autism spectrum disorders	Rate	2021	923.35364754926	1101.21909459461	761.71200763609
Prevalence	Saint Lucia	Female	Age-standardized	Autism spectrum disorders	Rate	2021	477.19537805549	574.14162624512	389.87826984607
Prevalence	Saint Lucia	Both	Age-standardized	Autism spectrum disorders	Rate	2021	702.43234463321	837.43178745393	581.63209850912
Prevalence	Saint Vincent and the Grenadines	Male	Age-standardized	Autism spectrum disorders	Rate	1990	903.11328072767	1076.36800211789	748
Prevalence	Saint Vincent and the Grenadines	Female	Age-standardized	Autism spectrum disorders	Rate	1990	471.33132213127	563.18461484521	388.88930539396
Prevalence	Saint Vincent and the Grenadines	Both	Age-standardized	Autism spectrum disorders	Rate	1990	685.96226653642	816.427	570.53281382711
Prevalence	Saint Vincent and the Grenadines	Male	Age-standardized	Autism spectrum disorders	Rate	2021	908.85733318895	1079.83692372825	752.41318059137
Prevalence	Saint Vincent and the Grenadines	Female	Age-standardized	Autism spectrum disorders	Rate	2021	469.482	562.92551164927	385.62721128584
Prevalence	Saint Vincent and the Grenadines	Both	Age-standardized	Autism spectrum disorders	Rate	2021	693.70554122327	825.82330906932	575.61025313632
Prevalence	Samoa	Male	Age-standardized	Autism spectrum disorders	Rate	1990	924.73214630788	1109.21036716875	765.35703206038
Prevalence	Samoa	Female	Age-standardized	Autism spectrum disorders	Rate	1990	448.74456943621	537.07206760902	369.31166055651
Prevalence	Samoa	Both	Age-standardized	Autism spectrum disorders	Rate	1990	696.323	827.96335707731	574.83785424139
Prevalence	Samoa	Male	Age-standardized	Autism spectrum disorders	Rate	2021	932.16319933654	1102.14266032018	779.65292831958
Prevalence	Samoa	Female	Age-standardized	Autism spectrum disorders	Rate	2021	448.27619323933	541.37465687875	365.10353747121
Prevalence	Samoa	Both	Age-standardized	Autism spectrum disorders	Rate	2021	696.883	829.85152319382	580.52582733566
Prevalence	San Marino	Male	Age-standardized	Autism spectrum disorders	Rate	1990	1307.14348984073	1559.22866170107	1086.32735683816
Prevalence	San Marino	Female	Age-standardized	Autism spectrum disorders	Rate	1990	484.62536285826	584.538	397.88508986251
Prevalence	San Marino	Both	Age-standardized	Autism spectrum disorders	Rate	1990	895.53528045141	1070.30106473588	745.58119298943
Prevalence	San Marino	Male	Age-standardized	Autism spectrum disorders	Rate	2021	1303.67744233335	1550.80005198384	1078.83267440058
Prevalence	San Marino	Female	Age-standardized	Autism spectrum disorders	Rate	2021	485.32196347116	584.64308369808	398.79423777106
Prevalence	San Marino	Both	Age-standardized	Autism spectrum disorders	Rate	2021	890.80502546159	1063.57326833269	739.00794746575
Prevalence	Sao Tome and Principe	Male	Age-standardized	Autism spectrum disorders	Rate	1990	1169.12906242282	1398.91131248881	975.47194002445
Prevalence	Sao Tome and Principe	Female	Age-standardized	Autism spectrum disorders	Rate	1990	637.66505134934	769.55827500637	525.85837262305
Prevalence	Sao Tome and Principe	Both	Age-standardized	Autism spectrum disorders	Rate	1990	897.62139145903	1075.17156727239	744.02525722179
Prevalence	Sao Tome and Principe	Male	Age-standardized	Autism spectrum disorders	Rate	2021	1199.2724477983	1421.01167259554	993.484
Prevalence	Sao Tome and Principe	Female	Age-standardized	Autism spectrum disorders	Rate	2021	646.61659422492	776.29946310363	532.712
Prevalence	Sao Tome and Principe	Both	Age-standardized	Autism spectrum disorders	Rate	2021	923.45119857406	1089.21594284817	767.80978504732
Prevalence	Saudi Arabia	Male	Age-standardized	Autism spectrum disorders	Rate	1990	990.68226310056	1172.10943800353	821.07013095149
Prevalence	Saudi Arabia	Female	Age-standardized	Autism spectrum disorders	Rate	1990	530.92819412434	637.29081273807	434.51552806349
Prevalence	Saudi Arabia	Both	Age-standardized	Autism spectrum disorders	Rate	1990	793.46892280525	943.92786907199	663.17193188987
Prevalence	Saudi Arabia	Male	Age-standardized	Autism spectrum disorders	Rate	2021	1027.16054112538	1228.32897530521	848.51328514623
Prevalence	Saudi Arabia	Female	Age-standardized	Autism spectrum disorders	Rate	2021	535.79533286854	638.28548358375	442.20256469606
Prevalence	Saudi Arabia	Both	Age-standardized	Autism spectrum disorders	Rate	2021	817.81271823155	975.72885726376	677.693
Prevalence	Senegal	Male	Age-standardized	Autism spectrum disorders	Rate	1990	1149.27914316542	1375.89266021996	957.27405711959
Prevalence	Senegal	Female	Age-standardized	Autism spectrum disorders	Rate	1990	624.06484305805	745.95791745175	512.82300767087
Prevalence	Senegal	Both	Age-standardized	Autism spectrum disorders	Rate	1990	879.53642116283	1044.93844901601	735.85711590182
Prevalence	Senegal	Male	Age-standardized	Autism spectrum disorders	Rate	2021	1169.88759759971	1396.03778636358	974.02401423457
Prevalence	Senegal	Female	Age-standardized	Autism spectrum disorders	Rate	2021	632.4	756.92655584151	522.70381705927
Prevalence	Senegal	Both	Age-standardized	Autism spectrum disorders	Rate	2021	899.69780953667	1068.32179553692	746.58689591736
Prevalence	Serbia	Male	Age-standardized	Autism spectrum disorders	Rate	1990	1211.76847792673	1435.57326853977	1001.25051240957
Prevalence	Serbia	Female	Age-standardized	Autism spectrum disorders	Rate	1990	659.66217160616	790.60707867881	549.25187343826
Prevalence	Serbia	Both	Age-standardized	Autism spectrum disorders	Rate	1990	932.01302559721	1093.17916098865	775.04679047417
Prevalence	Serbia	Male	Age-standardized	Autism spectrum disorders	Rate	2021	1259.77076850663	1506.81784687143	1044.57436856896
Prevalence	Serbia	Female	Age-standardized	Autism spectrum disorders	Rate	2021	662.20821544423	794.40987849989	539.89997455504
Prevalence	Serbia	Both	Age-standardized	Autism spectrum disorders	Rate	2021	968.42334968812	1155.36584629898	801.37544766985
Prevalence	Seychelles	Male	Age-standardized	Autism spectrum disorders	Rate	1990	950.47241209684	1151.54524781359	783.032
Prevalence	Seychelles	Female	Age-standardized	Autism spectrum disorders	Rate	1990	466.56337768478	566.23168202296	385.24352815487
Prevalence	Seychelles	Both	Age-standardized	Autism spectrum disorders	Rate	1990	709.19286095443	852.70461398568	587.47256366344
Prevalence	Seychelles	Male	Age-standardized	Autism spectrum disorders	Rate	2021	974.74418687944	1169.41236470756	805.55104274566
Prevalence	Seychelles	Female	Age-standardized	Autism spectrum disorders	Rate	2021	466.52447952616	554.51605922968	382.75526021285
Prevalence	Seychelles	Both	Age-standardized	Autism spectrum disorders	Rate	2021	733.90428408358	873.25151164708	607.90712734566
Prevalence	Sierra Leone	Male	Age-standardized	Autism spectrum disorders	Rate	1990	1138.86824408056	1350.80987430821	946.45587410254
Prevalence	Sierra Leone	Female	Age-standardized	Autism spectrum disorders	Rate	1990	617.83298890261	734.037	513.012
Prevalence	Sierra Leone	Both	Age-standardized	Autism spectrum disorders	Rate	1990	874.66443480852	1039.02775378162	732.38582982119
Prevalence	Sierra Leone	Male	Age-standardized	Autism spectrum disorders	Rate	2021	1156.18496712808	1377.32878266985	953.13936453216
Prevalence	Sierra Leone	Female	Age-standardized	Autism spectrum disorders	Rate	2021	624.11933557841	752.15572352398	518.29001424167
Prevalence	Sierra Leone	Both	Age-standardized	Autism spectrum disorders	Rate	2021	889.28211188505	1062.46471247398	739.87879998985
Prevalence	Singapore	Male	Age-standardized	Autism spectrum disorders	Rate	1990	1974.71065840636	2362.81320695126	1654.43044067891
Prevalence	Singapore	Female	Age-standardized	Autism spectrum disorders	Rate	1990	876.47562183471	1054.75044532454	725.09697938545
Prevalence	Singapore	Both	Age-standardized	Autism spectrum disorders	Rate	1990	1429.20135266634	1698.53305916428	1199.6783976852
Prevalence	Singapore	Male	Age-standardized	Autism spectrum disorders	Rate	2021	2065.87045825941	2448.57317697185	1732.92512627455
Prevalence	Singapore	Female	Age-standardized	Autism spectrum disorders	Rate	2021	891.16649535454	1072.18253795564	731.06192904066
Prevalence	Singapore	Both	Age-standardized	Autism spectrum disorders	Rate	2021	1487.30317417055	1767.8368294911	1250.01164940842
Prevalence	Slovakia	Male	Age-standardized	Autism spectrum disorders	Rate	1990	1228.54192478674	1456.12165513809	1009.64785581503
Prevalence	Slovakia	Female	Age-standardized	Autism spectrum disorders	Rate	1990	663.79930506409	797.81027125553	547.45858681608
Prevalence	Slovakia	Both	Age-standardized	Autism spectrum disorders	Rate	1990	942.61122572248	1110.12155514822	780.95315438794
Prevalence	Slovakia	Male	Age-standardized	Autism spectrum disorders	Rate	2021	1267.50820871816	1532.09602911667	1048.08804030578
Prevalence	Slovakia	Female	Age-standardized	Autism spectrum disorders	Rate	2021	664.24504727251	793.08351601842	546.22701619339
Prevalence	Slovakia	Both	Age-standardized	Autism spectrum disorders	Rate	2021	966.66718705662	1150.79552089719	808.99779113368
Prevalence	Slovenia	Male	Age-standardized	Autism spectrum disorders	Rate	1990	1278.97550980579	1517.01695313598	1055.91176756307
Prevalence	Slovenia	Female	Age-standardized	Autism spectrum disorders	Rate	1990	680.41210366957	818.30329804503	560.97447782948
Prevalence	Slovenia	Both	Age-standardized	Autism spectrum disorders	Rate	1990	976.292	1150.3074951342	815.32665031268
Prevalence	Slovenia	Male	Age-standardized	Autism spectrum disorders	Rate	2021	1338.01077533379	1609.20633005694	1102.52206308741
Prevalence	Slovenia	Female	Age-standardized	Autism spectrum disorders	Rate	2021	684.62064544394	830.49840035827	565.76819061633
Prevalence	Slovenia	Both	Age-standardized	Autism spectrum disorders	Rate	2021	1017.93196928034	1224.10472783837	845.74191555419
Prevalence	Solomon Islands	Male	Age-standardized	Autism spectrum disorders	Rate	1990	893.691	1076.92878556578	744.009
Prevalence	Solomon Islands	Female	Age-standardized	Autism spectrum disorders	Rate	1990	438.06077482018	530.95405025784	359.38414409741
Prevalence	Solomon Islands	Both	Age-standardized	Autism spectrum disorders	Rate	1990	675.84102564836	810.87879057782	562.35240582059
Prevalence	Solomon Islands	Male	Age-standardized	Autism spectrum disorders	Rate	2021	899.239	1075.90680407826	745.83179696497
Prevalence	Solomon Islands	Female	Age-standardized	Autism spectrum disorders	Rate	2021	436.52167767912	529.13869124687	354.86108469273
Prevalence	Solomon Islands	Both	Age-standardized	Autism spectrum disorders	Rate	2021	671.79561715745	801.57168283606	562.74675024482
Prevalence	Somalia	Male	Age-standardized	Autism spectrum disorders	Rate	1990	1124.03971691524	1337.37988603767	940.242
Prevalence	Somalia	Female	Age-standardized	Autism spectrum disorders	Rate	1990	613.47135211997	728.73985338284	506.856
Prevalence	Somalia	Both	Age-standardized	Autism spectrum disorders	Rate	1990	874.89577581398	1039.8901873035	727.825
Prevalence	Somalia	Male	Age-standardized	Autism spectrum disorders	Rate	2021	1125.40752320128	1339.89460257415	938.54225319843
Prevalence	Somalia	Female	Age-standardized	Autism spectrum disorders	Rate	2021	612.57861472609	733.00167708493	508.20224584551
Prevalence	Somalia	Both	Age-standardized	Autism spectrum disorders	Rate	2021	868.114	1020.77718478242	725.95570715848
Prevalence	South Africa	Male	Age-standardized	Autism spectrum disorders	Rate	1990	1172.10896908412	1379.86235601835	990.431
Prevalence	South Africa	Female	Age-standardized	Autism spectrum disorders	Rate	1990	633.178	751.54992216707	528.70963887269
Prevalence	South Africa	Both	Age-standardized	Autism spectrum disorders	Rate	1990	892.62969676889	1050.06775969902	751.04
Prevalence	South Africa	Male	Age-standardized	Autism spectrum disorders	Rate	2021	1194.03399658384	1412.8455136494	999.02089318838
Prevalence	South Africa	Female	Age-standardized	Autism spectrum disorders	Rate	2021	640.54907294294	763.35087647369	538.13898681751
Prevalence	South Africa	Both	Age-standardized	Autism spectrum disorders	Rate	2021	911.74840433824	1082.2620188431	765.20803953798
Prevalence	South Sudan	Male	Age-standardized	Autism spectrum disorders	Rate	1990	1144.94006902685	1359.31738852247	952.09015900526
Prevalence	South Sudan	Female	Age-standardized	Autism spectrum disorders	Rate	1990	620.33317609031	740.182	516.46415773284
Prevalence	South Sudan	Both	Age-standardized	Autism spectrum disorders	Rate	1990	901.39402786394	1067.77782421485	753.21965022337
Prevalence	South Sudan	Male	Age-standardized	Autism spectrum disorders	Rate	2021	1160.25815332781	1375.12224448465	966.84461271268
Prevalence	South Sudan	Female	Age-standardized	Autism spectrum disorders	Rate	2021	625.53048139836	753.44203382894	518.01098782366
Prevalence	South Sudan	Both	Age-standardized	Autism spectrum disorders	Rate	2021	891.21291402087	1060.41780291957	745.85066049905
Prevalence	Spain	Male	Age-standardized	Autism spectrum disorders	Rate	1990	1512.43425937838	1805.71275399954	1259.56012606078
Prevalence	Spain	Female	Age-standardized	Autism spectrum disorders	Rate	1990	454.47390811907	547.62441517648	372.81149976135
Prevalence	Spain	Both	Age-standardized	Autism spectrum disorders	Rate	1990	982.86913300016	1167.46026530654	821.86456260951
Prevalence	Spain	Male	Age-standardized	Autism spectrum disorders	Rate	2021	1591.60777353839	1870.88419373573	1331.80869176882
Prevalence	Spain	Female	Age-standardized	Autism spectrum disorders	Rate	2021	451.70169258743	538.05153990158	376.35569606389
Prevalence	Spain	Both	Age-standardized	Autism spectrum disorders	Rate	2021	1024.74965278132	1204.31077338448	863.78642345267
Prevalence	Sri Lanka	Male	Age-standardized	Autism spectrum disorders	Rate	1990	992.41926606865	1186.07260254266	817.99910217853
Prevalence	Sri Lanka	Female	Age-standardized	Autism spectrum disorders	Rate	1990	464.93882963564	560.59830509573	381.023
Prevalence	Sri Lanka	Both	Age-standardized	Autism spectrum disorders	Rate	1990	730.13746491291	870.29883622781	602.28577992044
Prevalence	Sri Lanka	Male	Age-standardized	Autism spectrum disorders	Rate	2021	1047.95372468146	1246.31455375645	863.04624818206
Prevalence	Sri Lanka	Female	Age-standardized	Autism spectrum disorders	Rate	2021	466.80147087785	559.806	386.46417364552
Prevalence	Sri Lanka	Both	Age-standardized	Autism spectrum disorders	Rate	2021	749.89824037073	896.03164348861	620.29518765449
Prevalence	Sudan	Male	Age-standardized	Autism spectrum disorders	Rate	1990	941.52703392729	1123.52377944309	774.22402618847
Prevalence	Sudan	Female	Age-standardized	Autism spectrum disorders	Rate	1990	504.10366244835	612.35581148854	416.48805431874
Prevalence	Sudan	Both	Age-standardized	Autism spectrum disorders	Rate	1990	724.30156844666	862.53449911267	599.45
Prevalence	Sudan	Male	Age-standardized	Autism spectrum disorders	Rate	2021	960.178	1151.51997901497	796.13054392058
Prevalence	Sudan	Female	Age-standardized	Autism spectrum disorders	Rate	2021	506.48	608.20165130203	416.01620800728
Prevalence	Sudan	Both	Age-standardized	Autism spectrum disorders	Rate	2021	737.45534781241	879.45425930847	611.58522781619
Prevalence	Suriname	Male	Age-standardized	Autism spectrum disorders	Rate	1990	884.83286108113	1050.49591026032	732.50317756427
Prevalence	Suriname	Female	Age-standardized	Autism spectrum disorders	Rate	1990	462.68243683401	558.60135193171	379.95246647686
Prevalence	Suriname	Both	Age-standardized	Autism spectrum disorders	Rate	1990	674.27589164062	803.70180380362	560.01014341732
Prevalence	Suriname	Male	Age-standardized	Autism spectrum disorders	Rate	2021	889.61379423516	1066.81131460358	739.07403423954
Prevalence	Suriname	Female	Age-standardized	Autism spectrum disorders	Rate	2021	460.57420446449	549.18745148487	378.25818608223
Prevalence	Suriname	Both	Age-standardized	Autism spectrum disorders	Rate	2021	673.74912044123	804.66413955012	559.49534297576
Prevalence	Sweden	Male	Age-standardized	Autism spectrum disorders	Rate	1990	1479.65781433851	1771.12054858961	1225.42038031864
Prevalence	Sweden	Female	Age-standardized	Autism spectrum disorders	Rate	1990	477.295	600.82481174875	376.29124940966
Prevalence	Sweden	Both	Age-standardized	Autism spectrum disorders	Rate	1990	984.03234856424	1197.75867159657	813.53405429267
Prevalence	Sweden	Male	Age-standardized	Autism spectrum disorders	Rate	2021	1508.51183525991	1803.04154956248	1250.27519932186
Prevalence	Sweden	Female	Age-standardized	Autism spectrum disorders	Rate	2021	501.664	627.32119467343	397.875
Prevalence	Sweden	Both	Age-standardized	Autism spectrum disorders	Rate	2021	1016.67952933149	1216.84868230416	839.53981056918
Prevalence	Switzerland	Male	Age-standardized	Autism spectrum disorders	Rate	1990	1295.21870923071	1546.69868327956	1069.82837239503
Prevalence	Switzerland	Female	Age-standardized	Autism spectrum disorders	Rate	1990	486.88544446702	594.247	397.55653798658
Prevalence	Switzerland	Both	Age-standardized	Autism spectrum disorders	Rate	1990	894.54301385169	1065.23725849851	740.55476569123
Prevalence	Switzerland	Male	Age-standardized	Autism spectrum disorders	Rate	2021	1304.87909953112	1560.60356676493	1076.51048793002
Prevalence	Switzerland	Female	Age-standardized	Autism spectrum disorders	Rate	2021	485.24118942934	585.49300471137	398.43670315296
Prevalence	Switzerland	Both	Age-standardized	Autism spectrum disorders	Rate	2021	902.31347474973	1073.80696072745	749.22437270879
Prevalence	Syrian Arab Republic	Male	Age-standardized	Autism spectrum disorders	Rate	1990	984.75092743122	1170.76483773034	816.017
Prevalence	Syrian Arab Republic	Female	Age-standardized	Autism spectrum disorders	Rate	1990	527.33583135949	638.90454358784	432.51887111613
Prevalence	Syrian Arab Republic	Both	Age-standardized	Autism spectrum disorders	Rate	1990	761.42813739592	913.315	632.33219175344
Prevalence	Syrian Arab Republic	Male	Age-standardized	Autism spectrum disorders	Rate	2021	1012.84948782034	1210.27482457493	838.03962040597
Prevalence	Syrian Arab Republic	Female	Age-standardized	Autism spectrum disorders	Rate	2021	532.30690961949	645.22021634768	436.98872901205
Prevalence	Syrian Arab Republic	Both	Age-standardized	Autism spectrum disorders	Rate	2021	758.95268936013	913.04254298263	630.03932559697
Prevalence	Taiwan (Province of China)	Male	Age-standardized	Autism spectrum disorders	Rate	1990	1144.72597468568	1365.98262152882	953.816
Prevalence	Taiwan (Province of China)	Female	Age-standardized	Autism spectrum disorders	Rate	1990	573.90783995926	696.08491215181	469.357
Prevalence	Taiwan (Province of China)	Both	Age-standardized	Autism spectrum disorders	Rate	1990	868.78162037204	1029.97162002795	725.41686635762
Prevalence	Taiwan (Province of China)	Male	Age-standardized	Autism spectrum disorders	Rate	2021	1227.86822686267	1471.56401298301	1014.25485765459
Prevalence	Taiwan (Province of China)	Female	Age-standardized	Autism spectrum disorders	Rate	2021	587.62756658003	713.99435771974	480.27045120932
Prevalence	Taiwan (Province of China)	Both	Age-standardized	Autism spectrum disorders	Rate	2021	911.13027272251	1083.88186825163	751.99337251622
Prevalence	Tajikistan	Male	Age-standardized	Autism spectrum disorders	Rate	1990	1121.09717741501	1348.34258700738	932.86284804894
Prevalence	Tajikistan	Female	Age-standardized	Autism spectrum disorders	Rate	1990	612.28046592606	733.44765097454	504.60885944266
Prevalence	Tajikistan	Both	Age-standardized	Autism spectrum disorders	Rate	1990	863.95889848899	1028.9827866077	719.899
Prevalence	Tajikistan	Male	Age-standardized	Autism spectrum disorders	Rate	2021	1119.82608894194	1327.15263373733	936.64206231178
Prevalence	Tajikistan	Female	Age-standardized	Autism spectrum disorders	Rate	2021	608.417	733.10815099536	500.85254838674
Prevalence	Tajikistan	Both	Age-standardized	Autism spectrum disorders	Rate	2021	866.80348156039	1023.55984745072	726.925
Prevalence	Thailand	Male	Age-standardized	Autism spectrum disorders	Rate	1990	941.51004184449	1123.20481420852	783.36708486152
Prevalence	Thailand	Female	Age-standardized	Autism spectrum disorders	Rate	1990	460.81570579608	558.13171650044	376.26955253953
Prevalence	Thailand	Both	Age-standardized	Autism spectrum disorders	Rate	1990	698.47933616164	839.01344840656	578.67751609715
Prevalence	Thailand	Male	Age-standardized	Autism spectrum disorders	Rate	2021	989.29463024895	1194.8347644931	819.29493706681
Prevalence	Thailand	Female	Age-standardized	Autism spectrum disorders	Rate	2021	463.35589479408	560.67308465092	381.35465516336
Prevalence	Thailand	Both	Age-standardized	Autism spectrum disorders	Rate	2021	722.159	864.48928662724	597.62084828912
Prevalence	Timor-Leste	Male	Age-standardized	Autism spectrum disorders	Rate	1990	886.42003738751	1052.06554925288	740.20060560478
Prevalence	Timor-Leste	Female	Age-standardized	Autism spectrum disorders	Rate	1990	435.79794241508	517.91172212126	360.75377348731
Prevalence	Timor-Leste	Both	Age-standardized	Autism spectrum disorders	Rate	1990	668.40565748141	793.98276384348	558.60358714757
Prevalence	Timor-Leste	Male	Age-standardized	Autism spectrum disorders	Rate	2021	909.55614517313	1094.67330592842	756.61927387204
Prevalence	Timor-Leste	Female	Age-standardized	Autism spectrum disorders	Rate	2021	440.32519404738	529.77485436929	360.01391701633
Prevalence	Timor-Leste	Both	Age-standardized	Autism spectrum disorders	Rate	2021	677.28578333107	807.22716645634	566.09666800964
Prevalence	Togo	Male	Age-standardized	Autism spectrum disorders	Rate	1990	1144.00441790848	1365.58672199304	939.93784748029
Prevalence	Togo	Female	Age-standardized	Autism spectrum disorders	Rate	1990	620.41427606725	738.66370919306	511.81111345334
Prevalence	Togo	Both	Age-standardized	Autism spectrum disorders	Rate	1990	871.78376092631	1040.26310282572	724.829
Prevalence	Togo	Male	Age-standardized	Autism spectrum disorders	Rate	2021	1165.26779407555	1393.62166579198	965.32212324508
Prevalence	Togo	Female	Age-standardized	Autism spectrum disorders	Rate	2021	628.01890282519	759.33252397057	519.47520971579
Prevalence	Togo	Both	Age-standardized	Autism spectrum disorders	Rate	2021	887.25318833412	1059.89989530482	744.12675115979
Prevalence	Tokelau	Male	Age-standardized	Autism spectrum disorders	Rate	1990	943.51952015058	1125.20081440709	780.423
Prevalence	Tokelau	Female	Age-standardized	Autism spectrum disorders	Rate	1990	457.94258001656	554.30906032514	377.94581126316
Prevalence	Tokelau	Both	Age-standardized	Autism spectrum disorders	Rate	1990	698.50368080297	833.57336249939	583.40474571256
Prevalence	Tokelau	Male	Age-standardized	Autism spectrum disorders	Rate	2021	961.82865931228	1152.82316144843	797.37069792454
Prevalence	Tokelau	Female	Age-standardized	Autism spectrum disorders	Rate	2021	455.18576136955	550.51622162493	374.28007201313
Prevalence	Tokelau	Both	Age-standardized	Autism spectrum disorders	Rate	2021	714.48361753427	855.61834325674	598.70018274269
Prevalence	Tonga	Male	Age-standardized	Autism spectrum disorders	Rate	1990	934.53060097887	1111.89340823639	771.33777957822
Prevalence	Tonga	Female	Age-standardized	Autism spectrum disorders	Rate	1990	453.35262690732	547.05433600454	367.909
Prevalence	Tonga	Both	Age-standardized	Autism spectrum disorders	Rate	1990	692.70663818161	823.20612090439	572.378
Prevalence	Tonga	Male	Age-standardized	Autism spectrum disorders	Rate	2021	943.36876643445	1124.85842656312	778.02107001759
Prevalence	Tonga	Female	Age-standardized	Autism spectrum disorders	Rate	2021	451.15156316462	546.95009745537	368.31827612699
Prevalence	Tonga	Both	Age-standardized	Autism spectrum disorders	Rate	2021	694.86321746773	829.30141082075	575.59036191346
Prevalence	Trinidad and Tobago	Male	Age-standardized	Autism spectrum disorders	Rate	1990	907.76539126779	1087.11018080302	750.32923528084
Prevalence	Trinidad and Tobago	Female	Age-standardized	Autism spectrum disorders	Rate	1990	476.113	579.17228922646	393.87043885778
Prevalence	Trinidad and Tobago	Both	Age-standardized	Autism spectrum disorders	Rate	1990	692.05673861218	826.74524829126	577.71487829279
Prevalence	Trinidad and Tobago	Male	Age-standardized	Autism spectrum disorders	Rate	2021	919.79099006068	1097.91007614193	757.18266990969
Prevalence	Trinidad and Tobago	Female	Age-standardized	Autism spectrum disorders	Rate	2021	474.41258668493	570.55390526513	390.31373866218
Prevalence	Trinidad and Tobago	Both	Age-standardized	Autism spectrum disorders	Rate	2021	699.19225602473	835.93778020642	585.66501981299
Prevalence	Tunisia	Male	Age-standardized	Autism spectrum disorders	Rate	1990	1009.60836092852	1207.10804712733	837.46327299435
Prevalence	Tunisia	Female	Age-standardized	Autism spectrum disorders	Rate	1990	538.16060193854	647.108	442.02091652688
Prevalence	Tunisia	Both	Age-standardized	Autism spectrum disorders	Rate	1990	776.65118086604	932.51099890651	644.30740728969
Prevalence	Tunisia	Male	Age-standardized	Autism spectrum disorders	Rate	2021	1028.33390732268	1226.32518197871	845.96108461376
Prevalence	Tunisia	Female	Age-standardized	Autism spectrum disorders	Rate	2021	540.91041947112	648.77818851126	444.57423916708
Prevalence	Tunisia	Both	Age-standardized	Autism spectrum disorders	Rate	2021	784.98249656358	932.343	650.93830029962
Prevalence	Turkey	Male	Age-standardized	Autism spectrum disorders	Rate	1990	988.257	1176.44044801011	823.083
Prevalence	Turkey	Female	Age-standardized	Autism spectrum disorders	Rate	1990	532.48781939923	640.18616652211	434.83829663635
Prevalence	Turkey	Both	Age-standardized	Autism spectrum disorders	Rate	1990	762.78898819687	908.07726558604	635.64829313201
Prevalence	Turkey	Male	Age-standardized	Autism spectrum disorders	Rate	2021	1030.35109014883	1227.26725091968	848.70073986202
Prevalence	Turkey	Female	Age-standardized	Autism spectrum disorders	Rate	2021	538.65530956058	647.02720749808	445.92071799752
Prevalence	Turkey	Both	Age-standardized	Autism spectrum disorders	Rate	2021	786.60821517379	931.66698159396	652.92330642411
Prevalence	Turkmenistan	Male	Age-standardized	Autism spectrum disorders	Rate	1990	1127.80679555339	1338.78596198633	939.87859666299
Prevalence	Turkmenistan	Female	Age-standardized	Autism spectrum disorders	Rate	1990	614.33447790777	740.83634364344	506.85190392753
Prevalence	Turkmenistan	Both	Age-standardized	Autism spectrum disorders	Rate	1990	864.89990229679	1024.71456493688	725.79411612384
Prevalence	Turkmenistan	Male	Age-standardized	Autism spectrum disorders	Rate	2021	1143.55761409296	1350.37316732448	955.72244364252
Prevalence	Turkmenistan	Female	Age-standardized	Autism spectrum disorders	Rate	2021	615.66834964444	734.80695370374	507.04271825391
Prevalence	Turkmenistan	Both	Age-standardized	Autism spectrum disorders	Rate	2021	884.63658175217	1043.24448372915	740.27650409675
Prevalence	Tuvalu	Male	Age-standardized	Autism spectrum disorders	Rate	1990	892.90641692253	1069.14747453259	746.50429689315
Prevalence	Tuvalu	Female	Age-standardized	Autism spectrum disorders	Rate	1990	435.16176527461	526.35626195683	357.569
Prevalence	Tuvalu	Both	Age-standardized	Autism spectrum disorders	Rate	1990	653.55482513439	783.73707611259	544.94948892985
Prevalence	Tuvalu	Male	Age-standardized	Autism spectrum disorders	Rate	2021	910.78745973252	1089.59039923738	750.22763152879
Prevalence	Tuvalu	Female	Age-standardized	Autism spectrum disorders	Rate	2021	437.86306741565	527.91885140706	358.02336394798
Prevalence	Tuvalu	Both	Age-standardized	Autism spectrum disorders	Rate	2021	684.44422129233	820.66932550232	566.42
Prevalence	Uganda	Male	Age-standardized	Autism spectrum disorders	Rate	1990	1149.53246100459	1367.72979125912	951.983
Prevalence	Uganda	Female	Age-standardized	Autism spectrum disorders	Rate	1990	623.91658252153	741.79606539019	515.83613909306
Prevalence	Uganda	Both	Age-standardized	Autism spectrum disorders	Rate	1990	881.96156545935	1052.7788191897	730.45461047855
Prevalence	Uganda	Male	Age-standardized	Autism spectrum disorders	Rate	2021	1184.36232046648	1402.38917411322	988.43342028419
Prevalence	Uganda	Female	Age-standardized	Autism spectrum disorders	Rate	2021	634.62417556668	762.04660984762	527.94056121439
Prevalence	Uganda	Both	Age-standardized	Autism spectrum disorders	Rate	2021	900.11803319151	1067.56479203056	749.74467706768
Prevalence	Ukraine	Male	Age-standardized	Autism spectrum disorders	Rate	1990	1200.37495784254	1427.0681349198	997.90620288349
Prevalence	Ukraine	Female	Age-standardized	Autism spectrum disorders	Rate	1990	648.474	775.54605290685	537.21836356596
Prevalence	Ukraine	Both	Age-standardized	Autism spectrum disorders	Rate	1990	912.88718387825	1078.45240779675	764.01109625323
Prevalence	Ukraine	Male	Age-standardized	Autism spectrum disorders	Rate	2021	1214.50884008084	1454.22496083525	1017.53889772716
Prevalence	Ukraine	Female	Age-standardized	Autism spectrum disorders	Rate	2021	642.89379547395	766.95812743537	532.08
Prevalence	Ukraine	Both	Age-standardized	Autism spectrum disorders	Rate	2021	922.28598028659	1101.32147486927	770.56758051129
Prevalence	United Arab Emirates	Male	Age-standardized	Autism spectrum disorders	Rate	1990	1008.48037479665	1202.13618474501	830.94754993465
Prevalence	United Arab Emirates	Female	Age-standardized	Autism spectrum disorders	Rate	1990	533.07845275427	646.02611392527	435.94073037551
Prevalence	United Arab Emirates	Both	Age-standardized	Autism spectrum disorders	Rate	1990	833.09246561577	1003.4870246199	690.193
Prevalence	United Arab Emirates	Male	Age-standardized	Autism spectrum disorders	Rate	2021	1014.2475608898	1210.20381441302	844.49566632614
Prevalence	United Arab Emirates	Female	Age-standardized	Autism spectrum disorders	Rate	2021	530.683	641.88987411758	436.34264783255
Prevalence	United Arab Emirates	Both	Age-standardized	Autism spectrum disorders	Rate	2021	840.876	999.60380432628	701.01411075238
Prevalence	United Kingdom	Male	Age-standardized	Autism spectrum disorders	Rate	1990	1007.85146282346	1185.88728973795	849.18425540454
Prevalence	United Kingdom	Female	Age-standardized	Autism spectrum disorders	Rate	1990	369.14238828857	440.93240697634	304.22207042935
Prevalence	United Kingdom	Both	Age-standardized	Autism spectrum disorders	Rate	1990	687.63875148999	813.07242161706	575.45780296578
Prevalence	United Kingdom	Male	Age-standardized	Autism spectrum disorders	Rate	2021	1099.75724166878	1298.35987005416	923.06593506527
Prevalence	United Kingdom	Female	Age-standardized	Autism spectrum disorders	Rate	2021	404.06969452353	483.92646660776	332.70141504177
Prevalence	United Kingdom	Both	Age-standardized	Autism spectrum disorders	Rate	2021	750.83550881372	890.27606158014	631.588
Prevalence	United Republic of Tanzania	Male	Age-standardized	Autism spectrum disorders	Rate	1990	1151.63515227515	1383.40730753076	960.28008880991
Prevalence	United Republic of Tanzania	Female	Age-standardized	Autism spectrum disorders	Rate	1990	625.06	742.64790793306	519.07765178084
Prevalence	United Republic of Tanzania	Both	Age-standardized	Autism spectrum disorders	Rate	1990	879.68855586435	1049.72988723829	736.60065471921
Prevalence	United Republic of Tanzania	Male	Age-standardized	Autism spectrum disorders	Rate	2021	1178.42342739217	1406.75142477287	975.86765089967
Prevalence	United Republic of Tanzania	Female	Age-standardized	Autism spectrum disorders	Rate	2021	634.18777199084	763.14934833201	528.05310555692
Prevalence	United Republic of Tanzania	Both	Age-standardized	Autism spectrum disorders	Rate	2021	897.52999850125	1067.50273639426	749.10973172355
Prevalence	United States of America	Male	Age-standardized	Autism spectrum disorders	Rate	1990	1446.29646019024	1702.01915464557	1222.33469136918
Prevalence	United States of America	Female	Age-standardized	Autism spectrum disorders	Rate	1990	697.99175583894	827.49279605019	579.508
Prevalence	United States of America	Both	Age-standardized	Autism spectrum disorders	Rate	1990	1069.12543727018	1261.27067701044	904.491
Prevalence	United States of America	Male	Age-standardized	Autism spectrum disorders	Rate	2021	1483.74507371827	1748.41282405401	1245.93356476996
Prevalence	United States of America	Female	Age-standardized	Autism spectrum disorders	Rate	2021	706.16305617229	836.03045045237	588.28512578042
Prevalence	United States of America	Both	Age-standardized	Autism spectrum disorders	Rate	2021	1094.8249709133	1291.24934545427	920.23360481137
Prevalence	United States Virgin Islands	Male	Age-standardized	Autism spectrum disorders	Rate	1990	933.62467956009	1117.30929511485	780.27645142346
Prevalence	United States Virgin Islands	Female	Age-standardized	Autism spectrum disorders	Rate	1990	485.09518923542	583.956	397.30877384465
Prevalence	United States Virgin Islands	Both	Age-standardized	Autism spectrum disorders	Rate	1990	702.361	834.20255719227	587.60013108647
Prevalence	United States Virgin Islands	Male	Age-standardized	Autism spectrum disorders	Rate	2021	941.26888106916	1126.39833444497	782.26239650587
Prevalence	United States Virgin Islands	Female	Age-standardized	Autism spectrum disorders	Rate	2021	481.51935329432	579.33106582361	394.80889933588
Prevalence	United States Virgin Islands	Both	Age-standardized	Autism spectrum disorders	Rate	2021	709.86611182407	848.51247239544	588.29197539806
Prevalence	Uruguay	Male	Age-standardized	Autism spectrum disorders	Rate	1990	1439.17857801113	1722.78887774049	1200.57650159297
Prevalence	Uruguay	Female	Age-standardized	Autism spectrum disorders	Rate	1990	659.56130942485	790.01597258542	545.19666014071
Prevalence	Uruguay	Both	Age-standardized	Autism spectrum disorders	Rate	1990	1043.41	1243.31276749598	875.94793548917
Prevalence	Uruguay	Male	Age-standardized	Autism spectrum disorders	Rate	2021	1464.39871587415	1753.50802499452	1209.82144562174
Prevalence	Uruguay	Female	Age-standardized	Autism spectrum disorders	Rate	2021	664.72670997935	796.71099671057	551.41894405192
Prevalence	Uruguay	Both	Age-standardized	Autism spectrum disorders	Rate	2021	1058.08916541855	1268.18483954122	880.20271772238
Prevalence	Uzbekistan	Male	Age-standardized	Autism spectrum disorders	Rate	1990	1136.7734227593	1358.82381092391	946.685
Prevalence	Uzbekistan	Female	Age-standardized	Autism spectrum disorders	Rate	1990	619.24234447301	748.82583081384	513.30715554413
Prevalence	Uzbekistan	Both	Age-standardized	Autism spectrum disorders	Rate	1990	872.705	1035.95775736904	725.84168668385
Prevalence	Uzbekistan	Male	Age-standardized	Autism spectrum disorders	Rate	2021	1144.26117035998	1370.21868458548	950.12541224061
Prevalence	Uzbekistan	Female	Age-standardized	Autism spectrum disorders	Rate	2021	616.12215097924	742.58974985405	506.76891632719
Prevalence	Uzbekistan	Both	Age-standardized	Autism spectrum disorders	Rate	2021	879.40772519306	1035.35465788518	733.15355065657
Prevalence	Vanuatu	Male	Age-standardized	Autism spectrum disorders	Rate	1990	902.98946521636	1078.01024924116	748.34107618557
Prevalence	Vanuatu	Female	Age-standardized	Autism spectrum disorders	Rate	1990	442.03539672959	529.31872550237	364.20630605004
Prevalence	Vanuatu	Both	Age-standardized	Autism spectrum disorders	Rate	1990	680.29511024619	809.78970312797	562.96015873913
Prevalence	Vanuatu	Male	Age-standardized	Autism spectrum disorders	Rate	2021	900.32192688385	1078.72676360207	739.71951338879
Prevalence	Vanuatu	Female	Age-standardized	Autism spectrum disorders	Rate	2021	439.14748549366	524.21617506422	360.914
Prevalence	Vanuatu	Both	Age-standardized	Autism spectrum disorders	Rate	2021	671.08120176296	802.393	555.49349032392
Prevalence	Venezuela (Bolivarian Republic of)	Male	Age-standardized	Autism spectrum disorders	Rate	1990	994.14588716086	1193.53072990016	828.95138727555
Prevalence	Venezuela (Bolivarian Republic of)	Female	Age-standardized	Autism spectrum disorders	Rate	1990	510.58374507562	610.98274468879	419.36425447526
Prevalence	Venezuela (Bolivarian Republic of)	Both	Age-standardized	Autism spectrum disorders	Rate	1990	750.73304277223	900.49886679976	624.52514843999
Prevalence	Venezuela (Bolivarian Republic of)	Male	Age-standardized	Autism spectrum disorders	Rate	2021	1016.49998261722	1209.93206624416	845.72124032524
Prevalence	Venezuela (Bolivarian Republic of)	Female	Age-standardized	Autism spectrum disorders	Rate	2021	511.31760613411	611.33671019888	422.747
Prevalence	Venezuela (Bolivarian Republic of)	Both	Age-standardized	Autism spectrum disorders	Rate	2021	756.71606072997	899.52381859828	634.15744330939
Prevalence	Viet Nam	Male	Age-standardized	Autism spectrum disorders	Rate	1990	975.65027407125	1168.87341588452	803.39372539258
Prevalence	Viet Nam	Female	Age-standardized	Autism spectrum disorders	Rate	1990	421.84304867934	513.48311310479	344.49308632352
Prevalence	Viet Nam	Both	Age-standardized	Autism spectrum disorders	Rate	1990	687.36106653888	818.73695141778	565.65488722526
Prevalence	Viet Nam	Male	Age-standardized	Autism spectrum disorders	Rate	2021	1029.51408520347	1223.54399159894	849.92630704023
Prevalence	Viet Nam	Female	Age-standardized	Autism spectrum disorders	Rate	2021	421.20486009272	507.98054141408	344.65176870347
Prevalence	Viet Nam	Both	Age-standardized	Autism spectrum disorders	Rate	2021	726.30634578856	863.64868408638	606.27160234225
Prevalence	Yemen	Male	Age-standardized	Autism spectrum disorders	Rate	1990	940.12965514896	1125.49522552361	774.706
Prevalence	Yemen	Female	Age-standardized	Autism spectrum disorders	Rate	1990	504.88243515687	607.62238774183	415.17147952769
Prevalence	Yemen	Both	Age-standardized	Autism spectrum disorders	Rate	1990	724.61714665283	867.30294629654	601.45086532655
Prevalence	Yemen	Male	Age-standardized	Autism spectrum disorders	Rate	2021	947.15590373297	1134.28070583355	788.79899479997
Prevalence	Yemen	Female	Age-standardized	Autism spectrum disorders	Rate	2021	504.00013420834	601.14887721445	420.56649666064
Prevalence	Yemen	Both	Age-standardized	Autism spectrum disorders	Rate	2021	726.58688242643	859.69781010661	608.13446141129
Prevalence	Zambia	Male	Age-standardized	Autism spectrum disorders	Rate	1990	1138.73571513401	1356.93290459242	937.49131576634
Prevalence	Zambia	Female	Age-standardized	Autism spectrum disorders	Rate	1990	618.55501394652	747.341	510.32675648122
Prevalence	Zambia	Both	Age-standardized	Autism spectrum disorders	Rate	1990	874.98081108105	1047.76474959673	725.20786907898
Prevalence	Zambia	Male	Age-standardized	Autism spectrum disorders	Rate	2021	1167.61044239879	1396.13829680458	968.66428324527
Prevalence	Zambia	Female	Age-standardized	Autism spectrum disorders	Rate	2021	630.27636665989	759.78320115154	523.95453664211
Prevalence	Zambia	Both	Age-standardized	Autism spectrum disorders	Rate	2021	896.06115983557	1063.84629501307	747.27235448764
Prevalence	Zimbabwe	Male	Age-standardized	Autism spectrum disorders	Rate	1990	1165.61823864058	1386.78590253657	967.08629702877
Prevalence	Zimbabwe	Female	Age-standardized	Autism spectrum disorders	Rate	1990	628.34484647732	752.86311725319	518.70661953761
Prevalence	Zimbabwe	Both	Age-standardized	Autism spectrum disorders	Rate	1990	890.65786355903	1057.56	742.15043674065
Prevalence	Zimbabwe	Male	Age-standardized	Autism spectrum disorders	Rate	2021	1151.5885301424	1381.94023709982	966.85449718542
Prevalence	Zimbabwe	Female	Age-standardized	Autism spectrum disorders	Rate	2021	624.32016603315	745.38	516.55992634682
Prevalence	Zimbabwe	Both	Age-standardized	Autism spectrum disorders	Rate	2021	873.92491980639	1041.39305679968	728.89
