# Supplementary material for: Global, Regional, and National Burden of Autism Spectrum Disorder: Trends and Decomposition Analysis From 1990 to 2021, and Projections for 2045
Source: Actas Esp Psiquiatr. 2025 Dec 17;53(6):1162–75. doi: 10.62641/aep.v53i6.2029 (PMC12728558; doi:10.62641/aep.v53i6.2029)
Supplement: Supplementary file 1 [file ActEsp-53-6-1162-1175-s1.zip › Supplementary Table 4.xlsx]

## Sheet: Sheet1
measure	location	sex	age	cause	metric	year	val	upper	lower
DALYs (Disability-Adjusted Life Years)	Afghanistan	Male	Age-standardized	Autism spectrum disorders	Rate	1990	169.577414098128	239.647133722404	117.397298649086
DALYs (Disability-Adjusted Life Years)	Afghanistan	Female	Age-standardized	Autism spectrum disorders	Rate	1990	90.2091074518166	125.991046219974	62.5138091789155
DALYs (Disability-Adjusted Life Years)	Afghanistan	Both	Age-standardized	Autism spectrum disorders	Rate	1990	127.694812164867	180.063139363161	88.0081740252284
DALYs (Disability-Adjusted Life Years)	Afghanistan	Male	Age-standardized	Autism spectrum disorders	Rate	2021	170.663545271344	240.661364887512	116.141317307821
DALYs (Disability-Adjusted Life Years)	Afghanistan	Female	Age-standardized	Autism spectrum disorders	Rate	2021	89.8367105760165	127.437971297139	62.151534422419
DALYs (Disability-Adjusted Life Years)	Afghanistan	Both	Age-standardized	Autism spectrum disorders	Rate	2021	130.403390645573	183.188960986941	88.9866013404304
DALYs (Disability-Adjusted Life Years)	Albania	Male	Age-standardized	Autism spectrum disorders	Rate	1990	220.869182487102	311.050916638951	150.45993273087
DALYs (Disability-Adjusted Life Years)	Albania	Female	Age-standardized	Autism spectrum disorders	Rate	1990	119.557758203368	170.521299638749	81.7746012004389
DALYs (Disability-Adjusted Life Years)	Albania	Both	Age-standardized	Autism spectrum disorders	Rate	1990	171.811623886719	242.950250651503	117.807329604439
DALYs (Disability-Adjusted Life Years)	Albania	Male	Age-standardized	Autism spectrum disorders	Rate	2021	232.031587100164	325.420248781711	160.447408614134
DALYs (Disability-Adjusted Life Years)	Albania	Female	Age-standardized	Autism spectrum disorders	Rate	2021	120.755392673493	172.858414345619	83.1070541419048
DALYs (Disability-Adjusted Life Years)	Albania	Both	Age-standardized	Autism spectrum disorders	Rate	2021	177.546140196266	249.560692228949	121.663667672799
DALYs (Disability-Adjusted Life Years)	Algeria	Male	Age-standardized	Autism spectrum disorders	Rate	1990	185.960167912012	262.532	125.894531223664
DALYs (Disability-Adjusted Life Years)	Algeria	Female	Age-standardized	Autism spectrum disorders	Rate	1990	97.8946607621405	139.260143128842	65.7427867760099
DALYs (Disability-Adjusted Life Years)	Algeria	Both	Age-standardized	Autism spectrum disorders	Rate	1990	142.322129324992	201.095988553694	96.4742670577087
DALYs (Disability-Adjusted Life Years)	Algeria	Male	Age-standardized	Autism spectrum disorders	Rate	2021	190.500249666659	266.005528652697	127.623511600938
DALYs (Disability-Adjusted Life Years)	Algeria	Female	Age-standardized	Autism spectrum disorders	Rate	2021	98.4843002960194	137.427516399703	66.6073792081883
DALYs (Disability-Adjusted Life Years)	Algeria	Both	Age-standardized	Autism spectrum disorders	Rate	2021	145.246981516385	202.004980203666	97.2912577885339
DALYs (Disability-Adjusted Life Years)	American Samoa	Male	Age-standardized	Autism spectrum disorders	Rate	1990	179.127216265652	251.322212022682	122.769357180573
DALYs (Disability-Adjusted Life Years)	American Samoa	Female	Age-standardized	Autism spectrum disorders	Rate	1990	85.4320102150895	119.688945202671	58.6689439009878
DALYs (Disability-Adjusted Life Years)	American Samoa	Both	Age-standardized	Autism spectrum disorders	Rate	1990	133.685784952969	190.286364339801	92.2416847941322
DALYs (Disability-Adjusted Life Years)	American Samoa	Male	Age-standardized	Autism spectrum disorders	Rate	2021	178.603148415195	251.006149469265	122.143055395834
DALYs (Disability-Adjusted Life Years)	American Samoa	Female	Age-standardized	Autism spectrum disorders	Rate	2021	84.6665356426047	121.083962272722	57.4236837483938
DALYs (Disability-Adjusted Life Years)	American Samoa	Both	Age-standardized	Autism spectrum disorders	Rate	2021	132.665198578468	189.410919828392	91.1265290593069
DALYs (Disability-Adjusted Life Years)	Andorra	Male	Age-standardized	Autism spectrum disorders	Rate	1990	244.225081800359	342.655691783399	167.36881169212
DALYs (Disability-Adjusted Life Years)	Andorra	Female	Age-standardized	Autism spectrum disorders	Rate	1990	90.2899659061597	128.438046743642	61.8102535900789
DALYs (Disability-Adjusted Life Years)	Andorra	Both	Age-standardized	Autism spectrum disorders	Rate	1990	171.735040992192	243.123328590126	118.329
DALYs (Disability-Adjusted Life Years)	Andorra	Male	Age-standardized	Autism spectrum disorders	Rate	2021	245.323932529302	343.387871699334	168.572696130362
DALYs (Disability-Adjusted Life Years)	Andorra	Female	Age-standardized	Autism spectrum disorders	Rate	2021	90.2674205284155	127.198130190051	61.2824269841746
DALYs (Disability-Adjusted Life Years)	Andorra	Both	Age-standardized	Autism spectrum disorders	Rate	2021	170.079342860596	239.281695575209	116.145309735507
DALYs (Disability-Adjusted Life Years)	Angola	Male	Age-standardized	Autism spectrum disorders	Rate	1990	208.717708820513	290.223851657868	145.620278828289
DALYs (Disability-Adjusted Life Years)	Angola	Female	Age-standardized	Autism spectrum disorders	Rate	1990	113.237369920857	160.326383303506	79.8631044326583
DALYs (Disability-Adjusted Life Years)	Angola	Both	Age-standardized	Autism spectrum disorders	Rate	1990	161.42707724834	226.138916325647	113.892285421903
DALYs (Disability-Adjusted Life Years)	Angola	Male	Age-standardized	Autism spectrum disorders	Rate	2021	215.734886107513	300.857837321682	148.15492945701
DALYs (Disability-Adjusted Life Years)	Angola	Female	Age-standardized	Autism spectrum disorders	Rate	2021	116.062685428481	163.045835442996	79.8205835566222
DALYs (Disability-Adjusted Life Years)	Angola	Both	Age-standardized	Autism spectrum disorders	Rate	2021	163.754173330546	227.429397705306	114.181532857062
DALYs (Disability-Adjusted Life Years)	Antigua and Barbuda	Male	Age-standardized	Autism spectrum disorders	Rate	1990	176.229744812394	246.281614391168	120.98628602722
DALYs (Disability-Adjusted Life Years)	Antigua and Barbuda	Female	Age-standardized	Autism spectrum disorders	Rate	1990	90.664165142915	129.839964793991	61.5275053270331
DALYs (Disability-Adjusted Life Years)	Antigua and Barbuda	Both	Age-standardized	Autism spectrum disorders	Rate	1990	132.162701607674	184.944106342816	89.7034922421353
DALYs (Disability-Adjusted Life Years)	Antigua and Barbuda	Male	Age-standardized	Autism spectrum disorders	Rate	2021	177.552045646078	247.935820752456	122.411563059945
DALYs (Disability-Adjusted Life Years)	Antigua and Barbuda	Female	Age-standardized	Autism spectrum disorders	Rate	2021	89.7429230568092	127.137213381315	61.8240859789379
DALYs (Disability-Adjusted Life Years)	Antigua and Barbuda	Both	Age-standardized	Autism spectrum disorders	Rate	2021	133.190596280824	187.106335045395	91.1542479802975
DALYs (Disability-Adjusted Life Years)	Argentina	Male	Age-standardized	Autism spectrum disorders	Rate	1990	266.429581447532	371.81956311253	184.762
DALYs (Disability-Adjusted Life Years)	Argentina	Female	Age-standardized	Autism spectrum disorders	Rate	1990	122.177010823934	170.085586209584	82.0724939250076
DALYs (Disability-Adjusted Life Years)	Argentina	Both	Age-standardized	Autism spectrum disorders	Rate	1990	193.205716845231	270.207383033518	132.060439999008
DALYs (Disability-Adjusted Life Years)	Argentina	Male	Age-standardized	Autism spectrum disorders	Rate	2021	271.591782283709	377.330133321991	184.365298170429
DALYs (Disability-Adjusted Life Years)	Argentina	Female	Age-standardized	Autism spectrum disorders	Rate	2021	122.614512047744	169.852795757701	84.1900625771078
DALYs (Disability-Adjusted Life Years)	Argentina	Both	Age-standardized	Autism spectrum disorders	Rate	2021	196.256590865855	274.550674787449	133.803285299744
DALYs (Disability-Adjusted Life Years)	Armenia	Male	Age-standardized	Autism spectrum disorders	Rate	1990	221.807861411497	315.278819935906	154.611270802904
DALYs (Disability-Adjusted Life Years)	Armenia	Female	Age-standardized	Autism spectrum disorders	Rate	1990	120.83880277551	165.723344369924	82.9632739780214
DALYs (Disability-Adjusted Life Years)	Armenia	Both	Age-standardized	Autism spectrum disorders	Rate	1990	170.294876523456	239.10079355815	116.356483065228
DALYs (Disability-Adjusted Life Years)	Armenia	Male	Age-standardized	Autism spectrum disorders	Rate	2021	226.563536300505	318.448797654259	154.326260746322
DALYs (Disability-Adjusted Life Years)	Armenia	Female	Age-standardized	Autism spectrum disorders	Rate	2021	120.456864302011	169.920349373405	83.2955182629149
DALYs (Disability-Adjusted Life Years)	Armenia	Both	Age-standardized	Autism spectrum disorders	Rate	2021	173.139463462925	240.439646113892	118.21941403025
DALYs (Disability-Adjusted Life Years)	Australia	Male	Age-standardized	Autism spectrum disorders	Rate	1990	304.008680023436	424.885124915141	208.740148290999
DALYs (Disability-Adjusted Life Years)	Australia	Female	Age-standardized	Autism spectrum disorders	Rate	1990	130.49946298644	182.588374358565	90.3692394778135
DALYs (Disability-Adjusted Life Years)	Australia	Both	Age-standardized	Autism spectrum disorders	Rate	1990	217.601030839888	303.879498086928	150.11002273477
DALYs (Disability-Adjusted Life Years)	Australia	Male	Age-standardized	Autism spectrum disorders	Rate	2021	314.438868600251	440.115855437009	217.719458541471
DALYs (Disability-Adjusted Life Years)	Australia	Female	Age-standardized	Autism spectrum disorders	Rate	2021	132.246517975641	186.965993362316	87.8704044327739
DALYs (Disability-Adjusted Life Years)	Australia	Both	Age-standardized	Autism spectrum disorders	Rate	2021	223.515829133433	315.024403410008	154.958536317523
DALYs (Disability-Adjusted Life Years)	Austria	Male	Age-standardized	Autism spectrum disorders	Rate	1990	240.255319155306	336.034000949572	163.041346800819
DALYs (Disability-Adjusted Life Years)	Austria	Female	Age-standardized	Autism spectrum disorders	Rate	1990	90.2595529203007	124.931322219715	61.8422837962145
DALYs (Disability-Adjusted Life Years)	Austria	Both	Age-standardized	Autism spectrum disorders	Rate	1990	165.054143077736	229.337141808104	112.021645751836
DALYs (Disability-Adjusted Life Years)	Austria	Male	Age-standardized	Autism spectrum disorders	Rate	2021	242.586214168022	342.780558528655	163.692362306483
DALYs (Disability-Adjusted Life Years)	Austria	Female	Age-standardized	Autism spectrum disorders	Rate	2021	90.6184574760324	128.043061154499	61.3657037667668
DALYs (Disability-Adjusted Life Years)	Austria	Both	Age-standardized	Autism spectrum disorders	Rate	2021	167.750758072579	238.387045101896	113.168403436558
DALYs (Disability-Adjusted Life Years)	Azerbaijan	Male	Age-standardized	Autism spectrum disorders	Rate	1990	213.71155642336	302.458568999422	144.090362691793
DALYs (Disability-Adjusted Life Years)	Azerbaijan	Female	Age-standardized	Autism spectrum disorders	Rate	1990	117.295200391296	164.910547956727	81.4585808437986
DALYs (Disability-Adjusted Life Years)	Azerbaijan	Both	Age-standardized	Autism spectrum disorders	Rate	1990	164.13416795737	232.056392087383	110.902503330544
DALYs (Disability-Adjusted Life Years)	Azerbaijan	Male	Age-standardized	Autism spectrum disorders	Rate	2021	218.074396234863	304.906867434614	152.114795000405
DALYs (Disability-Adjusted Life Years)	Azerbaijan	Female	Age-standardized	Autism spectrum disorders	Rate	2021	116.893239963677	163.053025327317	80.5919163753768
DALYs (Disability-Adjusted Life Years)	Azerbaijan	Both	Age-standardized	Autism spectrum disorders	Rate	2021	168.138391300563	234.116401585925	117.300701063124
DALYs (Disability-Adjusted Life Years)	Bahamas	Male	Age-standardized	Autism spectrum disorders	Rate	1990	172.198155147238	238.538533610987	119.364032513654
DALYs (Disability-Adjusted Life Years)	Bahamas	Female	Age-standardized	Autism spectrum disorders	Rate	1990	89.6305666060136	124.394067682674	59.7146747145328
DALYs (Disability-Adjusted Life Years)	Bahamas	Both	Age-standardized	Autism spectrum disorders	Rate	1990	129.988101200643	179.900531677928	89.2123691545517
DALYs (Disability-Adjusted Life Years)	Bahamas	Male	Age-standardized	Autism spectrum disorders	Rate	2021	173.119351984657	242.171549681393	117.258262649918
DALYs (Disability-Adjusted Life Years)	Bahamas	Female	Age-standardized	Autism spectrum disorders	Rate	2021	88.6153972657735	124.019555851049	61.6624986469552
DALYs (Disability-Adjusted Life Years)	Bahamas	Both	Age-standardized	Autism spectrum disorders	Rate	2021	129.79043039935	180.934067579714	88.2431078773431
DALYs (Disability-Adjusted Life Years)	Bahrain	Male	Age-standardized	Autism spectrum disorders	Rate	1990	192.243583182986	274.430404747467	130.920817067179
DALYs (Disability-Adjusted Life Years)	Bahrain	Female	Age-standardized	Autism spectrum disorders	Rate	1990	101.359811578233	142.743427033389	69.6384568706634
DALYs (Disability-Adjusted Life Years)	Bahrain	Both	Age-standardized	Autism spectrum disorders	Rate	1990	153.133633869705	214.60044908273	104.964772619112
DALYs (Disability-Adjusted Life Years)	Bahrain	Male	Age-standardized	Autism spectrum disorders	Rate	2021	197.014214302647	275.108951186392	137.991691231507
DALYs (Disability-Adjusted Life Years)	Bahrain	Female	Age-standardized	Autism spectrum disorders	Rate	2021	100.704728193873	143.563016946539	69.9738052626505
DALYs (Disability-Adjusted Life Years)	Bahrain	Both	Age-standardized	Autism spectrum disorders	Rate	2021	158.702075982595	221.897678950256	110.480550409631
DALYs (Disability-Adjusted Life Years)	Bangladesh	Male	Age-standardized	Autism spectrum disorders	Rate	1990	142.955723596341	201.802824097056	98.6474789577824
DALYs (Disability-Adjusted Life Years)	Bangladesh	Female	Age-standardized	Autism spectrum disorders	Rate	1990	70.4768790966427	99.8416736895828	48.4645410202873
DALYs (Disability-Adjusted Life Years)	Bangladesh	Both	Age-standardized	Autism spectrum disorders	Rate	1990	108.083122638755	152.017366852431	73.9949045162586
DALYs (Disability-Adjusted Life Years)	Bangladesh	Male	Age-standardized	Autism spectrum disorders	Rate	2021	149.560206290903	209.969960880764	102.798825132179
DALYs (Disability-Adjusted Life Years)	Bangladesh	Female	Age-standardized	Autism spectrum disorders	Rate	2021	72.1545401286884	102.163186408527	49.5171760982024
DALYs (Disability-Adjusted Life Years)	Bangladesh	Both	Age-standardized	Autism spectrum disorders	Rate	2021	110.260929896489	154.617993173428	75.3790349953909
DALYs (Disability-Adjusted Life Years)	Barbados	Male	Age-standardized	Autism spectrum disorders	Rate	1990	177.766390174741	250.302313988111	121.503251625264
DALYs (Disability-Adjusted Life Years)	Barbados	Female	Age-standardized	Autism spectrum disorders	Rate	1990	90.3605111247683	129.518357117767	62.3233169706904
DALYs (Disability-Adjusted Life Years)	Barbados	Both	Age-standardized	Autism spectrum disorders	Rate	1990	132.872289195305	188.893215757924	90.7815790712338
DALYs (Disability-Adjusted Life Years)	Barbados	Male	Age-standardized	Autism spectrum disorders	Rate	2021	178.321033269219	253.102749342129	118.925431135598
DALYs (Disability-Adjusted Life Years)	Barbados	Female	Age-standardized	Autism spectrum disorders	Rate	2021	89.996154522009	123.474537300833	60.4197024039875
DALYs (Disability-Adjusted Life Years)	Barbados	Both	Age-standardized	Autism spectrum disorders	Rate	2021	133.562265633578	188.679826893894	90.2142028612472
DALYs (Disability-Adjusted Life Years)	Belarus	Male	Age-standardized	Autism spectrum disorders	Rate	1990	225.996961000442	317.057900525212	157.312006526232
DALYs (Disability-Adjusted Life Years)	Belarus	Female	Age-standardized	Autism spectrum disorders	Rate	1990	122.184743067463	171.840528811429	84.3199412251836
DALYs (Disability-Adjusted Life Years)	Belarus	Both	Age-standardized	Autism spectrum disorders	Rate	1990	172.337519901203	242.054364564499	119.048125171537
DALYs (Disability-Adjusted Life Years)	Belarus	Male	Age-standardized	Autism spectrum disorders	Rate	2021	234.83344277183	331.410440392041	160.182381652126
DALYs (Disability-Adjusted Life Years)	Belarus	Female	Age-standardized	Autism spectrum disorders	Rate	2021	121.917640105218	169.125342062256	83.1413244690089
DALYs (Disability-Adjusted Life Years)	Belarus	Both	Age-standardized	Autism spectrum disorders	Rate	2021	177.30057200904	247.715381117918	121.18713391641
DALYs (Disability-Adjusted Life Years)	Belgium	Male	Age-standardized	Autism spectrum disorders	Rate	1990	239.740308758712	336.162048170676	161.94556477196
DALYs (Disability-Adjusted Life Years)	Belgium	Female	Age-standardized	Autism spectrum disorders	Rate	1990	89.8641093224402	126.564815913021	60.7562398813638
DALYs (Disability-Adjusted Life Years)	Belgium	Both	Age-standardized	Autism spectrum disorders	Rate	1990	165.256479378481	230.149972484381	112.900921041046
DALYs (Disability-Adjusted Life Years)	Belgium	Male	Age-standardized	Autism spectrum disorders	Rate	2021	241.247422797679	337.774370299165	163.979040276971
DALYs (Disability-Adjusted Life Years)	Belgium	Female	Age-standardized	Autism spectrum disorders	Rate	2021	90.1283970796748	126.296209412176	61.3971309153448
DALYs (Disability-Adjusted Life Years)	Belgium	Both	Age-standardized	Autism spectrum disorders	Rate	2021	166.224079229867	232.533360792791	113.164171263495
DALYs (Disability-Adjusted Life Years)	Belize	Male	Age-standardized	Autism spectrum disorders	Rate	1990	168.447482250975	233.390305631414	117.650925641374
DALYs (Disability-Adjusted Life Years)	Belize	Female	Age-standardized	Autism spectrum disorders	Rate	1990	87.3548677833021	123.39985494647	59.5126480915362
DALYs (Disability-Adjusted Life Years)	Belize	Both	Age-standardized	Autism spectrum disorders	Rate	1990	128.561862162566	179.151517654933	89.140034000142
DALYs (Disability-Adjusted Life Years)	Belize	Male	Age-standardized	Autism spectrum disorders	Rate	2021	169.158018664839	236.401916574341	114.301154749197
DALYs (Disability-Adjusted Life Years)	Belize	Female	Age-standardized	Autism spectrum disorders	Rate	2021	86.9859996952702	124.293221257271	59.1689861818906
DALYs (Disability-Adjusted Life Years)	Belize	Both	Age-standardized	Autism spectrum disorders	Rate	2021	127.849599807534	179.032278326043	86.1259140202809
DALYs (Disability-Adjusted Life Years)	Benin	Male	Age-standardized	Autism spectrum disorders	Rate	1990	212.043815034219	294.531229928722	150.101162135912
DALYs (Disability-Adjusted Life Years)	Benin	Female	Age-standardized	Autism spectrum disorders	Rate	1990	114.209311222379	163.00913964063	77.5752776339661
DALYs (Disability-Adjusted Life Years)	Benin	Both	Age-standardized	Autism spectrum disorders	Rate	1990	160.937645969591	225.393837822515	112.72727330395
DALYs (Disability-Adjusted Life Years)	Benin	Male	Age-standardized	Autism spectrum disorders	Rate	2021	218.934595741016	306.095755309573	150.92757140922
DALYs (Disability-Adjusted Life Years)	Benin	Female	Age-standardized	Autism spectrum disorders	Rate	2021	115.97822593062	164.165796791198	79.6715461853665
DALYs (Disability-Adjusted Life Years)	Benin	Both	Age-standardized	Autism spectrum disorders	Rate	2021	166.220844646826	231.032537899654	115.566750699358
DALYs (Disability-Adjusted Life Years)	Bermuda	Male	Age-standardized	Autism spectrum disorders	Rate	1990	182.643330773855	254.613222242693	128.111467259186
DALYs (Disability-Adjusted Life Years)	Bermuda	Female	Age-standardized	Autism spectrum disorders	Rate	1990	92.7274562628542	131.510550235306	64.2497972431762
DALYs (Disability-Adjusted Life Years)	Bermuda	Both	Age-standardized	Autism spectrum disorders	Rate	1990	136.93771683594	190.797146943542	95.2171298024039
DALYs (Disability-Adjusted Life Years)	Bermuda	Male	Age-standardized	Autism spectrum disorders	Rate	2021	186.976167984311	265.374562040412	127.053217390122
DALYs (Disability-Adjusted Life Years)	Bermuda	Female	Age-standardized	Autism spectrum disorders	Rate	2021	92.0688629055313	129.730765808706	62.1915191991946
DALYs (Disability-Adjusted Life Years)	Bermuda	Both	Age-standardized	Autism spectrum disorders	Rate	2021	139.16522835426	196.880564988715	94.5731228710812
DALYs (Disability-Adjusted Life Years)	Bhutan	Male	Age-standardized	Autism spectrum disorders	Rate	1990	154.813671359866	219.196950165095	105.845375430705
DALYs (Disability-Adjusted Life Years)	Bhutan	Female	Age-standardized	Autism spectrum disorders	Rate	1990	79.2607085863731	111.684913592689	53.8595068524262
DALYs (Disability-Adjusted Life Years)	Bhutan	Both	Age-standardized	Autism spectrum disorders	Rate	1990	119.113640484518	169.748236979424	81.2014346181426
DALYs (Disability-Adjusted Life Years)	Bhutan	Male	Age-standardized	Autism spectrum disorders	Rate	2021	159.08431618773	221.202330406736	111.173501923416
DALYs (Disability-Adjusted Life Years)	Bhutan	Female	Age-standardized	Autism spectrum disorders	Rate	2021	80.8728018158261	116.56566595287	54.7089172437307
DALYs (Disability-Adjusted Life Years)	Bhutan	Both	Age-standardized	Autism spectrum disorders	Rate	2021	121.321622822275	169.556468981356	84.9195149997938
DALYs (Disability-Adjusted Life Years)	Bolivia (Plurinational State of)	Male	Age-standardized	Autism spectrum disorders	Rate	1990	159.599821205559	225.732738903744	111.131882132451
DALYs (Disability-Adjusted Life Years)	Bolivia (Plurinational State of)	Female	Age-standardized	Autism spectrum disorders	Rate	1990	83.6553910097605	116.095241089023	55.0589937858507
DALYs (Disability-Adjusted Life Years)	Bolivia (Plurinational State of)	Both	Age-standardized	Autism spectrum disorders	Rate	1990	120.995251753874	168.79467121019	81.8740756074979
DALYs (Disability-Adjusted Life Years)	Bolivia (Plurinational State of)	Male	Age-standardized	Autism spectrum disorders	Rate	2021	163.714499321683	228.620975466067	113.736417095398
DALYs (Disability-Adjusted Life Years)	Bolivia (Plurinational State of)	Female	Age-standardized	Autism spectrum disorders	Rate	2021	84.0910218715938	118.613200325252	58.0227434013224
DALYs (Disability-Adjusted Life Years)	Bolivia (Plurinational State of)	Both	Age-standardized	Autism spectrum disorders	Rate	2021	123.921478918278	173.971434922868	86.2020188981929
DALYs (Disability-Adjusted Life Years)	Bosnia and Herzegovina	Male	Age-standardized	Autism spectrum disorders	Rate	1990	230.25899238471	323.818104592916	156.104181021212
DALYs (Disability-Adjusted Life Years)	Bosnia and Herzegovina	Female	Age-standardized	Autism spectrum disorders	Rate	1990	125.434681771262	178.94301553717	86.2901493212246
DALYs (Disability-Adjusted Life Years)	Bosnia and Herzegovina	Both	Age-standardized	Autism spectrum disorders	Rate	1990	177.977097155994	253.228471613233	121.754
DALYs (Disability-Adjusted Life Years)	Bosnia and Herzegovina	Male	Age-standardized	Autism spectrum disorders	Rate	2021	238.682942130959	341.294931971946	167.591885862386
DALYs (Disability-Adjusted Life Years)	Bosnia and Herzegovina	Female	Age-standardized	Autism spectrum disorders	Rate	2021	125.161802943618	176.067155812818	85.9185941014248
DALYs (Disability-Adjusted Life Years)	Bosnia and Herzegovina	Both	Age-standardized	Autism spectrum disorders	Rate	2021	182.251274040288	258.477981295812	127.538926972102
DALYs (Disability-Adjusted Life Years)	Botswana	Male	Age-standardized	Autism spectrum disorders	Rate	1990	217.225734038248	301.049621679665	148.82572399883
DALYs (Disability-Adjusted Life Years)	Botswana	Female	Age-standardized	Autism spectrum disorders	Rate	1990	117.371956420159	164.029502989875	80.6494834149851
DALYs (Disability-Adjusted Life Years)	Botswana	Both	Age-standardized	Autism spectrum disorders	Rate	1990	164.620806789676	228.241203883626	115.162845531497
DALYs (Disability-Adjusted Life Years)	Botswana	Male	Age-standardized	Autism spectrum disorders	Rate	2021	220.547141174409	310.989155171775	153.050219116687
DALYs (Disability-Adjusted Life Years)	Botswana	Female	Age-standardized	Autism spectrum disorders	Rate	2021	117.839886019684	164.571583392156	83.2369431200275
DALYs (Disability-Adjusted Life Years)	Botswana	Both	Age-standardized	Autism spectrum disorders	Rate	2021	168.364432044563	236.331737279321	118.464509836334
DALYs (Disability-Adjusted Life Years)	Brazil	Male	Age-standardized	Autism spectrum disorders	Rate	1990	150.000134283086	209.840384786647	103.150232060676
DALYs (Disability-Adjusted Life Years)	Brazil	Female	Age-standardized	Autism spectrum disorders	Rate	1990	77.2936777366775	109.221074309972	53.8318683567935
DALYs (Disability-Adjusted Life Years)	Brazil	Both	Age-standardized	Autism spectrum disorders	Rate	1990	113.172689080061	158.647336148116	78.1782123952552
DALYs (Disability-Adjusted Life Years)	Brazil	Male	Age-standardized	Autism spectrum disorders	Rate	2021	153.356399247174	215.275368068188	103.505608559504
DALYs (Disability-Adjusted Life Years)	Brazil	Female	Age-standardized	Autism spectrum disorders	Rate	2021	76.2347653487284	108.470067956956	51.7532576425379
DALYs (Disability-Adjusted Life Years)	Brazil	Both	Age-standardized	Autism spectrum disorders	Rate	2021	114.347208819658	160.108963852352	77.0272789920876
DALYs (Disability-Adjusted Life Years)	Brunei Darussalam	Male	Age-standardized	Autism spectrum disorders	Rate	1990	344.472721327971	485.530489669277	239.198193991949
DALYs (Disability-Adjusted Life Years)	Brunei Darussalam	Female	Age-standardized	Autism spectrum disorders	Rate	1990	155.334586183286	217.675626049559	105.072471939759
DALYs (Disability-Adjusted Life Years)	Brunei Darussalam	Both	Age-standardized	Autism spectrum disorders	Rate	1990	255.641491136862	358.064338664202	178.507553045684
DALYs (Disability-Adjusted Life Years)	Brunei Darussalam	Male	Age-standardized	Autism spectrum disorders	Rate	2021	349.310572193499	485.25245557226	237.957198457456
DALYs (Disability-Adjusted Life Years)	Brunei Darussalam	Female	Age-standardized	Autism spectrum disorders	Rate	2021	156.331981453215	219.548047125399	109.000940045267
DALYs (Disability-Adjusted Life Years)	Brunei Darussalam	Both	Age-standardized	Autism spectrum disorders	Rate	2021	257.722692289868	361.100874455409	176.332654761533
DALYs (Disability-Adjusted Life Years)	Bulgaria	Male	Age-standardized	Autism spectrum disorders	Rate	1990	225.118403200072	315.429900221279	151.296062839485
DALYs (Disability-Adjusted Life Years)	Bulgaria	Female	Age-standardized	Autism spectrum disorders	Rate	1990	121.482787201252	172.826701617407	84.9525010073407
DALYs (Disability-Adjusted Life Years)	Bulgaria	Both	Age-standardized	Autism spectrum disorders	Rate	1990	173.311798578699	242.33966854064	117.161278067076
DALYs (Disability-Adjusted Life Years)	Bulgaria	Male	Age-standardized	Autism spectrum disorders	Rate	2021	229.636782848081	320.799564386289	160.008408659119
DALYs (Disability-Adjusted Life Years)	Bulgaria	Female	Age-standardized	Autism spectrum disorders	Rate	2021	120.763777345676	170.966830030556	82.8654556744955
DALYs (Disability-Adjusted Life Years)	Bulgaria	Both	Age-standardized	Autism spectrum disorders	Rate	2021	175.737366789601	249.134029528569	121.763202350609
DALYs (Disability-Adjusted Life Years)	Burkina Faso	Male	Age-standardized	Autism spectrum disorders	Rate	1990	211.766667858372	295.253761776426	147.053481504908
DALYs (Disability-Adjusted Life Years)	Burkina Faso	Female	Age-standardized	Autism spectrum disorders	Rate	1990	113.076580400025	158.969665456976	76.4292938645836
DALYs (Disability-Adjusted Life Years)	Burkina Faso	Both	Age-standardized	Autism spectrum disorders	Rate	1990	159.836284725334	224.735540410995	110.348238288574
DALYs (Disability-Adjusted Life Years)	Burkina Faso	Male	Age-standardized	Autism spectrum disorders	Rate	2021	216.290570656116	302.20048400674	151.675570419426
DALYs (Disability-Adjusted Life Years)	Burkina Faso	Female	Age-standardized	Autism spectrum disorders	Rate	2021	115.144068837546	159.991662151847	78.6097291236377
DALYs (Disability-Adjusted Life Years)	Burkina Faso	Both	Age-standardized	Autism spectrum disorders	Rate	2021	163.686784210444	228.439241729262	114.946766704187
DALYs (Disability-Adjusted Life Years)	Burundi	Male	Age-standardized	Autism spectrum disorders	Rate	1990	210.673543208268	296.809704563481	143.259309266077
DALYs (Disability-Adjusted Life Years)	Burundi	Female	Age-standardized	Autism spectrum disorders	Rate	1990	113.625638776534	160.403361181765	77.6061563389148
DALYs (Disability-Adjusted Life Years)	Burundi	Both	Age-standardized	Autism spectrum disorders	Rate	1990	160.272514558225	225.361754737714	107.908826297254
DALYs (Disability-Adjusted Life Years)	Burundi	Male	Age-standardized	Autism spectrum disorders	Rate	2021	214.981317712938	304.908987803868	149.223277123316
DALYs (Disability-Adjusted Life Years)	Burundi	Female	Age-standardized	Autism spectrum disorders	Rate	2021	115.324102768939	162.11154134679	80.3295461107503
DALYs (Disability-Adjusted Life Years)	Burundi	Both	Age-standardized	Autism spectrum disorders	Rate	2021	165.676911594233	232.659282013005	114.789577107813
DALYs (Disability-Adjusted Life Years)	Cabo Verde	Male	Age-standardized	Autism spectrum disorders	Rate	1990	226.712833150055	317.384101586477	156.792229140947
DALYs (Disability-Adjusted Life Years)	Cabo Verde	Female	Age-standardized	Autism spectrum disorders	Rate	1990	121.780067886399	171.70181635575	84.4859764515587
DALYs (Disability-Adjusted Life Years)	Cabo Verde	Both	Age-standardized	Autism spectrum disorders	Rate	1990	169.897276696083	236.850669407613	117.515425685075
DALYs (Disability-Adjusted Life Years)	Cabo Verde	Male	Age-standardized	Autism spectrum disorders	Rate	2021	232.786327326838	330.142390683007	161.279649842695
DALYs (Disability-Adjusted Life Years)	Cabo Verde	Female	Age-standardized	Autism spectrum disorders	Rate	2021	123.303972797921	169.343569089139	84.1738738241179
DALYs (Disability-Adjusted Life Years)	Cabo Verde	Both	Age-standardized	Autism spectrum disorders	Rate	2021	178.498841089679	251.32390670766	122.845029126765
DALYs (Disability-Adjusted Life Years)	Cambodia	Male	Age-standardized	Autism spectrum disorders	Rate	1990	164.096004755193	227.616656288727	110.06670576931
DALYs (Disability-Adjusted Life Years)	Cambodia	Female	Age-standardized	Autism spectrum disorders	Rate	1990	81.1862721687219	116.208328007729	55.378460950306
DALYs (Disability-Adjusted Life Years)	Cambodia	Both	Age-standardized	Autism spectrum disorders	Rate	1990	119.639593493855	166.004207180556	80.7530012987034
DALYs (Disability-Adjusted Life Years)	Cambodia	Male	Age-standardized	Autism spectrum disorders	Rate	2021	172.061695261676	241.229163287221	116.712533590638
DALYs (Disability-Adjusted Life Years)	Cambodia	Female	Age-standardized	Autism spectrum disorders	Rate	2021	82.507120854174	115.179445431199	55.8944211539128
DALYs (Disability-Adjusted Life Years)	Cambodia	Both	Age-standardized	Autism spectrum disorders	Rate	2021	126.391340550909	179.756692494871	85.7657945530365
DALYs (Disability-Adjusted Life Years)	Cameroon	Male	Age-standardized	Autism spectrum disorders	Rate	1990	213.745417238012	300.421531077231	150.923430117227
DALYs (Disability-Adjusted Life Years)	Cameroon	Female	Age-standardized	Autism spectrum disorders	Rate	1990	114.518380004848	162.095035226889	79.3223074240894
DALYs (Disability-Adjusted Life Years)	Cameroon	Both	Age-standardized	Autism spectrum disorders	Rate	1990	163.056502949764	227.581233345092	114.52970012331
DALYs (Disability-Adjusted Life Years)	Cameroon	Male	Age-standardized	Autism spectrum disorders	Rate	2021	217.979719605808	302.231808712384	150.103912969172
DALYs (Disability-Adjusted Life Years)	Cameroon	Female	Age-standardized	Autism spectrum disorders	Rate	2021	116.570963604249	166.037060408847	78.7159263198307
DALYs (Disability-Adjusted Life Years)	Cameroon	Both	Age-standardized	Autism spectrum disorders	Rate	2021	166.976280301289	232.936456843265	114.281280240528
DALYs (Disability-Adjusted Life Years)	Canada	Male	Age-standardized	Autism spectrum disorders	Rate	1990	280.175317993802	389.408301894729	192.757306447205
DALYs (Disability-Adjusted Life Years)	Canada	Female	Age-standardized	Autism spectrum disorders	Rate	1990	133.579988356575	183.758951473653	93.7718742079625
DALYs (Disability-Adjusted Life Years)	Canada	Both	Age-standardized	Autism spectrum disorders	Rate	1990	206.827154284119	286.500441765075	143.079405173811
DALYs (Disability-Adjusted Life Years)	Canada	Male	Age-standardized	Autism spectrum disorders	Rate	2021	284.777321772754	409.143665937531	195.352759631824
DALYs (Disability-Adjusted Life Years)	Canada	Female	Age-standardized	Autism spectrum disorders	Rate	2021	133.598234198795	188.143882535025	93.0884437155213
DALYs (Disability-Adjusted Life Years)	Canada	Both	Age-standardized	Autism spectrum disorders	Rate	2021	209.555908356429	296.031417663554	146.929361893298
DALYs (Disability-Adjusted Life Years)	Central African Republic	Male	Age-standardized	Autism spectrum disorders	Rate	1990	203.549324282711	287.45864663105	142.357
DALYs (Disability-Adjusted Life Years)	Central African Republic	Female	Age-standardized	Autism spectrum disorders	Rate	1990	110.745569750437	157.904957868136	75.6090355027416
DALYs (Disability-Adjusted Life Years)	Central African Republic	Both	Age-standardized	Autism spectrum disorders	Rate	1990	155.970454217563	218.500435985549	108.429561992182
DALYs (Disability-Adjusted Life Years)	Central African Republic	Male	Age-standardized	Autism spectrum disorders	Rate	2021	205.671819566678	293.317519196458	140.062529902722
DALYs (Disability-Adjusted Life Years)	Central African Republic	Female	Age-standardized	Autism spectrum disorders	Rate	2021	111.792938160436	159.341998436606	76.142679953263
DALYs (Disability-Adjusted Life Years)	Central African Republic	Both	Age-standardized	Autism spectrum disorders	Rate	2021	157.380534093613	223.701610311772	106.828383879928
DALYs (Disability-Adjusted Life Years)	Chad	Male	Age-standardized	Autism spectrum disorders	Rate	1990	210.736065250672	296.275176713559	146.64139964374
DALYs (Disability-Adjusted Life Years)	Chad	Female	Age-standardized	Autism spectrum disorders	Rate	1990	113.086468924996	158.120154115736	78.713328716189
DALYs (Disability-Adjusted Life Years)	Chad	Both	Age-standardized	Autism spectrum disorders	Rate	1990	159.802435189048	224.523098804309	110.889009207493
DALYs (Disability-Adjusted Life Years)	Chad	Male	Age-standardized	Autism spectrum disorders	Rate	2021	213.05877813012	298.506166623235	143.363065545515
DALYs (Disability-Adjusted Life Years)	Chad	Female	Age-standardized	Autism spectrum disorders	Rate	2021	114.088141986591	160.99185468072	77.8366010762239
DALYs (Disability-Adjusted Life Years)	Chad	Both	Age-standardized	Autism spectrum disorders	Rate	2021	163.309248450677	229.582353374117	112.879179081614
DALYs (Disability-Adjusted Life Years)	Chile	Male	Age-standardized	Autism spectrum disorders	Rate	1990	270.835104752181	377.093694499277	190.407527957734
DALYs (Disability-Adjusted Life Years)	Chile	Female	Age-standardized	Autism spectrum disorders	Rate	1990	123.822865220371	171.579267952441	83.7201153166681
DALYs (Disability-Adjusted Life Years)	Chile	Both	Age-standardized	Autism spectrum disorders	Rate	1990	196.090674122302	273.590670055091	136.63509933223
DALYs (Disability-Adjusted Life Years)	Chile	Male	Age-standardized	Autism spectrum disorders	Rate	2021	280.704513498905	393.298469659437	194.860747124648
DALYs (Disability-Adjusted Life Years)	Chile	Female	Age-standardized	Autism spectrum disorders	Rate	2021	125.019016851248	178.685139553773	84.5082177924371
DALYs (Disability-Adjusted Life Years)	Chile	Both	Age-standardized	Autism spectrum disorders	Rate	2021	202.808863873894	289.397144029025	139.615443066224
DALYs (Disability-Adjusted Life Years)	China	Male	Age-standardized	Autism spectrum disorders	Rate	1990	168.892618212787	238.489007447996	115.213369969321
DALYs (Disability-Adjusted Life Years)	China	Female	Age-standardized	Autism spectrum disorders	Rate	1990	59.169455167008	83.8003062137051	40.2301041589696
DALYs (Disability-Adjusted Life Years)	China	Both	Age-standardized	Autism spectrum disorders	Rate	1990	115.806922226279	163.694019122573	78.5794735271982
DALYs (Disability-Adjusted Life Years)	China	Male	Age-standardized	Autism spectrum disorders	Rate	2021	183.395196954401	258.792520209938	124.726999683122
DALYs (Disability-Adjusted Life Years)	China	Female	Age-standardized	Autism spectrum disorders	Rate	2021	60.0094250348243	85.2726379343455	39.8715897671191
DALYs (Disability-Adjusted Life Years)	China	Both	Age-standardized	Autism spectrum disorders	Rate	2021	124.189318181419	175.099876099075	83.7009939345402
DALYs (Disability-Adjusted Life Years)	Colombia	Male	Age-standardized	Autism spectrum disorders	Rate	1990	186.792857152057	263.395484473769	129.20218856231
DALYs (Disability-Adjusted Life Years)	Colombia	Female	Age-standardized	Autism spectrum disorders	Rate	1990	95.9414606255948	137.465863485988	65.203142786836
DALYs (Disability-Adjusted Life Years)	Colombia	Both	Age-standardized	Autism spectrum disorders	Rate	1990	140.809247091085	200.029665624866	97.2469899029917
DALYs (Disability-Adjusted Life Years)	Colombia	Male	Age-standardized	Autism spectrum disorders	Rate	2021	194.279418587549	273.121720327514	131.752820592485
DALYs (Disability-Adjusted Life Years)	Colombia	Female	Age-standardized	Autism spectrum disorders	Rate	2021	96.6860959882797	137.015347942414	65.7290165415555
DALYs (Disability-Adjusted Life Years)	Colombia	Both	Age-standardized	Autism spectrum disorders	Rate	2021	145.021504550266	204.334062343653	98.1402175745916
DALYs (Disability-Adjusted Life Years)	Comoros	Male	Age-standardized	Autism spectrum disorders	Rate	1990	216.327647908268	308.519991467086	151.074186324191
DALYs (Disability-Adjusted Life Years)	Comoros	Female	Age-standardized	Autism spectrum disorders	Rate	1990	117.04657849363	165.759013177594	78.9266759008839
DALYs (Disability-Adjusted Life Years)	Comoros	Both	Age-standardized	Autism spectrum disorders	Rate	1990	165.92612776294	234.825747812108	114.920168092148
DALYs (Disability-Adjusted Life Years)	Comoros	Male	Age-standardized	Autism spectrum disorders	Rate	2021	222.030092240005	310.005171484774	154.732880107994
DALYs (Disability-Adjusted Life Years)	Comoros	Female	Age-standardized	Autism spectrum disorders	Rate	2021	118.569131310019	166.889864233373	82.1488214304239
DALYs (Disability-Adjusted Life Years)	Comoros	Both	Age-standardized	Autism spectrum disorders	Rate	2021	170.119892710389	238.079484889984	118.729778143852
DALYs (Disability-Adjusted Life Years)	Congo	Male	Age-standardized	Autism spectrum disorders	Rate	1990	211.779297378035	294.51330307556	146.103775466069
DALYs (Disability-Adjusted Life Years)	Congo	Female	Age-standardized	Autism spectrum disorders	Rate	1990	114.216884523272	159.407342459528	79.3129178470483
DALYs (Disability-Adjusted Life Years)	Congo	Both	Age-standardized	Autism spectrum disorders	Rate	1990	161.445151706682	226.603199202011	111.111745222099
DALYs (Disability-Adjusted Life Years)	Congo	Male	Age-standardized	Autism spectrum disorders	Rate	2021	217.91920389391	307.464688780963	153.469654321103
DALYs (Disability-Adjusted Life Years)	Congo	Female	Age-standardized	Autism spectrum disorders	Rate	2021	116.398885629964	162.136111825376	78.4109520705122
DALYs (Disability-Adjusted Life Years)	Congo	Both	Age-standardized	Autism spectrum disorders	Rate	2021	166.787645501146	234.328042679542	115.330177792585
DALYs (Disability-Adjusted Life Years)	Cook Islands	Male	Age-standardized	Autism spectrum disorders	Rate	1990	183.052388781405	260.764175090588	124.575996898962
DALYs (Disability-Adjusted Life Years)	Cook Islands	Female	Age-standardized	Autism spectrum disorders	Rate	1990	86.9945	120.682544479642	58.3172652573033
DALYs (Disability-Adjusted Life Years)	Cook Islands	Both	Age-standardized	Autism spectrum disorders	Rate	1990	136.997867326566	194.748377299818	93.1678447632568
DALYs (Disability-Adjusted Life Years)	Cook Islands	Male	Age-standardized	Autism spectrum disorders	Rate	2021	187.967	261.926458242025	127.662993329088
DALYs (Disability-Adjusted Life Years)	Cook Islands	Female	Age-standardized	Autism spectrum disorders	Rate	2021	86.5995329832407	122.07451762286	58.4971904020912
DALYs (Disability-Adjusted Life Years)	Cook Islands	Both	Age-standardized	Autism spectrum disorders	Rate	2021	135.894852521308	189.651531887344	92.4173958030628
DALYs (Disability-Adjusted Life Years)	Costa Rica	Male	Age-standardized	Autism spectrum disorders	Rate	1990	197.131935085748	274.046156910679	135.148684986605
DALYs (Disability-Adjusted Life Years)	Costa Rica	Female	Age-standardized	Autism spectrum disorders	Rate	1990	99.3688362188201	140.70978498689	66.5344233982123
DALYs (Disability-Adjusted Life Years)	Costa Rica	Both	Age-standardized	Autism spectrum disorders	Rate	1990	148.202305323828	208.596561160174	101.83082156393
DALYs (Disability-Adjusted Life Years)	Costa Rica	Male	Age-standardized	Autism spectrum disorders	Rate	2021	200.27954974689	278.476858497123	135.906424474703
DALYs (Disability-Adjusted Life Years)	Costa Rica	Female	Age-standardized	Autism spectrum disorders	Rate	2021	99.334837898153	140.071402607391	68.0459256966924
DALYs (Disability-Adjusted Life Years)	Costa Rica	Both	Age-standardized	Autism spectrum disorders	Rate	2021	148.595364723241	208.880146749127	101.528081588049
DALYs (Disability-Adjusted Life Years)	Coted'Ivoire	Male	Age-standardized	Autism spectrum disorders	Rate	1990	211.122426537517	295.311937458813	144.806277107801
DALYs (Disability-Adjusted Life Years)	Coted'Ivoire	Female	Age-standardized	Autism spectrum disorders	Rate	1990	113.830125126285	162.204128995011	78.804951259438
DALYs (Disability-Adjusted Life Years)	Coted'Ivoire	Both	Age-standardized	Autism spectrum disorders	Rate	1990	164.11110101019	229.518119339197	111.440539649569
DALYs (Disability-Adjusted Life Years)	Coted'Ivoire	Male	Age-standardized	Autism spectrum disorders	Rate	2021	219.471393999174	304.488194247548	150.378727137362
DALYs (Disability-Adjusted Life Years)	Coted'Ivoire	Female	Age-standardized	Autism spectrum disorders	Rate	2021	116.544520689919	163.573958321335	79.5392316161838
DALYs (Disability-Adjusted Life Years)	Coted'Ivoire	Both	Age-standardized	Autism spectrum disorders	Rate	2021	169.895928903215	236.848233536316	118.673331874796
DALYs (Disability-Adjusted Life Years)	Croatia	Male	Age-standardized	Autism spectrum disorders	Rate	1990	237.570017550012	327.095736800495	161.436358252791
DALYs (Disability-Adjusted Life Years)	Croatia	Female	Age-standardized	Autism spectrum disorders	Rate	1990	126.50764676393	176.17881422825	86.2056435038074
DALYs (Disability-Adjusted Life Years)	Croatia	Both	Age-standardized	Autism spectrum disorders	Rate	1990	181.625806802749	252.169083334739	123.842632989832
DALYs (Disability-Adjusted Life Years)	Croatia	Male	Age-standardized	Autism spectrum disorders	Rate	2021	247.043781380798	351.087151936167	169.138749736484
DALYs (Disability-Adjusted Life Years)	Croatia	Female	Age-standardized	Autism spectrum disorders	Rate	2021	126.463016422802	175.526505596733	86.2416141537503
DALYs (Disability-Adjusted Life Years)	Croatia	Both	Age-standardized	Autism spectrum disorders	Rate	2021	187.105655070755	264.524984771383	127.466943538444
DALYs (Disability-Adjusted Life Years)	Cuba	Male	Age-standardized	Autism spectrum disorders	Rate	1990	177.733447726738	251.573009033338	120.606269621802
DALYs (Disability-Adjusted Life Years)	Cuba	Female	Age-standardized	Autism spectrum disorders	Rate	1990	90.9171389093608	129.419570557145	63.3793950319748
DALYs (Disability-Adjusted Life Years)	Cuba	Both	Age-standardized	Autism spectrum disorders	Rate	1990	134.695071857235	189.123011339871	91.7803908014817
DALYs (Disability-Adjusted Life Years)	Cuba	Male	Age-standardized	Autism spectrum disorders	Rate	2021	179.726744181687	252.636313433838	123.703044016649
DALYs (Disability-Adjusted Life Years)	Cuba	Female	Age-standardized	Autism spectrum disorders	Rate	2021	90.4409935450453	127.358428729308	62.6526447419061
DALYs (Disability-Adjusted Life Years)	Cuba	Both	Age-standardized	Autism spectrum disorders	Rate	2021	135.701938125477	190.577307980714	92.9477415400124
DALYs (Disability-Adjusted Life Years)	Cyprus	Male	Age-standardized	Autism spectrum disorders	Rate	1990	237.95398244158	332.306395760756	163.102895048686
DALYs (Disability-Adjusted Life Years)	Cyprus	Female	Age-standardized	Autism spectrum disorders	Rate	1990	90.0172543090882	125.767925756614	61.9220801865478
DALYs (Disability-Adjusted Life Years)	Cyprus	Both	Age-standardized	Autism spectrum disorders	Rate	1990	164.91067807146	231.076942876373	111.801291521089
DALYs (Disability-Adjusted Life Years)	Cyprus	Male	Age-standardized	Autism spectrum disorders	Rate	2021	241.481688291952	342.026391654986	165.215030851775
DALYs (Disability-Adjusted Life Years)	Cyprus	Female	Age-standardized	Autism spectrum disorders	Rate	2021	90.0820159745088	122.726791506837	61.183587256059
DALYs (Disability-Adjusted Life Years)	Cyprus	Both	Age-standardized	Autism spectrum disorders	Rate	2021	166.02915424007	233.181320021356	112.256146776758
DALYs (Disability-Adjusted Life Years)	Czechia	Male	Age-standardized	Autism spectrum disorders	Rate	1990	234.958404834099	325.669085275346	162.449187714056
DALYs (Disability-Adjusted Life Years)	Czechia	Female	Age-standardized	Autism spectrum disorders	Rate	1990	126.351759890914	177.975530258527	88.5818913473098
DALYs (Disability-Adjusted Life Years)	Czechia	Both	Age-standardized	Autism spectrum disorders	Rate	1990	180.272253522898	251.757980372952	125.03670199978
DALYs (Disability-Adjusted Life Years)	Czechia	Male	Age-standardized	Autism spectrum disorders	Rate	2021	246.293924353303	344.84932682149	170.012513187643
DALYs (Disability-Adjusted Life Years)	Czechia	Female	Age-standardized	Autism spectrum disorders	Rate	2021	126.226725074743	176.148428975611	86.4586557137936
DALYs (Disability-Adjusted Life Years)	Czechia	Both	Age-standardized	Autism spectrum disorders	Rate	2021	186.975209618804	261.556616284743	131.140022089513
DALYs (Disability-Adjusted Life Years)	Democratic People's Republic of Korea	Male	Age-standardized	Autism spectrum disorders	Rate	1990	184.901925448528	259.030230853363	128.156220001815
DALYs (Disability-Adjusted Life Years)	Democratic People's Republic of Korea	Female	Age-standardized	Autism spectrum disorders	Rate	1990	80.9111448489636	113.592660715999	56.2238254104785
DALYs (Disability-Adjusted Life Years)	Democratic People's Republic of Korea	Both	Age-standardized	Autism spectrum disorders	Rate	1990	129.835370992399	181.855755311194	89.2972916981806
DALYs (Disability-Adjusted Life Years)	Democratic People's Republic of Korea	Male	Age-standardized	Autism spectrum disorders	Rate	2021	186.299749010785	259.89399467309	129.802067871929
DALYs (Disability-Adjusted Life Years)	Democratic People's Republic of Korea	Female	Age-standardized	Autism spectrum disorders	Rate	2021	80.5734595721236	112.807494315809	54.7662833968331
DALYs (Disability-Adjusted Life Years)	Democratic People's Republic of Korea	Both	Age-standardized	Autism spectrum disorders	Rate	2021	133.926437243458	187.118976754199	93.4542448209649
DALYs (Disability-Adjusted Life Years)	Democratic Republic of the Congo	Male	Age-standardized	Autism spectrum disorders	Rate	1990	208.602792941035	296.901160739467	143.576477731248
DALYs (Disability-Adjusted Life Years)	Democratic Republic of the Congo	Female	Age-standardized	Autism spectrum disorders	Rate	1990	112.289530558939	158.246348742199	77.6615893777428
DALYs (Disability-Adjusted Life Years)	Democratic Republic of the Congo	Both	Age-standardized	Autism spectrum disorders	Rate	1990	159.292487233991	224.566207872006	110.205994707267
DALYs (Disability-Adjusted Life Years)	Democratic Republic of the Congo	Male	Age-standardized	Autism spectrum disorders	Rate	2021	214.506725307248	305.961596740885	146.722200916278
DALYs (Disability-Adjusted Life Years)	Democratic Republic of the Congo	Female	Age-standardized	Autism spectrum disorders	Rate	2021	115.392200692866	163.369869219908	78.1548876301397
DALYs (Disability-Adjusted Life Years)	Democratic Republic of the Congo	Both	Age-standardized	Autism spectrum disorders	Rate	2021	165.054362088633	232.36510783027	112.338665716161
DALYs (Disability-Adjusted Life Years)	Denmark	Male	Age-standardized	Autism spectrum disorders	Rate	1990	248.855281447839	342.729352991843	173.49911610463
DALYs (Disability-Adjusted Life Years)	Denmark	Female	Age-standardized	Autism spectrum disorders	Rate	1990	94.5995878384298	132.529315699933	65.1556061211497
DALYs (Disability-Adjusted Life Years)	Denmark	Both	Age-standardized	Autism spectrum disorders	Rate	1990	172.432005934782	238.561156756468	119.745716973323
DALYs (Disability-Adjusted Life Years)	Denmark	Male	Age-standardized	Autism spectrum disorders	Rate	2021	257.233342936933	357.157478471119	176.416535791563
DALYs (Disability-Adjusted Life Years)	Denmark	Female	Age-standardized	Autism spectrum disorders	Rate	2021	95.8434113038215	131.412611224903	65.2930010322309
DALYs (Disability-Adjusted Life Years)	Denmark	Both	Age-standardized	Autism spectrum disorders	Rate	2021	177.699084614424	244.999470576513	119.674870041114
DALYs (Disability-Adjusted Life Years)	Djibouti	Male	Age-standardized	Autism spectrum disorders	Rate	1990	218.143140397737	304.051937688859	150.452098629768
DALYs (Disability-Adjusted Life Years)	Djibouti	Female	Age-standardized	Autism spectrum disorders	Rate	1990	117.228068950076	163.371914242689	80.7398199729074
DALYs (Disability-Adjusted Life Years)	Djibouti	Both	Age-standardized	Autism spectrum disorders	Rate	1990	170.337001072481	237.626571842052	117.306867450773
DALYs (Disability-Adjusted Life Years)	Djibouti	Male	Age-standardized	Autism spectrum disorders	Rate	2021	222.426077976257	315.932556114841	154.573494644158
DALYs (Disability-Adjusted Life Years)	Djibouti	Female	Age-standardized	Autism spectrum disorders	Rate	2021	118.825935014089	168.416722629207	82.6206614691047
DALYs (Disability-Adjusted Life Years)	Djibouti	Both	Age-standardized	Autism spectrum disorders	Rate	2021	174.746503943421	247.283968382726	123.318726490923
DALYs (Disability-Adjusted Life Years)	Dominica	Male	Age-standardized	Autism spectrum disorders	Rate	1990	170.937573457601	236.673113039439	117.803973544827
DALYs (Disability-Adjusted Life Years)	Dominica	Female	Age-standardized	Autism spectrum disorders	Rate	1990	88.6661140864904	126.497647635034	59.9971097087986
DALYs (Disability-Adjusted Life Years)	Dominica	Both	Age-standardized	Autism spectrum disorders	Rate	1990	129.600143187088	181.272897209164	88.5158752837951
DALYs (Disability-Adjusted Life Years)	Dominica	Male	Age-standardized	Autism spectrum disorders	Rate	2021	170.645960416477	240.830362462268	120.038026484435
DALYs (Disability-Adjusted Life Years)	Dominica	Female	Age-standardized	Autism spectrum disorders	Rate	2021	87.9876252485712	124.869907137347	60.2014261969056
DALYs (Disability-Adjusted Life Years)	Dominica	Both	Age-standardized	Autism spectrum disorders	Rate	2021	130.210340134619	185.35700560439	90.0928794984924
DALYs (Disability-Adjusted Life Years)	Dominican Republic	Male	Age-standardized	Autism spectrum disorders	Rate	1990	165.533424608938	234.033153584756	113.470610507413
DALYs (Disability-Adjusted Life Years)	Dominican Republic	Female	Age-standardized	Autism spectrum disorders	Rate	1990	86.205717483813	120.908380192955	58.8440899611762
DALYs (Disability-Adjusted Life Years)	Dominican Republic	Both	Age-standardized	Autism spectrum disorders	Rate	1990	125.051833327958	175.444541542184	85.3880954393546
DALYs (Disability-Adjusted Life Years)	Dominican Republic	Male	Age-standardized	Autism spectrum disorders	Rate	2021	167.324547260081	231.442507110766	114.412438916444
DALYs (Disability-Adjusted Life Years)	Dominican Republic	Female	Age-standardized	Autism spectrum disorders	Rate	2021	85.9069661406291	119.559910413445	59.2283333944146
DALYs (Disability-Adjusted Life Years)	Dominican Republic	Both	Age-standardized	Autism spectrum disorders	Rate	2021	126.938026795044	176.55651748207	86.8330612760353
DALYs (Disability-Adjusted Life Years)	Ecuador	Male	Age-standardized	Autism spectrum disorders	Rate	1990	164.782110918629	232.397948974492	114.258163751769
DALYs (Disability-Adjusted Life Years)	Ecuador	Female	Age-standardized	Autism spectrum disorders	Rate	1990	86.3131754863864	122.099932340532	58.7901039810088
DALYs (Disability-Adjusted Life Years)	Ecuador	Both	Age-standardized	Autism spectrum disorders	Rate	1990	125.288228157096	178.021058012168	86.6818002041005
DALYs (Disability-Adjusted Life Years)	Ecuador	Male	Age-standardized	Autism spectrum disorders	Rate	2021	169.655325403048	234.040078634837	114.937635221513
DALYs (Disability-Adjusted Life Years)	Ecuador	Female	Age-standardized	Autism spectrum disorders	Rate	2021	87.0279203438948	122.588951557078	59.8198228110246
DALYs (Disability-Adjusted Life Years)	Ecuador	Both	Age-standardized	Autism spectrum disorders	Rate	2021	128.208340102058	178.388188638241	86.158725005457
DALYs (Disability-Adjusted Life Years)	Egypt	Male	Age-standardized	Autism spectrum disorders	Rate	1990	181.248671857061	252.993052340832	124.118452688154
DALYs (Disability-Adjusted Life Years)	Egypt	Female	Age-standardized	Autism spectrum disorders	Rate	1990	96.300050589886	135.520412756795	64.7820433297873
DALYs (Disability-Adjusted Life Years)	Egypt	Both	Age-standardized	Autism spectrum disorders	Rate	1990	139.783293223106	196.448039404101	96.3675110427375
DALYs (Disability-Adjusted Life Years)	Egypt	Male	Age-standardized	Autism spectrum disorders	Rate	2021	185.894000230895	261.602087180664	124.946699121881
DALYs (Disability-Adjusted Life Years)	Egypt	Female	Age-standardized	Autism spectrum disorders	Rate	2021	96.8514790200659	137.050947584511	65.9554169232285
DALYs (Disability-Adjusted Life Years)	Egypt	Both	Age-standardized	Autism spectrum disorders	Rate	2021	143.042436456092	202.421330929718	96.7308034592649
DALYs (Disability-Adjusted Life Years)	El Salvador	Male	Age-standardized	Autism spectrum disorders	Rate	1990	181.236901249984	249.905935569968	128.644469996689
DALYs (Disability-Adjusted Life Years)	El Salvador	Female	Age-standardized	Autism spectrum disorders	Rate	1990	93.6873208361057	132.575928492733	63.3015546665301
DALYs (Disability-Adjusted Life Years)	El Salvador	Both	Age-standardized	Autism spectrum disorders	Rate	1990	136.13748690212	190.457734331543	97.0751415432956
DALYs (Disability-Adjusted Life Years)	El Salvador	Male	Age-standardized	Autism spectrum disorders	Rate	2021	189.393617686089	266.968671399938	129.706622877454
DALYs (Disability-Adjusted Life Years)	El Salvador	Female	Age-standardized	Autism spectrum disorders	Rate	2021	95.002373570822	134.118610957149	65.4626714475141
DALYs (Disability-Adjusted Life Years)	El Salvador	Both	Age-standardized	Autism spectrum disorders	Rate	2021	139.508962140966	194.765370925269	94.5182574055363
DALYs (Disability-Adjusted Life Years)	Equatorial Guinea	Male	Age-standardized	Autism spectrum disorders	Rate	1990	206.786815389423	292.558	141.648987278997
DALYs (Disability-Adjusted Life Years)	Equatorial Guinea	Female	Age-standardized	Autism spectrum disorders	Rate	1990	111.956321232228	158.227178842231	76.5203581705739
DALYs (Disability-Adjusted Life Years)	Equatorial Guinea	Both	Age-standardized	Autism spectrum disorders	Rate	1990	156.570046953475	221.581936759338	108.581810852343
DALYs (Disability-Adjusted Life Years)	Equatorial Guinea	Male	Age-standardized	Autism spectrum disorders	Rate	2021	223.211879199997	318.290088874665	152.565
DALYs (Disability-Adjusted Life Years)	Equatorial Guinea	Female	Age-standardized	Autism spectrum disorders	Rate	2021	117.663206816403	166.42058229968	80.2484189626122
DALYs (Disability-Adjusted Life Years)	Equatorial Guinea	Both	Age-standardized	Autism spectrum disorders	Rate	2021	172.938308568159	247.21836741706	118.24014578268
DALYs (Disability-Adjusted Life Years)	Eritrea	Male	Age-standardized	Autism spectrum disorders	Rate	1990	208.374738508586	289.516	145.744821157727
DALYs (Disability-Adjusted Life Years)	Eritrea	Female	Age-standardized	Autism spectrum disorders	Rate	1990	114.006467606142	159.872958728427	78.842978603283
DALYs (Disability-Adjusted Life Years)	Eritrea	Both	Age-standardized	Autism spectrum disorders	Rate	1990	159.981814321038	222.591327367765	111.672722331503
DALYs (Disability-Adjusted Life Years)	Eritrea	Male	Age-standardized	Autism spectrum disorders	Rate	2021	214.759921484087	301.550011573632	148.297972506709
DALYs (Disability-Adjusted Life Years)	Eritrea	Female	Age-standardized	Autism spectrum disorders	Rate	2021	116.549264417016	164.413964704944	80.3421387052602
DALYs (Disability-Adjusted Life Years)	Eritrea	Both	Age-standardized	Autism spectrum disorders	Rate	2021	165.665428542254	233.697323461078	114.781990784053
DALYs (Disability-Adjusted Life Years)	Estonia	Male	Age-standardized	Autism spectrum disorders	Rate	1990	228.252342813248	319.036558209598	155.62278064922
DALYs (Disability-Adjusted Life Years)	Estonia	Female	Age-standardized	Autism spectrum disorders	Rate	1990	121.979744105661	171.485003640073	86.319839801746
DALYs (Disability-Adjusted Life Years)	Estonia	Both	Age-standardized	Autism spectrum disorders	Rate	1990	173.471170121805	240.941800243911	120.87570987998
DALYs (Disability-Adjusted Life Years)	Estonia	Male	Age-standardized	Autism spectrum disorders	Rate	2021	239.234902820807	326.675933155012	163.447752056696
DALYs (Disability-Adjusted Life Years)	Estonia	Female	Age-standardized	Autism spectrum disorders	Rate	2021	122.917779403319	172.249095895449	85.4190098268658
DALYs (Disability-Adjusted Life Years)	Estonia	Both	Age-standardized	Autism spectrum disorders	Rate	2021	181.007193712113	248.968564859387	124.083029580743
DALYs (Disability-Adjusted Life Years)	Eswatini	Male	Age-standardized	Autism spectrum disorders	Rate	1990	216.916376542507	301.584971682496	149.631268280591
DALYs (Disability-Adjusted Life Years)	Eswatini	Female	Age-standardized	Autism spectrum disorders	Rate	1990	116.768837456933	167.952625483153	80.5517629552872
DALYs (Disability-Adjusted Life Years)	Eswatini	Both	Age-standardized	Autism spectrum disorders	Rate	1990	163.568429247684	228.314439414239	110.531157397694
DALYs (Disability-Adjusted Life Years)	Eswatini	Male	Age-standardized	Autism spectrum disorders	Rate	2021	216.147712784014	302.11621023898	148.706781752452
DALYs (Disability-Adjusted Life Years)	Eswatini	Female	Age-standardized	Autism spectrum disorders	Rate	2021	115.966993949353	162.619599357305	81.5511888321702
DALYs (Disability-Adjusted Life Years)	Eswatini	Both	Age-standardized	Autism spectrum disorders	Rate	2021	164.423617829694	229.125864638758	114.200655148872
DALYs (Disability-Adjusted Life Years)	Ethiopia	Male	Age-standardized	Autism spectrum disorders	Rate	1990	206.929118786836	287.823240570506	143.880727262377
DALYs (Disability-Adjusted Life Years)	Ethiopia	Female	Age-standardized	Autism spectrum disorders	Rate	1990	112.776705015176	158.375360106619	78.5045857371124
DALYs (Disability-Adjusted Life Years)	Ethiopia	Both	Age-standardized	Autism spectrum disorders	Rate	1990	159.73405079606	224.443715334329	110.489568703816
DALYs (Disability-Adjusted Life Years)	Ethiopia	Male	Age-standardized	Autism spectrum disorders	Rate	2021	217.299191376584	307.440021977827	149.368333916724
DALYs (Disability-Adjusted Life Years)	Ethiopia	Female	Age-standardized	Autism spectrum disorders	Rate	2021	116.369051216557	161.881226028407	79.9105224280339
DALYs (Disability-Adjusted Life Years)	Ethiopia	Both	Age-standardized	Autism spectrum disorders	Rate	2021	167.137288320727	234.15491107124	114.807089046601
DALYs (Disability-Adjusted Life Years)	Fiji	Male	Age-standardized	Autism spectrum disorders	Rate	1990	172.251245521306	241.503471654684	117.708291329273
DALYs (Disability-Adjusted Life Years)	Fiji	Female	Age-standardized	Autism spectrum disorders	Rate	1990	83.5566319563992	115.659226681889	56.8113208319015
DALYs (Disability-Adjusted Life Years)	Fiji	Both	Age-standardized	Autism spectrum disorders	Rate	1990	128.467035558877	179.229808879432	88.2482952244658
DALYs (Disability-Adjusted Life Years)	Fiji	Male	Age-standardized	Autism spectrum disorders	Rate	2021	172.521470955379	247.861299539561	117.348717067179
DALYs (Disability-Adjusted Life Years)	Fiji	Female	Age-standardized	Autism spectrum disorders	Rate	2021	83.1353977311699	116.863546712832	56.1107114862419
DALYs (Disability-Adjusted Life Years)	Fiji	Both	Age-standardized	Autism spectrum disorders	Rate	2021	128.413370428045	184.209332541848	88.1942007963388
DALYs (Disability-Adjusted Life Years)	Finland	Male	Age-standardized	Autism spectrum disorders	Rate	1990	222.631895540095	317.202160304192	151.177810028869
DALYs (Disability-Adjusted Life Years)	Finland	Female	Age-standardized	Autism spectrum disorders	Rate	1990	87.9205483831347	123.685398535852	59.2926134055989
DALYs (Disability-Adjusted Life Years)	Finland	Both	Age-standardized	Autism spectrum disorders	Rate	1990	155.35157443785	220.818779693731	105.679939653051
DALYs (Disability-Adjusted Life Years)	Finland	Male	Age-standardized	Autism spectrum disorders	Rate	2021	220.554102837967	312.080274361082	151.094109823577
DALYs (Disability-Adjusted Life Years)	Finland	Female	Age-standardized	Autism spectrum disorders	Rate	2021	88.2330961439976	124.308047333696	60.3271633476896
DALYs (Disability-Adjusted Life Years)	Finland	Both	Age-standardized	Autism spectrum disorders	Rate	2021	155.488568394958	218.288646771754	106.655138515079
DALYs (Disability-Adjusted Life Years)	France	Male	Age-standardized	Autism spectrum disorders	Rate	1990	238.390470190514	329.919421136263	160.546527354233
DALYs (Disability-Adjusted Life Years)	France	Female	Age-standardized	Autism spectrum disorders	Rate	1990	89.3766501645591	121.706306118822	61.8331908312206
DALYs (Disability-Adjusted Life Years)	France	Both	Age-standardized	Autism spectrum disorders	Rate	1990	163.807380865858	227.116290372858	110.358342750623
DALYs (Disability-Adjusted Life Years)	France	Male	Age-standardized	Autism spectrum disorders	Rate	2021	241.238482445898	336.054971247918	166.351541980528
DALYs (Disability-Adjusted Life Years)	France	Female	Age-standardized	Autism spectrum disorders	Rate	2021	89.531357953561	127.012508220116	61.2005859776634
DALYs (Disability-Adjusted Life Years)	France	Both	Age-standardized	Autism spectrum disorders	Rate	2021	165.159503190204	232.252530174114	112.744046923282
DALYs (Disability-Adjusted Life Years)	Gabon	Male	Age-standardized	Autism spectrum disorders	Rate	1990	214.187096349161	294.281900805413	147.698212812917
DALYs (Disability-Adjusted Life Years)	Gabon	Female	Age-standardized	Autism spectrum disorders	Rate	1990	116.063583145421	165.588297016141	81.7623271063704
DALYs (Disability-Adjusted Life Years)	Gabon	Both	Age-standardized	Autism spectrum disorders	Rate	1990	164.677543111265	227.328826701359	112.462143420243
DALYs (Disability-Adjusted Life Years)	Gabon	Male	Age-standardized	Autism spectrum disorders	Rate	2021	222.358396007405	310.029626065633	149.620012676749
DALYs (Disability-Adjusted Life Years)	Gabon	Female	Age-standardized	Autism spectrum disorders	Rate	2021	118.417100281405	166.339551421679	80.4796566409045
DALYs (Disability-Adjusted Life Years)	Gabon	Both	Age-standardized	Autism spectrum disorders	Rate	2021	168.45227546962	234.175629611162	114.231761468746
DALYs (Disability-Adjusted Life Years)	Gambia	Male	Age-standardized	Autism spectrum disorders	Rate	1990	216.956025173807	305.279744316825	145.476675435816
DALYs (Disability-Adjusted Life Years)	Gambia	Female	Age-standardized	Autism spectrum disorders	Rate	1990	115.349118606555	159.763896251332	80.0912235620382
DALYs (Disability-Adjusted Life Years)	Gambia	Both	Age-standardized	Autism spectrum disorders	Rate	1990	166.83188951193	233.703235363059	112.631676358229
DALYs (Disability-Adjusted Life Years)	Gambia	Male	Age-standardized	Autism spectrum disorders	Rate	2021	220.398159905286	305.182984544629	153.348770446333
DALYs (Disability-Adjusted Life Years)	Gambia	Female	Age-standardized	Autism spectrum disorders	Rate	2021	116.588545832842	165.732512118717	81.0076879158218
DALYs (Disability-Adjusted Life Years)	Gambia	Both	Age-standardized	Autism spectrum disorders	Rate	2021	167.634680014958	232.561659300349	116.771455627288
DALYs (Disability-Adjusted Life Years)	Georgia	Male	Age-standardized	Autism spectrum disorders	Rate	1990	223.010412990032	311.966307747651	151.069364196266
DALYs (Disability-Adjusted Life Years)	Georgia	Female	Age-standardized	Autism spectrum disorders	Rate	1990	120.280713266143	166.315422702686	82.6690363329655
DALYs (Disability-Adjusted Life Years)	Georgia	Both	Age-standardized	Autism spectrum disorders	Rate	1990	169.876883339879	237.671978406174	114.834954932608
DALYs (Disability-Adjusted Life Years)	Georgia	Male	Age-standardized	Autism spectrum disorders	Rate	2021	222.639561431661	312.77322352105	154.440942348915
DALYs (Disability-Adjusted Life Years)	Georgia	Female	Age-standardized	Autism spectrum disorders	Rate	2021	119.056866858866	170.431881832726	82.5973799992892
DALYs (Disability-Adjusted Life Years)	Georgia	Both	Age-standardized	Autism spectrum disorders	Rate	2021	170.928394359803	241.978238339038	119.384689792195
DALYs (Disability-Adjusted Life Years)	Germany	Male	Age-standardized	Autism spectrum disorders	Rate	1990	239.834615426689	335.991392583489	161.981161916421
DALYs (Disability-Adjusted Life Years)	Germany	Female	Age-standardized	Autism spectrum disorders	Rate	1990	90.1831976208502	129.060821512765	60.3647995681983
DALYs (Disability-Adjusted Life Years)	Germany	Both	Age-standardized	Autism spectrum disorders	Rate	1990	165.256195535803	232.308234958852	110.98810094125
DALYs (Disability-Adjusted Life Years)	Germany	Male	Age-standardized	Autism spectrum disorders	Rate	2021	242.590779796935	338.111239497484	167.322380570512
DALYs (Disability-Adjusted Life Years)	Germany	Female	Age-standardized	Autism spectrum disorders	Rate	2021	89.9789106725622	126.168855667509	61.8671080659731
DALYs (Disability-Adjusted Life Years)	Germany	Both	Age-standardized	Autism spectrum disorders	Rate	2021	168.376926178831	233.517105381281	116.19447628646
DALYs (Disability-Adjusted Life Years)	Ghana	Male	Age-standardized	Autism spectrum disorders	Rate	1990	215.216190318175	298.410086351733	148.726971810941
DALYs (Disability-Adjusted Life Years)	Ghana	Female	Age-standardized	Autism spectrum disorders	Rate	1990	115.674768494211	163.25820272409	80.472485756409
DALYs (Disability-Adjusted Life Years)	Ghana	Both	Age-standardized	Autism spectrum disorders	Rate	1990	164.783577782375	229.526297458107	114.392472444937
DALYs (Disability-Adjusted Life Years)	Ghana	Male	Age-standardized	Autism spectrum disorders	Rate	2021	221.367011434747	312.139101374467	147.272070210156
DALYs (Disability-Adjusted Life Years)	Ghana	Female	Age-standardized	Autism spectrum disorders	Rate	2021	117.767051883971	164.541304873896	80.6409168459519
DALYs (Disability-Adjusted Life Years)	Ghana	Both	Age-standardized	Autism spectrum disorders	Rate	2021	167.646141601165	234.288119691535	111.957918380271
DALYs (Disability-Adjusted Life Years)	Greece	Male	Age-standardized	Autism spectrum disorders	Rate	1990	241.860065932272	340.666880135485	165.694943712179
DALYs (Disability-Adjusted Life Years)	Greece	Female	Age-standardized	Autism spectrum disorders	Rate	1990	90.2800990339224	126.66246927042	60.6026881998209
DALYs (Disability-Adjusted Life Years)	Greece	Both	Age-standardized	Autism spectrum disorders	Rate	1990	166.161134681631	236.358621803881	113.504980217268
DALYs (Disability-Adjusted Life Years)	Greece	Male	Age-standardized	Autism spectrum disorders	Rate	2021	240.520270547388	341.650933983663	160.159384116799
DALYs (Disability-Adjusted Life Years)	Greece	Female	Age-standardized	Autism spectrum disorders	Rate	2021	90.1659875710084	127.035967903029	62.2457032231851
DALYs (Disability-Adjusted Life Years)	Greece	Both	Age-standardized	Autism spectrum disorders	Rate	2021	165.297507108321	233.249592590992	111.545306240227
DALYs (Disability-Adjusted Life Years)	Greenland	Male	Age-standardized	Autism spectrum disorders	Rate	1990	246.564333677274	347.905985696358	170.397939551533
DALYs (Disability-Adjusted Life Years)	Greenland	Female	Age-standardized	Autism spectrum disorders	Rate	1990	121.840382408553	173.42381312347	82.6661351516655
DALYs (Disability-Adjusted Life Years)	Greenland	Both	Age-standardized	Autism spectrum disorders	Rate	1990	188.677632209834	268.564483451044	131.227671277307
DALYs (Disability-Adjusted Life Years)	Greenland	Male	Age-standardized	Autism spectrum disorders	Rate	2021	252.481373318802	352.584832027621	172.041623427846
DALYs (Disability-Adjusted Life Years)	Greenland	Female	Age-standardized	Autism spectrum disorders	Rate	2021	122.711866519908	168.313087461639	84.6356276184401
DALYs (Disability-Adjusted Life Years)	Greenland	Both	Age-standardized	Autism spectrum disorders	Rate	2021	190.384177889528	267.883128869599	131.272210346248
DALYs (Disability-Adjusted Life Years)	Grenada	Male	Age-standardized	Autism spectrum disorders	Rate	1990	169.374737392472	231.167196469482	116.858951579423
DALYs (Disability-Adjusted Life Years)	Grenada	Female	Age-standardized	Autism spectrum disorders	Rate	1990	88.084972002785	127.580578273302	59.3778850429622
DALYs (Disability-Adjusted Life Years)	Grenada	Both	Age-standardized	Autism spectrum disorders	Rate	1990	128.151695671148	178.475	87.4022727019687
DALYs (Disability-Adjusted Life Years)	Grenada	Male	Age-standardized	Autism spectrum disorders	Rate	2021	170.88726720884	237.236235341475	117.55214694496
DALYs (Disability-Adjusted Life Years)	Grenada	Female	Age-standardized	Autism spectrum disorders	Rate	2021	87.7125098559273	125.278321475912	60.1133058689844
DALYs (Disability-Adjusted Life Years)	Grenada	Both	Age-standardized	Autism spectrum disorders	Rate	2021	130.481879014393	182.77939843807	90.0968283596084
DALYs (Disability-Adjusted Life Years)	Guam	Male	Age-standardized	Autism spectrum disorders	Rate	1990	185.000517368992	258.323297642293	125.011221233433
DALYs (Disability-Adjusted Life Years)	Guam	Female	Age-standardized	Autism spectrum disorders	Rate	1990	86.9242594878314	124.761979431012	59.2416427173124
DALYs (Disability-Adjusted Life Years)	Guam	Both	Age-standardized	Autism spectrum disorders	Rate	1990	138.951234364625	194.282380604632	93.983031271109
DALYs (Disability-Adjusted Life Years)	Guam	Male	Age-standardized	Autism spectrum disorders	Rate	2021	184.967919802708	260.313136120016	124.041503504639
DALYs (Disability-Adjusted Life Years)	Guam	Female	Age-standardized	Autism spectrum disorders	Rate	2021	86.3093322998954	122.307224446634	59.4612308619906
DALYs (Disability-Adjusted Life Years)	Guam	Both	Age-standardized	Autism spectrum disorders	Rate	2021	136.78101322033	192.80083399582	92.167812355478
DALYs (Disability-Adjusted Life Years)	Guatemala	Male	Age-standardized	Autism spectrum disorders	Rate	1990	176.167620196948	248.849822110193	123.128871286769
DALYs (Disability-Adjusted Life Years)	Guatemala	Female	Age-standardized	Autism spectrum disorders	Rate	1990	90.2066290959486	128.380904158303	59.0432557041132
DALYs (Disability-Adjusted Life Years)	Guatemala	Both	Age-standardized	Autism spectrum disorders	Rate	1990	132.384	186.710596064762	91.5094242917126
DALYs (Disability-Adjusted Life Years)	Guatemala	Male	Age-standardized	Autism spectrum disorders	Rate	2021	181.839262760732	255.010963199613	126.692103747249
DALYs (Disability-Adjusted Life Years)	Guatemala	Female	Age-standardized	Autism spectrum disorders	Rate	2021	91.8449719200648	132.310895355008	62.5466379662962
DALYs (Disability-Adjusted Life Years)	Guatemala	Both	Age-standardized	Autism spectrum disorders	Rate	2021	135.368358155956	191.066042973818	93.6941537761124
DALYs (Disability-Adjusted Life Years)	Guinea	Male	Age-standardized	Autism spectrum disorders	Rate	1990	211.575812414005	297.139263743077	143.933680870324
DALYs (Disability-Adjusted Life Years)	Guinea	Female	Age-standardized	Autism spectrum disorders	Rate	1990	113.817721350594	161.720686762564	78.3032554636459
DALYs (Disability-Adjusted Life Years)	Guinea	Both	Age-standardized	Autism spectrum disorders	Rate	1990	160.947776272626	227.523201933432	112.671148673412
DALYs (Disability-Adjusted Life Years)	Guinea	Male	Age-standardized	Autism spectrum disorders	Rate	2021	215.433139355328	304.260214677847	149.653982080555
DALYs (Disability-Adjusted Life Years)	Guinea	Female	Age-standardized	Autism spectrum disorders	Rate	2021	114.714382364332	160.046650436975	78.8217532784863
DALYs (Disability-Adjusted Life Years)	Guinea	Both	Age-standardized	Autism spectrum disorders	Rate	2021	163.197556397875	228.791523032862	111.023822113013
DALYs (Disability-Adjusted Life Years)	Guinea-Bissau	Male	Age-standardized	Autism spectrum disorders	Rate	1990	207.448435670176	293.60767212985	142.812260103539
DALYs (Disability-Adjusted Life Years)	Guinea-Bissau	Female	Age-standardized	Autism spectrum disorders	Rate	1990	112.729283868964	160.154228073535	76.3571977899452
DALYs (Disability-Adjusted Life Years)	Guinea-Bissau	Both	Age-standardized	Autism spectrum disorders	Rate	1990	158.026403839253	222.879214351917	108.104
DALYs (Disability-Adjusted Life Years)	Guinea-Bissau	Male	Age-standardized	Autism spectrum disorders	Rate	2021	212.407242447639	296.833147826872	146.692988650942
DALYs (Disability-Adjusted Life Years)	Guinea-Bissau	Female	Age-standardized	Autism spectrum disorders	Rate	2021	114.06578297313	162.156672747206	80.9101004621474
DALYs (Disability-Adjusted Life Years)	Guinea-Bissau	Both	Age-standardized	Autism spectrum disorders	Rate	2021	161.386161930692	225.967412250436	112.078247966788
DALYs (Disability-Adjusted Life Years)	Guyana	Male	Age-standardized	Autism spectrum disorders	Rate	1990	162.095576875149	226.14705330684	112.697743035463
DALYs (Disability-Adjusted Life Years)	Guyana	Female	Age-standardized	Autism spectrum disorders	Rate	1990	85.3043028469151	120.69058324823	57.9247465582511
DALYs (Disability-Adjusted Life Years)	Guyana	Both	Age-standardized	Autism spectrum disorders	Rate	1990	123.291773565842	172.560077733098	85.061031353937
DALYs (Disability-Adjusted Life Years)	Guyana	Male	Age-standardized	Autism spectrum disorders	Rate	2021	162.85562142083	224.944833336782	109.497286987238
DALYs (Disability-Adjusted Life Years)	Guyana	Female	Age-standardized	Autism spectrum disorders	Rate	2021	84.4371021785236	118.438031570028	58.5592105581223
DALYs (Disability-Adjusted Life Years)	Guyana	Both	Age-standardized	Autism spectrum disorders	Rate	2021	123.19858291316	171.431078981264	83.4229908880623
DALYs (Disability-Adjusted Life Years)	Haiti	Male	Age-standardized	Autism spectrum disorders	Rate	1990	153.885559822745	214.338351012831	109.047657029666
DALYs (Disability-Adjusted Life Years)	Haiti	Female	Age-standardized	Autism spectrum disorders	Rate	1990	79.8894093830608	113.134351649512	55.6383689726519
DALYs (Disability-Adjusted Life Years)	Haiti	Both	Age-standardized	Autism spectrum disorders	Rate	1990	115.782103001395	162.677929203708	80.807841761961
DALYs (Disability-Adjusted Life Years)	Haiti	Male	Age-standardized	Autism spectrum disorders	Rate	2021	155.247299582292	220.928559325969	105.497346945408
DALYs (Disability-Adjusted Life Years)	Haiti	Female	Age-standardized	Autism spectrum disorders	Rate	2021	79.5363089487404	112.909614475922	55.026802892426
DALYs (Disability-Adjusted Life Years)	Haiti	Both	Age-standardized	Autism spectrum disorders	Rate	2021	116.539585378249	164.723781935485	79.4732361852736
DALYs (Disability-Adjusted Life Years)	Honduras	Male	Age-standardized	Autism spectrum disorders	Rate	1990	181.324300280041	256.384389068559	124.249462188817
DALYs (Disability-Adjusted Life Years)	Honduras	Female	Age-standardized	Autism spectrum disorders	Rate	1990	92.3019173010477	129.373530520513	62.6303890100932
DALYs (Disability-Adjusted Life Years)	Honduras	Both	Age-standardized	Autism spectrum disorders	Rate	1990	136.252750805176	190.849499607649	95.3262052709552
DALYs (Disability-Adjusted Life Years)	Honduras	Male	Age-standardized	Autism spectrum disorders	Rate	2021	183.299986188874	257.039522222899	126.681714432621
DALYs (Disability-Adjusted Life Years)	Honduras	Female	Age-standardized	Autism spectrum disorders	Rate	2021	92.0395210448552	131.721631810796	62.7215567296243
DALYs (Disability-Adjusted Life Years)	Honduras	Both	Age-standardized	Autism spectrum disorders	Rate	2021	136.24927040019	192.57398009056	92.7331123040158
DALYs (Disability-Adjusted Life Years)	Hungary	Male	Age-standardized	Autism spectrum disorders	Rate	1990	230.052124372007	323.976605657544	159.859847779424
DALYs (Disability-Adjusted Life Years)	Hungary	Female	Age-standardized	Autism spectrum disorders	Rate	1990	123.897821079304	172.053274013567	83.3818506900923
DALYs (Disability-Adjusted Life Years)	Hungary	Both	Age-standardized	Autism spectrum disorders	Rate	1990	176.290166214786	248.943266914245	121.328259438016
DALYs (Disability-Adjusted Life Years)	Hungary	Male	Age-standardized	Autism spectrum disorders	Rate	2021	240.823438410189	333.367058772301	165.049914508043
DALYs (Disability-Adjusted Life Years)	Hungary	Female	Age-standardized	Autism spectrum disorders	Rate	2021	124.54190230329	170.915838224443	84.4611909928167
DALYs (Disability-Adjusted Life Years)	Hungary	Both	Age-standardized	Autism spectrum disorders	Rate	2021	182.540130415501	253.333770301251	124.359866971941
DALYs (Disability-Adjusted Life Years)	Iceland	Male	Age-standardized	Autism spectrum disorders	Rate	1990	279.826260735564	389.535595956699	192.910189416504
DALYs (Disability-Adjusted Life Years)	Iceland	Female	Age-standardized	Autism spectrum disorders	Rate	1990	104.843894556367	147.076957977315	72.8344391502033
DALYs (Disability-Adjusted Life Years)	Iceland	Both	Age-standardized	Autism spectrum disorders	Rate	1990	193.346128736709	273.195370796416	133.880121216641
DALYs (Disability-Adjusted Life Years)	Iceland	Male	Age-standardized	Autism spectrum disorders	Rate	2021	284.381193944931	393.900915706724	197.379436294965
DALYs (Disability-Adjusted Life Years)	Iceland	Female	Age-standardized	Autism spectrum disorders	Rate	2021	105.420186934974	145.839004389803	71.2025094158879
DALYs (Disability-Adjusted Life Years)	Iceland	Both	Age-standardized	Autism spectrum disorders	Rate	2021	196.909980574174	273.194811530786	136.239702899548
DALYs (Disability-Adjusted Life Years)	India	Male	Age-standardized	Autism spectrum disorders	Rate	1990	168.546281395081	237.277136072923	115.896096586015
DALYs (Disability-Adjusted Life Years)	India	Female	Age-standardized	Autism spectrum disorders	Rate	1990	88.4260923416498	123.51128646869	61.2677301747725
DALYs (Disability-Adjusted Life Years)	India	Both	Age-standardized	Autism spectrum disorders	Rate	1990	130.128560224191	183.121032085526	89.5610753992333
DALYs (Disability-Adjusted Life Years)	India	Male	Age-standardized	Autism spectrum disorders	Rate	2021	172.390311516434	242.277222181018	117.066680831597
DALYs (Disability-Adjusted Life Years)	India	Female	Age-standardized	Autism spectrum disorders	Rate	2021	89.240576089341	125.387261226578	61.6635254694005
DALYs (Disability-Adjusted Life Years)	India	Both	Age-standardized	Autism spectrum disorders	Rate	2021	131.904607579393	185.239984954481	89.8453564618787
DALYs (Disability-Adjusted Life Years)	Indonesia	Male	Age-standardized	Autism spectrum disorders	Rate	1990	148.377804142636	207.587047980182	102.39174584828
DALYs (Disability-Adjusted Life Years)	Indonesia	Female	Age-standardized	Autism spectrum disorders	Rate	1990	89.0223977865096	124.873144116454	60.8061322233133
DALYs (Disability-Adjusted Life Years)	Indonesia	Both	Age-standardized	Autism spectrum disorders	Rate	1990	118.559196345196	166.656597291392	81.5056964278127
DALYs (Disability-Adjusted Life Years)	Indonesia	Male	Age-standardized	Autism spectrum disorders	Rate	2021	153.447838433663	216.864347949687	103.033747192052
DALYs (Disability-Adjusted Life Years)	Indonesia	Female	Age-standardized	Autism spectrum disorders	Rate	2021	89.7463601354432	125.777658863903	60.8458329032727
DALYs (Disability-Adjusted Life Years)	Indonesia	Both	Age-standardized	Autism spectrum disorders	Rate	2021	122.031833461929	172.029622236165	81.9083976321052
DALYs (Disability-Adjusted Life Years)	Iran (Islamic Republic of)	Male	Age-standardized	Autism spectrum disorders	Rate	1990	189.40405626527	263.857987315357	129.164667857226
DALYs (Disability-Adjusted Life Years)	Iran (Islamic Republic of)	Female	Age-standardized	Autism spectrum disorders	Rate	1990	96.5171638025883	134.854364200684	66.2748659422563
DALYs (Disability-Adjusted Life Years)	Iran (Islamic Republic of)	Both	Age-standardized	Autism spectrum disorders	Rate	1990	143.884006164042	200.551938585574	97.8040632962052
DALYs (Disability-Adjusted Life Years)	Iran (Islamic Republic of)	Male	Age-standardized	Autism spectrum disorders	Rate	2021	196.214511036209	276.511861137483	134.23759937137
DALYs (Disability-Adjusted Life Years)	Iran (Islamic Republic of)	Female	Age-standardized	Autism spectrum disorders	Rate	2021	97.5744150836324	136.486268721065	66.3428456952036
DALYs (Disability-Adjusted Life Years)	Iran (Islamic Republic of)	Both	Age-standardized	Autism spectrum disorders	Rate	2021	147.780560949838	208.817463229491	100.550433790796
DALYs (Disability-Adjusted Life Years)	Iraq	Male	Age-standardized	Autism spectrum disorders	Rate	1990	165.14183138926	227.800222693268	113.372751083702
DALYs (Disability-Adjusted Life Years)	Iraq	Female	Age-standardized	Autism spectrum disorders	Rate	1990	90.985307907299	128.111203622128	61.6772989712794
DALYs (Disability-Adjusted Life Years)	Iraq	Both	Age-standardized	Autism spectrum disorders	Rate	1990	129.081721067565	179.248815422303	88.1242625336011
DALYs (Disability-Adjusted Life Years)	Iraq	Male	Age-standardized	Autism spectrum disorders	Rate	2021	169.781617335725	240.738568468611	116.237235247092
DALYs (Disability-Adjusted Life Years)	Iraq	Female	Age-standardized	Autism spectrum disorders	Rate	2021	91.5757578424747	127.257780573608	63.8851566914316
DALYs (Disability-Adjusted Life Years)	Iraq	Both	Age-standardized	Autism spectrum disorders	Rate	2021	132.019522041165	184.868011489612	90.5662696621429
DALYs (Disability-Adjusted Life Years)	Ireland	Male	Age-standardized	Autism spectrum disorders	Rate	1990	279.000056688501	390.322988222466	193.955204606144
DALYs (Disability-Adjusted Life Years)	Ireland	Female	Age-standardized	Autism spectrum disorders	Rate	1990	108.176300342238	151.779193663266	74.7527325371771
DALYs (Disability-Adjusted Life Years)	Ireland	Both	Age-standardized	Autism spectrum disorders	Rate	1990	194.092141744857	271.279788475828	135.217770585558
DALYs (Disability-Adjusted Life Years)	Ireland	Male	Age-standardized	Autism spectrum disorders	Rate	2021	290.887886355465	403.075083293032	199.903755437715
DALYs (Disability-Adjusted Life Years)	Ireland	Female	Age-standardized	Autism spectrum disorders	Rate	2021	111.009466408818	157.977196844683	76.2191350161625
DALYs (Disability-Adjusted Life Years)	Ireland	Both	Age-standardized	Autism spectrum disorders	Rate	2021	200.901330616096	279.333	138.499942851647
DALYs (Disability-Adjusted Life Years)	Israel	Male	Age-standardized	Autism spectrum disorders	Rate	1990	215.920989956584	301.818213776254	150.915256967914
DALYs (Disability-Adjusted Life Years)	Israel	Female	Age-standardized	Autism spectrum disorders	Rate	1990	84.5095647569643	120.246564732559	57.8302365816635
DALYs (Disability-Adjusted Life Years)	Israel	Both	Age-standardized	Autism spectrum disorders	Rate	1990	149.741956388881	207.748655352374	104.664831624983
DALYs (Disability-Adjusted Life Years)	Israel	Male	Age-standardized	Autism spectrum disorders	Rate	2021	215.285531867474	300.249978385782	146.424265003831
DALYs (Disability-Adjusted Life Years)	Israel	Female	Age-standardized	Autism spectrum disorders	Rate	2021	83.7417751158631	119.751933638404	57.8642063091907
DALYs (Disability-Adjusted Life Years)	Israel	Both	Age-standardized	Autism spectrum disorders	Rate	2021	149.86488691311	211.174678051636	102.628248078729
DALYs (Disability-Adjusted Life Years)	Italy	Male	Age-standardized	Autism spectrum disorders	Rate	1990	264.287612197849	370.425083554222	181.332429844224
DALYs (Disability-Adjusted Life Years)	Italy	Female	Age-standardized	Autism spectrum disorders	Rate	1990	103.769749939078	144.745895372423	71.2908464625664
DALYs (Disability-Adjusted Life Years)	Italy	Both	Age-standardized	Autism spectrum disorders	Rate	1990	183.78804226746	256.597917027535	125.642814563464
DALYs (Disability-Adjusted Life Years)	Italy	Male	Age-standardized	Autism spectrum disorders	Rate	2021	269.541341433188	381.076893213723	186.684344419721
DALYs (Disability-Adjusted Life Years)	Italy	Female	Age-standardized	Autism spectrum disorders	Rate	2021	104.136866805126	146.183915818398	71.277543796605
DALYs (Disability-Adjusted Life Years)	Italy	Both	Age-standardized	Autism spectrum disorders	Rate	2021	187.698991091343	263.770127256966	129.590947829274
DALYs (Disability-Adjusted Life Years)	Jamaica	Male	Age-standardized	Autism spectrum disorders	Rate	1990	174.960127522126	244.686176632818	119.74006379746
DALYs (Disability-Adjusted Life Years)	Jamaica	Female	Age-standardized	Autism spectrum disorders	Rate	1990	89.7007645737858	125.170458387063	60.9964037939626
DALYs (Disability-Adjusted Life Years)	Jamaica	Both	Age-standardized	Autism spectrum disorders	Rate	1990	131.582703628065	183.916806230429	89.3155797819086
DALYs (Disability-Adjusted Life Years)	Jamaica	Male	Age-standardized	Autism spectrum disorders	Rate	2021	174.942901304688	242.035677507062	122.907400816945
DALYs (Disability-Adjusted Life Years)	Jamaica	Female	Age-standardized	Autism spectrum disorders	Rate	2021	88.7589573568596	124.686736461974	61.1682445018544
DALYs (Disability-Adjusted Life Years)	Jamaica	Both	Age-standardized	Autism spectrum disorders	Rate	2021	131.78306273802	182.614242302966	92.1990976002913
DALYs (Disability-Adjusted Life Years)	Japan	Male	Age-standardized	Autism spectrum disorders	Rate	1990	389.053376485534	538.381249130993	270.253823878156
DALYs (Disability-Adjusted Life Years)	Japan	Female	Age-standardized	Autism spectrum disorders	Rate	1990	160.645159497224	222.083288304631	110.446496692303
DALYs (Disability-Adjusted Life Years)	Japan	Both	Age-standardized	Autism spectrum disorders	Rate	1990	274.855745117198	381.375982755333	191.682168149735
DALYs (Disability-Adjusted Life Years)	Japan	Male	Age-standardized	Autism spectrum disorders	Rate	2021	418.083076544376	586.393877058164	291.30149343207
DALYs (Disability-Adjusted Life Years)	Japan	Female	Age-standardized	Autism spectrum disorders	Rate	2021	177.052612283885	246.049476041309	120.759927701797
DALYs (Disability-Adjusted Life Years)	Japan	Both	Age-standardized	Autism spectrum disorders	Rate	2021	299.143229379928	420.04377751763	207.177116131015
DALYs (Disability-Adjusted Life Years)	Jordan	Male	Age-standardized	Autism spectrum disorders	Rate	1990	192.704710681406	277.037057115162	130.034679531232
DALYs (Disability-Adjusted Life Years)	Jordan	Female	Age-standardized	Autism spectrum disorders	Rate	1990	100.233656169887	143.306042305827	67.2946716907092
DALYs (Disability-Adjusted Life Years)	Jordan	Both	Age-standardized	Autism spectrum disorders	Rate	1990	148.571177189754	212.784446533678	101.50594413584
DALYs (Disability-Adjusted Life Years)	Jordan	Male	Age-standardized	Autism spectrum disorders	Rate	2021	196.652989397411	276.770440030788	133.529086518234
DALYs (Disability-Adjusted Life Years)	Jordan	Female	Age-standardized	Autism spectrum disorders	Rate	2021	100.096363008088	139.940502520089	67.6356251692214
DALYs (Disability-Adjusted Life Years)	Jordan	Both	Age-standardized	Autism spectrum disorders	Rate	2021	151.718063178927	212.254	103.312648184883
DALYs (Disability-Adjusted Life Years)	Kazakhstan	Male	Age-standardized	Autism spectrum disorders	Rate	1990	215.36590504857	307.046096904166	148.970632281976
DALYs (Disability-Adjusted Life Years)	Kazakhstan	Female	Age-standardized	Autism spectrum disorders	Rate	1990	117.182409462878	164.953019166085	81.5125727552293
DALYs (Disability-Adjusted Life Years)	Kazakhstan	Both	Age-standardized	Autism spectrum disorders	Rate	1990	164.746126481493	233.49397406879	113.781562139392
DALYs (Disability-Adjusted Life Years)	Kazakhstan	Male	Age-standardized	Autism spectrum disorders	Rate	2021	222.036293022574	314.13270343818	153.834600991191
DALYs (Disability-Adjusted Life Years)	Kazakhstan	Female	Age-standardized	Autism spectrum disorders	Rate	2021	117.589589265652	166.074334115882	80.8135811868714
DALYs (Disability-Adjusted Life Years)	Kazakhstan	Both	Age-standardized	Autism spectrum disorders	Rate	2021	168.548930334639	239.334799301276	117.332286063572
DALYs (Disability-Adjusted Life Years)	Kenya	Male	Age-standardized	Autism spectrum disorders	Rate	1990	218.769414758364	304.958093311114	150.965128232314
DALYs (Disability-Adjusted Life Years)	Kenya	Female	Age-standardized	Autism spectrum disorders	Rate	1990	117.686087404953	165.918226253562	80.795477313168
DALYs (Disability-Adjusted Life Years)	Kenya	Both	Age-standardized	Autism spectrum disorders	Rate	1990	167.757	235.121716916613	114.843233408546
DALYs (Disability-Adjusted Life Years)	Kenya	Male	Age-standardized	Autism spectrum disorders	Rate	2021	221.911805109526	312.189578723678	151.686236073267
DALYs (Disability-Adjusted Life Years)	Kenya	Female	Age-standardized	Autism spectrum disorders	Rate	2021	118.580169019283	166.740075124188	82.2837862929669
DALYs (Disability-Adjusted Life Years)	Kenya	Both	Age-standardized	Autism spectrum disorders	Rate	2021	169.703962830226	238.202539090744	116.154199723398
DALYs (Disability-Adjusted Life Years)	Kiribati	Male	Age-standardized	Autism spectrum disorders	Rate	1990	163.593477053311	230.971586163533	110.860341968379
DALYs (Disability-Adjusted Life Years)	Kiribati	Female	Age-standardized	Autism spectrum disorders	Rate	1990	79.8088770680021	113.687514239651	54.5126970758245
DALYs (Disability-Adjusted Life Years)	Kiribati	Both	Age-standardized	Autism spectrum disorders	Rate	1990	121.013639878223	168.893289790895	82.8600793967263
DALYs (Disability-Adjusted Life Years)	Kiribati	Male	Age-standardized	Autism spectrum disorders	Rate	2021	165.191098694626	228.962357153708	114.095881105456
DALYs (Disability-Adjusted Life Years)	Kiribati	Female	Age-standardized	Autism spectrum disorders	Rate	2021	79.8096400698326	114.388603087974	53.8459512821969
DALYs (Disability-Adjusted Life Years)	Kiribati	Both	Age-standardized	Autism spectrum disorders	Rate	2021	121.304030963475	170.130864388791	83.6992097023222
DALYs (Disability-Adjusted Life Years)	Kuwait	Male	Age-standardized	Autism spectrum disorders	Rate	1990	198.762103790814	284.254012160093	135.641434637059
DALYs (Disability-Adjusted Life Years)	Kuwait	Female	Age-standardized	Autism spectrum disorders	Rate	1990	102.708962090825	143.458226501072	69.2927737998638
DALYs (Disability-Adjusted Life Years)	Kuwait	Both	Age-standardized	Autism spectrum disorders	Rate	1990	157.937980320682	223.345690466211	109.08808754148
DALYs (Disability-Adjusted Life Years)	Kuwait	Male	Age-standardized	Autism spectrum disorders	Rate	2021	201.551123549908	280.596513878662	135.174855986175
DALYs (Disability-Adjusted Life Years)	Kuwait	Female	Age-standardized	Autism spectrum disorders	Rate	2021	102.901816557712	142.444510017545	67.911124808172
DALYs (Disability-Adjusted Life Years)	Kuwait	Both	Age-standardized	Autism spectrum disorders	Rate	2021	155.036261303457	218.734226757746	104.342439353852
DALYs (Disability-Adjusted Life Years)	Kyrgyzstan	Male	Age-standardized	Autism spectrum disorders	Rate	1990	213.63618812947	301.408394716092	148.259792975922
DALYs (Disability-Adjusted Life Years)	Kyrgyzstan	Female	Age-standardized	Autism spectrum disorders	Rate	1990	115.821338106171	162.855347602116	81.0508687282833
DALYs (Disability-Adjusted Life Years)	Kyrgyzstan	Both	Age-standardized	Autism spectrum disorders	Rate	1990	163.454634370184	229.617346248172	114.361882217239
DALYs (Disability-Adjusted Life Years)	Kyrgyzstan	Male	Age-standardized	Autism spectrum disorders	Rate	2021	219.429688631782	306.105297292291	147.013005124788
DALYs (Disability-Adjusted Life Years)	Kyrgyzstan	Female	Age-standardized	Autism spectrum disorders	Rate	2021	116.706978085979	164.279345759899	79.0165033727449
DALYs (Disability-Adjusted Life Years)	Kyrgyzstan	Both	Age-standardized	Autism spectrum disorders	Rate	2021	167.246119138242	236.031348458204	112.321589519756
DALYs (Disability-Adjusted Life Years)	Lao People's Democratic Republic	Male	Age-standardized	Autism spectrum disorders	Rate	1990	162.992331535683	229.203943496306	112.607793154405
DALYs (Disability-Adjusted Life Years)	Lao People's Democratic Republic	Female	Age-standardized	Autism spectrum disorders	Rate	1990	80.3089685523948	115.044472084707	55.9747674859939
DALYs (Disability-Adjusted Life Years)	Lao People's Democratic Republic	Both	Age-standardized	Autism spectrum disorders	Rate	1990	120.600902404047	170.031333608935	84.3956927718605
DALYs (Disability-Adjusted Life Years)	Lao People's Democratic Republic	Male	Age-standardized	Autism spectrum disorders	Rate	2021	169.90524417118	242.010802015183	115.907108990454
DALYs (Disability-Adjusted Life Years)	Lao People's Democratic Republic	Female	Age-standardized	Autism spectrum disorders	Rate	2021	81.9209035360459	116.695725999702	55.7349151305712
DALYs (Disability-Adjusted Life Years)	Lao People's Democratic Republic	Both	Age-standardized	Autism spectrum disorders	Rate	2021	126.116487168409	177.627915127815	85.8921299117497
DALYs (Disability-Adjusted Life Years)	Latvia	Male	Age-standardized	Autism spectrum disorders	Rate	1990	225.780375983894	317.744855114908	151.936607233058
DALYs (Disability-Adjusted Life Years)	Latvia	Female	Age-standardized	Autism spectrum disorders	Rate	1990	122.098539313224	169.186207778653	84.4032164324131
DALYs (Disability-Adjusted Life Years)	Latvia	Both	Age-standardized	Autism spectrum disorders	Rate	1990	172.174365593333	243.864336974078	115.698354350759
DALYs (Disability-Adjusted Life Years)	Latvia	Male	Age-standardized	Autism spectrum disorders	Rate	2021	233.67262915858	328.11910722553	162.325630439337
DALYs (Disability-Adjusted Life Years)	Latvia	Female	Age-standardized	Autism spectrum disorders	Rate	2021	121.379452069519	171.056411693765	83.3287810551213
DALYs (Disability-Adjusted Life Years)	Latvia	Both	Age-standardized	Autism spectrum disorders	Rate	2021	176.870635534647	248.048707687713	122.614781868031
DALYs (Disability-Adjusted Life Years)	Lebanon	Male	Age-standardized	Autism spectrum disorders	Rate	1990	204.166697169254	282.490204495999	141.160268938616
DALYs (Disability-Adjusted Life Years)	Lebanon	Female	Age-standardized	Autism spectrum disorders	Rate	1990	112.798922683146	159.018583725333	79.7102535264335
DALYs (Disability-Adjusted Life Years)	Lebanon	Both	Age-standardized	Autism spectrum disorders	Rate	1990	157.88108809964	220.257609517512	110.173916369157
DALYs (Disability-Adjusted Life Years)	Lebanon	Male	Age-standardized	Autism spectrum disorders	Rate	2021	211.599366967594	296.561943878783	143.638293675031
DALYs (Disability-Adjusted Life Years)	Lebanon	Female	Age-standardized	Autism spectrum disorders	Rate	2021	112.659905611859	155.098831863382	76.1116606254405
DALYs (Disability-Adjusted Life Years)	Lebanon	Both	Age-standardized	Autism spectrum disorders	Rate	2021	162.479584325554	226.863119234671	108.385775225077
DALYs (Disability-Adjusted Life Years)	Lesotho	Male	Age-standardized	Autism spectrum disorders	Rate	1990	214.534415335589	299.200271349439	147.97546858114
DALYs (Disability-Adjusted Life Years)	Lesotho	Female	Age-standardized	Autism spectrum disorders	Rate	1990	115.860690209445	163.667590844671	79.611831452609
DALYs (Disability-Adjusted Life Years)	Lesotho	Both	Age-standardized	Autism spectrum disorders	Rate	1990	159.274727649379	223.076613506229	108.711259303727
DALYs (Disability-Adjusted Life Years)	Lesotho	Male	Age-standardized	Autism spectrum disorders	Rate	2021	212.060558040027	290.973333821048	142.261143270421
DALYs (Disability-Adjusted Life Years)	Lesotho	Female	Age-standardized	Autism spectrum disorders	Rate	2021	114.155298039165	163.003889359132	76.3548831627701
DALYs (Disability-Adjusted Life Years)	Lesotho	Both	Age-standardized	Autism spectrum disorders	Rate	2021	161.205819711344	222.161542883155	111.174220076939
DALYs (Disability-Adjusted Life Years)	Liberia	Male	Age-standardized	Autism spectrum disorders	Rate	1990	209.426648315343	295.824576713422	141.539400351579
DALYs (Disability-Adjusted Life Years)	Liberia	Female	Age-standardized	Autism spectrum disorders	Rate	1990	112.114710959149	159.800410973846	77.6833207286586
DALYs (Disability-Adjusted Life Years)	Liberia	Both	Age-standardized	Autism spectrum disorders	Rate	1990	161.194513290753	226.890341669498	110.917143641107
DALYs (Disability-Adjusted Life Years)	Liberia	Male	Age-standardized	Autism spectrum disorders	Rate	2021	218.18014986265	302.604159363923	150.863272938567
DALYs (Disability-Adjusted Life Years)	Liberia	Female	Age-standardized	Autism spectrum disorders	Rate	2021	114.922696420427	160.259011294797	76.6116046907377
DALYs (Disability-Adjusted Life Years)	Liberia	Both	Age-standardized	Autism spectrum disorders	Rate	2021	167.437764645026	232.257826835311	114.237488681158
DALYs (Disability-Adjusted Life Years)	Libya	Male	Age-standardized	Autism spectrum disorders	Rate	1990	186.060395528541	265.987496960926	128.98737808244
DALYs (Disability-Adjusted Life Years)	Libya	Female	Age-standardized	Autism spectrum disorders	Rate	1990	98.0877721211919	136.619694524147	68.6872336288207
DALYs (Disability-Adjusted Life Years)	Libya	Both	Age-standardized	Autism spectrum disorders	Rate	1990	144.805046372175	205.751939049295	101.839
DALYs (Disability-Adjusted Life Years)	Libya	Male	Age-standardized	Autism spectrum disorders	Rate	2021	187.456865901015	264.632132268132	126.210361358187
DALYs (Disability-Adjusted Life Years)	Libya	Female	Age-standardized	Autism spectrum disorders	Rate	2021	97.2861254320546	136.093153652503	65.5695950844405
DALYs (Disability-Adjusted Life Years)	Libya	Both	Age-standardized	Autism spectrum disorders	Rate	2021	143.551	202.756317007368	97.1713969964847
DALYs (Disability-Adjusted Life Years)	Lithuania	Male	Age-standardized	Autism spectrum disorders	Rate	1990	229.525603233444	325.737853704811	155.025656450447
DALYs (Disability-Adjusted Life Years)	Lithuania	Female	Age-standardized	Autism spectrum disorders	Rate	1990	121.961276500657	168.341852006206	83.6920207991271
DALYs (Disability-Adjusted Life Years)	Lithuania	Both	Age-standardized	Autism spectrum disorders	Rate	1990	174.115226413015	245.151857942467	117.943089019748
DALYs (Disability-Adjusted Life Years)	Lithuania	Male	Age-standardized	Autism spectrum disorders	Rate	2021	234.782688880042	329.221098552505	158.53101708153
DALYs (Disability-Adjusted Life Years)	Lithuania	Female	Age-standardized	Autism spectrum disorders	Rate	2021	121.473752296801	170.181414197521	83.5682608072745
DALYs (Disability-Adjusted Life Years)	Lithuania	Both	Age-standardized	Autism spectrum disorders	Rate	2021	177.303067215434	247.664696993209	121.455442359632
DALYs (Disability-Adjusted Life Years)	Luxembourg	Male	Age-standardized	Autism spectrum disorders	Rate	1990	241.430115293507	330.407424476938	163.839095655972
DALYs (Disability-Adjusted Life Years)	Luxembourg	Female	Age-standardized	Autism spectrum disorders	Rate	1990	90.7646860283461	127.288814593694	62.3735077695818
DALYs (Disability-Adjusted Life Years)	Luxembourg	Both	Age-standardized	Autism spectrum disorders	Rate	1990	166.471963861059	231.345778359083	113.999854125227
DALYs (Disability-Adjusted Life Years)	Luxembourg	Male	Age-standardized	Autism spectrum disorders	Rate	2021	245.148202777232	340.253418813783	170.030926039577
DALYs (Disability-Adjusted Life Years)	Luxembourg	Female	Age-standardized	Autism spectrum disorders	Rate	2021	90.5958216670848	127.906799289323	61.1602409216327
DALYs (Disability-Adjusted Life Years)	Luxembourg	Both	Age-standardized	Autism spectrum disorders	Rate	2021	169.424629839735	234.645922138622	116.725542200154
DALYs (Disability-Adjusted Life Years)	Madagascar	Male	Age-standardized	Autism spectrum disorders	Rate	1990	213.59626280089	300.631415991885	149.670103642815
DALYs (Disability-Adjusted Life Years)	Madagascar	Female	Age-standardized	Autism spectrum disorders	Rate	1990	114.976165124623	159.628965871585	78.1055094540528
DALYs (Disability-Adjusted Life Years)	Madagascar	Both	Age-standardized	Autism spectrum disorders	Rate	1990	164.055813052102	228.71089733125	114.20064284851
DALYs (Disability-Adjusted Life Years)	Madagascar	Male	Age-standardized	Autism spectrum disorders	Rate	2021	218.191717584174	308.046120808071	151.112820380458
DALYs (Disability-Adjusted Life Years)	Madagascar	Female	Age-standardized	Autism spectrum disorders	Rate	2021	116.540149386973	161.667265894017	80.902019779031
DALYs (Disability-Adjusted Life Years)	Madagascar	Both	Age-standardized	Autism spectrum disorders	Rate	2021	166.467155201133	231.550584187039	116.202495657605
DALYs (Disability-Adjusted Life Years)	Malawi	Male	Age-standardized	Autism spectrum disorders	Rate	1990	211.964059450149	295.638080621049	146.422316526947
DALYs (Disability-Adjusted Life Years)	Malawi	Female	Age-standardized	Autism spectrum disorders	Rate	1990	113.214987056012	157.148828998703	77.1525837949036
DALYs (Disability-Adjusted Life Years)	Malawi	Both	Age-standardized	Autism spectrum disorders	Rate	1990	161.501233666801	225.988817021341	111.95679973468
DALYs (Disability-Adjusted Life Years)	Malawi	Male	Age-standardized	Autism spectrum disorders	Rate	2021	218.565897436918	307.302408120467	150.694485992417
DALYs (Disability-Adjusted Life Years)	Malawi	Female	Age-standardized	Autism spectrum disorders	Rate	2021	116.01521445944	166.562907406444	79.9151381394906
DALYs (Disability-Adjusted Life Years)	Malawi	Both	Age-standardized	Autism spectrum disorders	Rate	2021	165.562098235139	232.771274921691	112.84511690447
DALYs (Disability-Adjusted Life Years)	Malaysia	Male	Age-standardized	Autism spectrum disorders	Rate	1990	179.055982301581	253.95897357475	122.529881974366
DALYs (Disability-Adjusted Life Years)	Malaysia	Female	Age-standardized	Autism spectrum disorders	Rate	1990	87.6187868870675	127.335383186354	59.3128015865948
DALYs (Disability-Adjusted Life Years)	Malaysia	Both	Age-standardized	Autism spectrum disorders	Rate	1990	133.662383074797	189.290452420671	90.545566431983
DALYs (Disability-Adjusted Life Years)	Malaysia	Male	Age-standardized	Autism spectrum disorders	Rate	2021	185.511336736885	254.448719917833	127.187787543228
DALYs (Disability-Adjusted Life Years)	Malaysia	Female	Age-standardized	Autism spectrum disorders	Rate	2021	87.4670978328287	124.14430403366	59.9584157898772
DALYs (Disability-Adjusted Life Years)	Malaysia	Both	Age-standardized	Autism spectrum disorders	Rate	2021	138.152573769759	194.866628757734	95.5198355942143
DALYs (Disability-Adjusted Life Years)	Maldives	Male	Age-standardized	Autism spectrum disorders	Rate	1990	174.074335112506	245.722964955072	119.879903665411
DALYs (Disability-Adjusted Life Years)	Maldives	Female	Age-standardized	Autism spectrum disorders	Rate	1990	83.8195624610202	119.996766713869	55.881195377776
DALYs (Disability-Adjusted Life Years)	Maldives	Both	Age-standardized	Autism spectrum disorders	Rate	1990	130.70906537452	187.180060457193	87.5955171729674
DALYs (Disability-Adjusted Life Years)	Maldives	Male	Age-standardized	Autism spectrum disorders	Rate	2021	186.094451177558	261.868569135551	124.797408112484
DALYs (Disability-Adjusted Life Years)	Maldives	Female	Age-standardized	Autism spectrum disorders	Rate	2021	85.3087652179941	122.219348175935	58.2114331894226
DALYs (Disability-Adjusted Life Years)	Maldives	Both	Age-standardized	Autism spectrum disorders	Rate	2021	144.366599435128	203.366625739242	97.152588393106
DALYs (Disability-Adjusted Life Years)	Mali	Male	Age-standardized	Autism spectrum disorders	Rate	1990	211.105715520622	292.114334745338	148.917028316698
DALYs (Disability-Adjusted Life Years)	Mali	Female	Age-standardized	Autism spectrum disorders	Rate	1990	113.262105131717	160.197041670132	76.0673363866084
DALYs (Disability-Adjusted Life Years)	Mali	Both	Age-standardized	Autism spectrum disorders	Rate	1990	160.98923306352	225.60404985302	110.824189126993
DALYs (Disability-Adjusted Life Years)	Mali	Male	Age-standardized	Autism spectrum disorders	Rate	2021	215.815712921347	303.261831387189	146.723238319284
DALYs (Disability-Adjusted Life Years)	Mali	Female	Age-standardized	Autism spectrum disorders	Rate	2021	114.83927557413	163.077643123605	80.639419844137
DALYs (Disability-Adjusted Life Years)	Mali	Both	Age-standardized	Autism spectrum disorders	Rate	2021	164.824730316558	232.355703978317	113.204809661385
DALYs (Disability-Adjusted Life Years)	Malta	Male	Age-standardized	Autism spectrum disorders	Rate	1990	242.55392381465	340.442796562063	167.45241752769
DALYs (Disability-Adjusted Life Years)	Malta	Female	Age-standardized	Autism spectrum disorders	Rate	1990	90.7920409683514	124.226227353404	62.0179961488324
DALYs (Disability-Adjusted Life Years)	Malta	Both	Age-standardized	Autism spectrum disorders	Rate	1990	166.666292736298	233.307887406312	115.250554702707
DALYs (Disability-Adjusted Life Years)	Malta	Male	Age-standardized	Autism spectrum disorders	Rate	2021	243.793381443988	340.944758612596	163.011896885999
DALYs (Disability-Adjusted Life Years)	Malta	Female	Age-standardized	Autism spectrum disorders	Rate	2021	90.3934791019658	127.805387333731	62.2936834808441
DALYs (Disability-Adjusted Life Years)	Malta	Both	Age-standardized	Autism spectrum disorders	Rate	2021	168.930769994527	236.816777924985	113.791266064532
DALYs (Disability-Adjusted Life Years)	Marshall Islands	Male	Age-standardized	Autism spectrum disorders	Rate	1990	169.390967763323	232.327396767981	115.563214077314
DALYs (Disability-Adjusted Life Years)	Marshall Islands	Female	Age-standardized	Autism spectrum disorders	Rate	1990	82.6806490212502	115.320405110766	56.5286605292452
DALYs (Disability-Adjusted Life Years)	Marshall Islands	Both	Age-standardized	Autism spectrum disorders	Rate	1990	127.117809279434	175.003846328165	86.9420908541472
DALYs (Disability-Adjusted Life Years)	Marshall Islands	Male	Age-standardized	Autism spectrum disorders	Rate	2021	169.659784508462	242.125851431834	118.143331086458
DALYs (Disability-Adjusted Life Years)	Marshall Islands	Female	Age-standardized	Autism spectrum disorders	Rate	2021	81.6284392403721	113.540684944251	57.4242034031461
DALYs (Disability-Adjusted Life Years)	Marshall Islands	Both	Age-standardized	Autism spectrum disorders	Rate	2021	126.641583117583	179.336053869684	88.6075008671169
DALYs (Disability-Adjusted Life Years)	Mauritania	Male	Age-standardized	Autism spectrum disorders	Rate	1990	216.509461849927	308.654458243393	147.358439601183
DALYs (Disability-Adjusted Life Years)	Mauritania	Female	Age-standardized	Autism spectrum disorders	Rate	1990	116.154286294715	162.695639539479	78.8764021782254
DALYs (Disability-Adjusted Life Years)	Mauritania	Both	Age-standardized	Autism spectrum disorders	Rate	1990	165.545787499308	235.202530082009	114.051835056021
DALYs (Disability-Adjusted Life Years)	Mauritania	Male	Age-standardized	Autism spectrum disorders	Rate	2021	226.034986659877	319.555107317184	154.626089994383
DALYs (Disability-Adjusted Life Years)	Mauritania	Female	Age-standardized	Autism spectrum disorders	Rate	2021	119.428540071054	167.30267202391	81.3430290598201
DALYs (Disability-Adjusted Life Years)	Mauritania	Both	Age-standardized	Autism spectrum disorders	Rate	2021	171.577062231271	243.70806949672	116.965934628514
DALYs (Disability-Adjusted Life Years)	Mauritius	Male	Age-standardized	Autism spectrum disorders	Rate	1990	181.136373407195	255.912535536849	122.717756201455
DALYs (Disability-Adjusted Life Years)	Mauritius	Female	Age-standardized	Autism spectrum disorders	Rate	1990	87.3761391003036	122.108498820511	59.630524842923
DALYs (Disability-Adjusted Life Years)	Mauritius	Both	Age-standardized	Autism spectrum disorders	Rate	1990	134.108040576943	188.329454636698	91.6675490798416
DALYs (Disability-Adjusted Life Years)	Mauritius	Male	Age-standardized	Autism spectrum disorders	Rate	2021	185.808038411263	260.042776929673	125.491029205594
DALYs (Disability-Adjusted Life Years)	Mauritius	Female	Age-standardized	Autism spectrum disorders	Rate	2021	86.9210902538706	121.914352529342	58.9960260187095
DALYs (Disability-Adjusted Life Years)	Mauritius	Both	Age-standardized	Autism spectrum disorders	Rate	2021	136.334424493812	190.585052029777	92.4675105865634
DALYs (Disability-Adjusted Life Years)	Mexico	Male	Age-standardized	Autism spectrum disorders	Rate	1990	185.424022240805	258.333435268869	126.975321472612
DALYs (Disability-Adjusted Life Years)	Mexico	Female	Age-standardized	Autism spectrum disorders	Rate	1990	94.9820073040698	131.842114787662	65.9167452793676
DALYs (Disability-Adjusted Life Years)	Mexico	Both	Age-standardized	Autism spectrum disorders	Rate	1990	139.387452639155	194.01016799021	95.9066231879789
DALYs (Disability-Adjusted Life Years)	Mexico	Male	Age-standardized	Autism spectrum disorders	Rate	2021	191.235394751182	268.882644983082	129.197565587381
DALYs (Disability-Adjusted Life Years)	Mexico	Female	Age-standardized	Autism spectrum disorders	Rate	2021	94.902499093233	133.883093104036	64.9450389034575
DALYs (Disability-Adjusted Life Years)	Mexico	Both	Age-standardized	Autism spectrum disorders	Rate	2021	142.168730495165	199.902652751529	95.8676239337117
DALYs (Disability-Adjusted Life Years)	Micronesia (Federated States of)	Male	Age-standardized	Autism spectrum disorders	Rate	1990	169.968644356624	236.646097288263	117.452632988787
DALYs (Disability-Adjusted Life Years)	Micronesia (Federated States of)	Female	Age-standardized	Autism spectrum disorders	Rate	1990	82.9622490919951	118.294765238338	56.4342730908226
DALYs (Disability-Adjusted Life Years)	Micronesia (Federated States of)	Both	Age-standardized	Autism spectrum disorders	Rate	1990	127.473807760607	179.49624080781	87.0476730877936
DALYs (Disability-Adjusted Life Years)	Micronesia (Federated States of)	Male	Age-standardized	Autism spectrum disorders	Rate	2021	172.367504471042	243.699064698811	115.157171156179
DALYs (Disability-Adjusted Life Years)	Micronesia (Federated States of)	Female	Age-standardized	Autism spectrum disorders	Rate	2021	82.708748544399	115.469092804845	56.3490782468526
DALYs (Disability-Adjusted Life Years)	Micronesia (Federated States of)	Both	Age-standardized	Autism spectrum disorders	Rate	2021	128.300185498427	180.830913854941	87.042675787976
DALYs (Disability-Adjusted Life Years)	Monaco	Male	Age-standardized	Autism spectrum disorders	Rate	1990	246.699834381184	345.454359719548	169.977728352603
DALYs (Disability-Adjusted Life Years)	Monaco	Female	Age-standardized	Autism spectrum disorders	Rate	1990	90.2793173920559	126.212628299133	61.3890353874998
DALYs (Disability-Adjusted Life Years)	Monaco	Both	Age-standardized	Autism spectrum disorders	Rate	1990	168.423805703836	235.965615680324	115.620617829935
DALYs (Disability-Adjusted Life Years)	Monaco	Male	Age-standardized	Autism spectrum disorders	Rate	2021	245.798037234161	345.588149811868	168.654620688757
DALYs (Disability-Adjusted Life Years)	Monaco	Female	Age-standardized	Autism spectrum disorders	Rate	2021	89.6777492370689	123.618893271472	62.1601883727498
DALYs (Disability-Adjusted Life Years)	Monaco	Both	Age-standardized	Autism spectrum disorders	Rate	2021	167.256226412529	235.089705089393	115.196990279704
DALYs (Disability-Adjusted Life Years)	Mongolia	Male	Age-standardized	Autism spectrum disorders	Rate	1990	206.073961451575	289.268669673312	138.840331199178
DALYs (Disability-Adjusted Life Years)	Mongolia	Female	Age-standardized	Autism spectrum disorders	Rate	1990	112.048424505499	157.176868441846	77.7785
DALYs (Disability-Adjusted Life Years)	Mongolia	Both	Age-standardized	Autism spectrum disorders	Rate	1990	158.878969884137	221.985667241559	108.559664520665
DALYs (Disability-Adjusted Life Years)	Mongolia	Male	Age-standardized	Autism spectrum disorders	Rate	2021	210.758722130305	296.448345160773	142.926931457351
DALYs (Disability-Adjusted Life Years)	Mongolia	Female	Age-standardized	Autism spectrum disorders	Rate	2021	113.301153405945	160.694439506214	78.4508835687877
DALYs (Disability-Adjusted Life Years)	Mongolia	Both	Age-standardized	Autism spectrum disorders	Rate	2021	161.240526127638	227.828325303944	111.996454130414
DALYs (Disability-Adjusted Life Years)	Montenegro	Male	Age-standardized	Autism spectrum disorders	Rate	1990	236.73498339014	332.563968162505	164.97292132135
DALYs (Disability-Adjusted Life Years)	Montenegro	Female	Age-standardized	Autism spectrum disorders	Rate	1990	125.432822758447	177.875896955409	84.8784361863876
DALYs (Disability-Adjusted Life Years)	Montenegro	Both	Age-standardized	Autism spectrum disorders	Rate	1990	181.178195629981	258.076045675896	124.694267805577
DALYs (Disability-Adjusted Life Years)	Montenegro	Male	Age-standardized	Autism spectrum disorders	Rate	2021	241.500261084202	338.279273930905	164.325071473915
DALYs (Disability-Adjusted Life Years)	Montenegro	Female	Age-standardized	Autism spectrum disorders	Rate	2021	124.334910363581	173.717074901233	84.0689910075759
DALYs (Disability-Adjusted Life Years)	Montenegro	Both	Age-standardized	Autism spectrum disorders	Rate	2021	183.454808932489	260.100692799647	127.726413664937
DALYs (Disability-Adjusted Life Years)	Morocco	Male	Age-standardized	Autism spectrum disorders	Rate	1990	182.690384377264	257.763218511892	123.756728795308
DALYs (Disability-Adjusted Life Years)	Morocco	Female	Age-standardized	Autism spectrum disorders	Rate	1990	96.7913209393495	132.262366257803	65.0331464654798
DALYs (Disability-Adjusted Life Years)	Morocco	Both	Age-standardized	Autism spectrum disorders	Rate	1990	139.552178679208	195.922629642905	93.9967720900088
DALYs (Disability-Adjusted Life Years)	Morocco	Male	Age-standardized	Autism spectrum disorders	Rate	2021	185.373836939293	260.370746633851	128.616297175774
DALYs (Disability-Adjusted Life Years)	Morocco	Female	Age-standardized	Autism spectrum disorders	Rate	2021	96.1814026746638	133.929363582712	64.9076446627935
DALYs (Disability-Adjusted Life Years)	Morocco	Both	Age-standardized	Autism spectrum disorders	Rate	2021	141.174045372951	196.954491886085	96.9611142173728
DALYs (Disability-Adjusted Life Years)	Mozambique	Male	Age-standardized	Autism spectrum disorders	Rate	1990	209.987819307293	293.98741105314	139.943133711772
DALYs (Disability-Adjusted Life Years)	Mozambique	Female	Age-standardized	Autism spectrum disorders	Rate	1990	113.043661136593	159.455844550198	76.7504928505026
DALYs (Disability-Adjusted Life Years)	Mozambique	Both	Age-standardized	Autism spectrum disorders	Rate	1990	158.943604645768	221.442782894198	106.87051238074
DALYs (Disability-Adjusted Life Years)	Mozambique	Male	Age-standardized	Autism spectrum disorders	Rate	2021	214.837409731382	301.75274991134	151.472228384758
DALYs (Disability-Adjusted Life Years)	Mozambique	Female	Age-standardized	Autism spectrum disorders	Rate	2021	113.822114115229	161.110508838241	77.4774307562322
DALYs (Disability-Adjusted Life Years)	Mozambique	Both	Age-standardized	Autism spectrum disorders	Rate	2021	161.782337850105	225.699713436788	111.897680094401
DALYs (Disability-Adjusted Life Years)	Myanmar	Male	Age-standardized	Autism spectrum disorders	Rate	1990	163.211129907736	227.599559268789	113.608067731895
DALYs (Disability-Adjusted Life Years)	Myanmar	Female	Age-standardized	Autism spectrum disorders	Rate	1990	80.9259566778748	113.559842789887	54.8403042098921
DALYs (Disability-Adjusted Life Years)	Myanmar	Both	Age-standardized	Autism spectrum disorders	Rate	1990	121.351098614026	170.559877408983	83.2112205454238
DALYs (Disability-Adjusted Life Years)	Myanmar	Male	Age-standardized	Autism spectrum disorders	Rate	2021	172.203778919974	242.002755682627	116.841589635085
DALYs (Disability-Adjusted Life Years)	Myanmar	Female	Age-standardized	Autism spectrum disorders	Rate	2021	82.1738883694096	115.160532825476	55.7540667965223
DALYs (Disability-Adjusted Life Years)	Myanmar	Both	Age-standardized	Autism spectrum disorders	Rate	2021	125.805487146364	177.997839693871	85.3706011833646
DALYs (Disability-Adjusted Life Years)	Namibia	Male	Age-standardized	Autism spectrum disorders	Rate	1990	215.837073554217	299.25673538791	149.72841235095
DALYs (Disability-Adjusted Life Years)	Namibia	Female	Age-standardized	Autism spectrum disorders	Rate	1990	117.132965567915	165.072398898577	80.6768087351475
DALYs (Disability-Adjusted Life Years)	Namibia	Both	Age-standardized	Autism spectrum disorders	Rate	1990	165.048586529663	229.108998928121	114.947039656225
DALYs (Disability-Adjusted Life Years)	Namibia	Male	Age-standardized	Autism spectrum disorders	Rate	2021	222.188781700298	313.82896601373	151.949014759849
DALYs (Disability-Adjusted Life Years)	Namibia	Female	Age-standardized	Autism spectrum disorders	Rate	2021	119.247090276681	168.750099753854	81.9960036880975
DALYs (Disability-Adjusted Life Years)	Namibia	Both	Age-standardized	Autism spectrum disorders	Rate	2021	168.767846659363	237.504450035812	115.887995643238
DALYs (Disability-Adjusted Life Years)	Nauru	Male	Age-standardized	Autism spectrum disorders	Rate	1990	170.160317003019	236.404776009781	117.244
DALYs (Disability-Adjusted Life Years)	Nauru	Female	Age-standardized	Autism spectrum disorders	Rate	1990	82.258826953155	116.14133612142	57.0768848268982
DALYs (Disability-Adjusted Life Years)	Nauru	Both	Age-standardized	Autism spectrum disorders	Rate	1990	128.224168617698	178.946817341184	89.3984714355976
DALYs (Disability-Adjusted Life Years)	Nauru	Male	Age-standardized	Autism spectrum disorders	Rate	2021	170.525930400015	241.578309722323	115.251080350396
DALYs (Disability-Adjusted Life Years)	Nauru	Female	Age-standardized	Autism spectrum disorders	Rate	2021	81.6778831497175	114.203046136097	56.1564917079274
DALYs (Disability-Adjusted Life Years)	Nauru	Both	Age-standardized	Autism spectrum disorders	Rate	2021	126.063720938608	177.776260788075	85.9725400729672
DALYs (Disability-Adjusted Life Years)	Nepal	Male	Age-standardized	Autism spectrum disorders	Rate	1990	152.236834340871	210.890002646301	106.201465126554
DALYs (Disability-Adjusted Life Years)	Nepal	Female	Age-standardized	Autism spectrum disorders	Rate	1990	78.803344016814	111.507744631674	53.7735574719448
DALYs (Disability-Adjusted Life Years)	Nepal	Both	Age-standardized	Autism spectrum disorders	Rate	1990	115.571744590675	161.002333369073	79.8213446866667
DALYs (Disability-Adjusted Life Years)	Nepal	Male	Age-standardized	Autism spectrum disorders	Rate	2021	157.597221083683	221.760301605547	105.922686669691
DALYs (Disability-Adjusted Life Years)	Nepal	Female	Age-standardized	Autism spectrum disorders	Rate	2021	79.9387715920716	113.251801796588	55.4082281811518
DALYs (Disability-Adjusted Life Years)	Nepal	Both	Age-standardized	Autism spectrum disorders	Rate	2021	116.880701753764	164.38477659599	78.6792155329254
DALYs (Disability-Adjusted Life Years)	Netherlands	Male	Age-standardized	Autism spectrum disorders	Rate	1990	245.56777682767	341.432418307066	167.090001116191
DALYs (Disability-Adjusted Life Years)	Netherlands	Female	Age-standardized	Autism spectrum disorders	Rate	1990	90.7154363145418	129.513021816286	63.2944815454384
DALYs (Disability-Adjusted Life Years)	Netherlands	Both	Age-standardized	Autism spectrum disorders	Rate	1990	168.692504746444	238.004476402455	116.762218655128
DALYs (Disability-Adjusted Life Years)	Netherlands	Male	Age-standardized	Autism spectrum disorders	Rate	2021	245.991457311447	345.508054802165	170.633346680107
DALYs (Disability-Adjusted Life Years)	Netherlands	Female	Age-standardized	Autism spectrum disorders	Rate	2021	90.5787102136578	127.161430266242	61.7477417658553
DALYs (Disability-Adjusted Life Years)	Netherlands	Both	Age-standardized	Autism spectrum disorders	Rate	2021	169.038326556229	236.860941968663	117.424293368679
DALYs (Disability-Adjusted Life Years)	New Zealand	Male	Age-standardized	Autism spectrum disorders	Rate	1990	295.202492959386	410.317938539499	206.057979592776
DALYs (Disability-Adjusted Life Years)	New Zealand	Female	Age-standardized	Autism spectrum disorders	Rate	1990	129.222184482427	181.695943865556	89.5691762961531
DALYs (Disability-Adjusted Life Years)	New Zealand	Both	Age-standardized	Autism spectrum disorders	Rate	1990	212.032178814768	297.713283481638	148.139180402923
DALYs (Disability-Adjusted Life Years)	New Zealand	Male	Age-standardized	Autism spectrum disorders	Rate	2021	304.688261919631	423.916729882907	209.293372712224
DALYs (Disability-Adjusted Life Years)	New Zealand	Female	Age-standardized	Autism spectrum disorders	Rate	2021	129.799617713069	180.581740666374	88.4381419378295
DALYs (Disability-Adjusted Life Years)	New Zealand	Both	Age-standardized	Autism spectrum disorders	Rate	2021	218.254471757705	306.672016484931	150.323395682654
DALYs (Disability-Adjusted Life Years)	Nicaragua	Male	Age-standardized	Autism spectrum disorders	Rate	1990	185.017951449328	260.687565320016	126.668291620985
DALYs (Disability-Adjusted Life Years)	Nicaragua	Female	Age-standardized	Autism spectrum disorders	Rate	1990	94.3380203723101	132.836229265242	64.3398715315847
DALYs (Disability-Adjusted Life Years)	Nicaragua	Both	Age-standardized	Autism spectrum disorders	Rate	1990	138.494265054502	195.764912737515	94.2266830561453
DALYs (Disability-Adjusted Life Years)	Nicaragua	Male	Age-standardized	Autism spectrum disorders	Rate	2021	189.341627867824	265.509262229893	126.225945901167
DALYs (Disability-Adjusted Life Years)	Nicaragua	Female	Age-standardized	Autism spectrum disorders	Rate	2021	94.8504191895745	132.914251776867	65.4837141237093
DALYs (Disability-Adjusted Life Years)	Nicaragua	Both	Age-standardized	Autism spectrum disorders	Rate	2021	141.497790464767	197.804597635194	95.9442518533312
DALYs (Disability-Adjusted Life Years)	Niger	Male	Age-standardized	Autism spectrum disorders	Rate	1990	211.062040355898	297.945449515351	144.446541165342
DALYs (Disability-Adjusted Life Years)	Niger	Female	Age-standardized	Autism spectrum disorders	Rate	1990	113.196457285888	156.468306752028	79.4411854078146
DALYs (Disability-Adjusted Life Years)	Niger	Both	Age-standardized	Autism spectrum disorders	Rate	1990	161.905600930738	226.176676270279	113.10963904679
DALYs (Disability-Adjusted Life Years)	Niger	Male	Age-standardized	Autism spectrum disorders	Rate	2021	215.512284828424	298.67851336246	146.85998991346
DALYs (Disability-Adjusted Life Years)	Niger	Female	Age-standardized	Autism spectrum disorders	Rate	2021	114.680090618007	160.766178542877	79.4821480179921
DALYs (Disability-Adjusted Life Years)	Niger	Both	Age-standardized	Autism spectrum disorders	Rate	2021	164.23005638267	227.733387686095	112.494204211576
DALYs (Disability-Adjusted Life Years)	Nigeria	Male	Age-standardized	Autism spectrum disorders	Rate	1990	211.808849253018	296.545832152786	144.812986794556
DALYs (Disability-Adjusted Life Years)	Nigeria	Female	Age-standardized	Autism spectrum disorders	Rate	1990	113.696767240581	160.491809530926	78.5406231275899
DALYs (Disability-Adjusted Life Years)	Nigeria	Both	Age-standardized	Autism spectrum disorders	Rate	1990	163.909740239417	230.603450439275	112.36795381001
DALYs (Disability-Adjusted Life Years)	Nigeria	Male	Age-standardized	Autism spectrum disorders	Rate	2021	218.624099336619	308.536359681583	148.59274032079
DALYs (Disability-Adjusted Life Years)	Nigeria	Female	Age-standardized	Autism spectrum disorders	Rate	2021	116.071368806818	163.201489669557	80.5555654384309
DALYs (Disability-Adjusted Life Years)	Nigeria	Both	Age-standardized	Autism spectrum disorders	Rate	2021	164.613648695047	231.742574160861	112.883841926861
DALYs (Disability-Adjusted Life Years)	Niue	Male	Age-standardized	Autism spectrum disorders	Rate	1990	174.721589301531	245.862256552333	120.406855736934
DALYs (Disability-Adjusted Life Years)	Niue	Female	Age-standardized	Autism spectrum disorders	Rate	1990	85.5426287703268	121.087470686196	57.9457471561712
DALYs (Disability-Adjusted Life Years)	Niue	Both	Age-standardized	Autism spectrum disorders	Rate	1990	130.798153154544	184.490686567035	90.1709139501844
DALYs (Disability-Adjusted Life Years)	Niue	Male	Age-standardized	Autism spectrum disorders	Rate	2021	176.795278685919	246.351353592341	120.846665726349
DALYs (Disability-Adjusted Life Years)	Niue	Female	Age-standardized	Autism spectrum disorders	Rate	2021	84.9866112290551	120.537087569692	56.7514068346373
DALYs (Disability-Adjusted Life Years)	Niue	Both	Age-standardized	Autism spectrum disorders	Rate	2021	131.599834976675	184.003420972295	89.8978076368212
DALYs (Disability-Adjusted Life Years)	North Macedonia	Male	Age-standardized	Autism spectrum disorders	Rate	1990	227.510898899162	319.698197590545	154.591233922795
DALYs (Disability-Adjusted Life Years)	North Macedonia	Female	Age-standardized	Autism spectrum disorders	Rate	1990	122.259511375509	169.783695135988	83.7489437390343
DALYs (Disability-Adjusted Life Years)	North Macedonia	Both	Age-standardized	Autism spectrum disorders	Rate	1990	175.359758852248	246.429358883411	118.582706285977
DALYs (Disability-Adjusted Life Years)	North Macedonia	Male	Age-standardized	Autism spectrum disorders	Rate	2021	234.193327230394	327.65551013925	162.747726586051
DALYs (Disability-Adjusted Life Years)	North Macedonia	Female	Age-standardized	Autism spectrum disorders	Rate	2021	122.29551854312	170.518926498767	83.4242929426066
DALYs (Disability-Adjusted Life Years)	North Macedonia	Both	Age-standardized	Autism spectrum disorders	Rate	2021	179.615008144308	251.720326169995	123.064
DALYs (Disability-Adjusted Life Years)	Northern Mariana Islands	Male	Age-standardized	Autism spectrum disorders	Rate	1990	182.950029435328	257.125294008091	125.73201144043
DALYs (Disability-Adjusted Life Years)	Northern Mariana Islands	Female	Age-standardized	Autism spectrum disorders	Rate	1990	87.2862632003372	122.238023557853	60.1987003805024
DALYs (Disability-Adjusted Life Years)	Northern Mariana Islands	Both	Age-standardized	Autism spectrum disorders	Rate	1990	138.111025728623	193.869498954156	94.9356230699414
DALYs (Disability-Adjusted Life Years)	Northern Mariana Islands	Male	Age-standardized	Autism spectrum disorders	Rate	2021	184.690171058879	256.012152738138	127.413623418022
DALYs (Disability-Adjusted Life Years)	Northern Mariana Islands	Female	Age-standardized	Autism spectrum disorders	Rate	2021	86.513024785889	120.905383166209	58.1345942131391
DALYs (Disability-Adjusted Life Years)	Northern Mariana Islands	Both	Age-standardized	Autism spectrum disorders	Rate	2021	138.073587903432	193.006499806414	94.9304995415759
DALYs (Disability-Adjusted Life Years)	Norway	Male	Age-standardized	Autism spectrum disorders	Rate	1990	218.435500871948	308.357645675386	150.473240201231
DALYs (Disability-Adjusted Life Years)	Norway	Female	Age-standardized	Autism spectrum disorders	Rate	1990	83.6046354540103	117.508507875863	57.8197222362635
DALYs (Disability-Adjusted Life Years)	Norway	Both	Age-standardized	Autism spectrum disorders	Rate	1990	151.853970388361	213.744526378893	104.268834345339
DALYs (Disability-Adjusted Life Years)	Norway	Male	Age-standardized	Autism spectrum disorders	Rate	2021	217.757638793654	304.86333179571	149.852457661186
DALYs (Disability-Adjusted Life Years)	Norway	Female	Age-standardized	Autism spectrum disorders	Rate	2021	82.7872409291033	116.604087243397	56.7070772766838
DALYs (Disability-Adjusted Life Years)	Norway	Both	Age-standardized	Autism spectrum disorders	Rate	2021	151.871763982534	214.35757870621	104.721793491472
DALYs (Disability-Adjusted Life Years)	Oman	Male	Age-standardized	Autism spectrum disorders	Rate	1990	188.322648607353	261.569735264145	128.387239765487
DALYs (Disability-Adjusted Life Years)	Oman	Female	Age-standardized	Autism spectrum disorders	Rate	1990	100.188543682407	143.252314261625	69.2925872588909
DALYs (Disability-Adjusted Life Years)	Oman	Both	Age-standardized	Autism spectrum disorders	Rate	1990	152.575171036324	212.186383424012	103.122963109577
DALYs (Disability-Adjusted Life Years)	Oman	Male	Age-standardized	Autism spectrum disorders	Rate	2021	194.779846372169	273.087019354702	131.622337112591
DALYs (Disability-Adjusted Life Years)	Oman	Female	Age-standardized	Autism spectrum disorders	Rate	2021	100.70956890235	141.96	67.833651120954
DALYs (Disability-Adjusted Life Years)	Oman	Both	Age-standardized	Autism spectrum disorders	Rate	2021	156.127023607852	218.727738723746	104.875005742293
DALYs (Disability-Adjusted Life Years)	Pakistan	Male	Age-standardized	Autism spectrum disorders	Rate	1990	152.662491475618	211.348425991889	102.90361001409
DALYs (Disability-Adjusted Life Years)	Pakistan	Female	Age-standardized	Autism spectrum disorders	Rate	1990	78.3640896969095	109.997543317768	53.7583179866736
DALYs (Disability-Adjusted Life Years)	Pakistan	Both	Age-standardized	Autism spectrum disorders	Rate	1990	117.397221777142	162.783777371076	79.9490583058848
DALYs (Disability-Adjusted Life Years)	Pakistan	Male	Age-standardized	Autism spectrum disorders	Rate	2021	154.232272270755	215.575591792416	106.824534437081
DALYs (Disability-Adjusted Life Years)	Pakistan	Female	Age-standardized	Autism spectrum disorders	Rate	2021	79.0284993664047	111.496169971778	53.9442904339573
DALYs (Disability-Adjusted Life Years)	Pakistan	Both	Age-standardized	Autism spectrum disorders	Rate	2021	117.522159909855	164.385551888716	81.3336819689735
DALYs (Disability-Adjusted Life Years)	Palau	Male	Age-standardized	Autism spectrum disorders	Rate	1990	176.998744563525	250.72680238041	121.226152313341
DALYs (Disability-Adjusted Life Years)	Palau	Female	Age-standardized	Autism spectrum disorders	Rate	1990	84.4954027441804	118.962465173907	56.348204883124
DALYs (Disability-Adjusted Life Years)	Palau	Both	Age-standardized	Autism spectrum disorders	Rate	1990	132.038050877079	187.694661918928	90.7640046213729
DALYs (Disability-Adjusted Life Years)	Palau	Male	Age-standardized	Autism spectrum disorders	Rate	2021	178.305616050615	248.996175706195	120.009218934362
DALYs (Disability-Adjusted Life Years)	Palau	Female	Age-standardized	Autism spectrum disorders	Rate	2021	84.0063036292164	118.645025731629	57.8686626267958
DALYs (Disability-Adjusted Life Years)	Palau	Both	Age-standardized	Autism spectrum disorders	Rate	2021	136.078175058737	191.807114864965	91.9812955358879
DALYs (Disability-Adjusted Life Years)	Palestine	Male	Age-standardized	Autism spectrum disorders	Rate	1990	188.324221829146	267.800086890838	127.28486162889
DALYs (Disability-Adjusted Life Years)	Palestine	Female	Age-standardized	Autism spectrum disorders	Rate	1990	99.7964012623071	142.429	70.6710932773302
DALYs (Disability-Adjusted Life Years)	Palestine	Both	Age-standardized	Autism spectrum disorders	Rate	1990	143.413669339098	201.371206920008	98.2981903150194
DALYs (Disability-Adjusted Life Years)	Palestine	Male	Age-standardized	Autism spectrum disorders	Rate	2021	190.478773552724	267.637	129.283938956899
DALYs (Disability-Adjusted Life Years)	Palestine	Female	Age-standardized	Autism spectrum disorders	Rate	2021	99.8190107527624	138.754547558412	67.481040127011
DALYs (Disability-Adjusted Life Years)	Palestine	Both	Age-standardized	Autism spectrum disorders	Rate	2021	145.86993933291	204.484330951415	99.8771932554252
DALYs (Disability-Adjusted Life Years)	Panama	Male	Age-standardized	Autism spectrum disorders	Rate	1990	190.268695235854	264.851129411551	129.662453445575
DALYs (Disability-Adjusted Life Years)	Panama	Female	Age-standardized	Autism spectrum disorders	Rate	1990	96.1508778478398	137.655377429466	63.9279190441011
DALYs (Disability-Adjusted Life Years)	Panama	Both	Age-standardized	Autism spectrum disorders	Rate	1990	143.848229359783	201.649613107952	97.2125288888678
DALYs (Disability-Adjusted Life Years)	Panama	Male	Age-standardized	Autism spectrum disorders	Rate	2021	195.111655777922	278.039800701252	135.48848766901
DALYs (Disability-Adjusted Life Years)	Panama	Female	Age-standardized	Autism spectrum disorders	Rate	2021	96.3878005097941	132.471493137228	66.7404771490695
DALYs (Disability-Adjusted Life Years)	Panama	Both	Age-standardized	Autism spectrum disorders	Rate	2021	146.326951803694	207.370189221747	101.106125920051
DALYs (Disability-Adjusted Life Years)	Papua New Guinea	Male	Age-standardized	Autism spectrum disorders	Rate	1990	166.770757131494	235.311738295149	114.425822334995
DALYs (Disability-Adjusted Life Years)	Papua New Guinea	Female	Age-standardized	Autism spectrum disorders	Rate	1990	80.6017934368829	112.513130588777	54.9787120785927
DALYs (Disability-Adjusted Life Years)	Papua New Guinea	Both	Age-standardized	Autism spectrum disorders	Rate	1990	125.409251838417	176.975540540525	85.7396717635781
DALYs (Disability-Adjusted Life Years)	Papua New Guinea	Male	Age-standardized	Autism spectrum disorders	Rate	2021	167.254810616945	233.030644268484	115.827879201731
DALYs (Disability-Adjusted Life Years)	Papua New Guinea	Female	Age-standardized	Autism spectrum disorders	Rate	2021	80.1586833274705	111.666810525871	54.2710065852009
DALYs (Disability-Adjusted Life Years)	Papua New Guinea	Both	Age-standardized	Autism spectrum disorders	Rate	2021	125.375747548335	174.848238260899	86.064443583085
DALYs (Disability-Adjusted Life Years)	Paraguay	Male	Age-standardized	Autism spectrum disorders	Rate	1990	153.542147897531	213.306929114175	105.084586941147
DALYs (Disability-Adjusted Life Years)	Paraguay	Female	Age-standardized	Autism spectrum disorders	Rate	1990	78.4660650731051	111.246448944208	52.6253809140559
DALYs (Disability-Adjusted Life Years)	Paraguay	Both	Age-standardized	Autism spectrum disorders	Rate	1990	116.19210990216	161.987453268634	79.8483925876011
DALYs (Disability-Adjusted Life Years)	Paraguay	Male	Age-standardized	Autism spectrum disorders	Rate	2021	155.839096788454	215.693904970103	105.683614063462
DALYs (Disability-Adjusted Life Years)	Paraguay	Female	Age-standardized	Autism spectrum disorders	Rate	2021	78.0749911047954	111.38554244584	53.5017027903438
DALYs (Disability-Adjusted Life Years)	Paraguay	Both	Age-standardized	Autism spectrum disorders	Rate	2021	117.428136367194	161.81031758768	79.0079876799831
DALYs (Disability-Adjusted Life Years)	Peru	Male	Age-standardized	Autism spectrum disorders	Rate	1990	164.473703768212	229.951671282033	112.248018867741
DALYs (Disability-Adjusted Life Years)	Peru	Female	Age-standardized	Autism spectrum disorders	Rate	1990	85.4979687131681	119.774066390987	58.2407456237027
DALYs (Disability-Adjusted Life Years)	Peru	Both	Age-standardized	Autism spectrum disorders	Rate	1990	124.730468541458	174.616205657374	85.5492562871099
DALYs (Disability-Adjusted Life Years)	Peru	Male	Age-standardized	Autism spectrum disorders	Rate	2021	172.15688894705	241.806917267945	119.736394178613
DALYs (Disability-Adjusted Life Years)	Peru	Female	Age-standardized	Autism spectrum disorders	Rate	2021	87.1962	121.417668919679	59.8886166524301
DALYs (Disability-Adjusted Life Years)	Peru	Both	Age-standardized	Autism spectrum disorders	Rate	2021	130.100046199343	182.653642523773	88.3788056817152
DALYs (Disability-Adjusted Life Years)	Philippines	Male	Age-standardized	Autism spectrum disorders	Rate	1990	170.234047884019	239.817167165342	115.303115486497
DALYs (Disability-Adjusted Life Years)	Philippines	Female	Age-standardized	Autism spectrum disorders	Rate	1990	83.8472091972663	119.213030041145	57.6885621576291
DALYs (Disability-Adjusted Life Years)	Philippines	Both	Age-standardized	Autism spectrum disorders	Rate	1990	127.213230712001	179.699837737706	86.122324801071
DALYs (Disability-Adjusted Life Years)	Philippines	Male	Age-standardized	Autism spectrum disorders	Rate	2021	173.426390457588	245.721942839268	117.966458907189
DALYs (Disability-Adjusted Life Years)	Philippines	Female	Age-standardized	Autism spectrum disorders	Rate	2021	83.340913483697	117.799757449963	57.1158902706807
DALYs (Disability-Adjusted Life Years)	Philippines	Both	Age-standardized	Autism spectrum disorders	Rate	2021	128.979659025095	181.597158562224	87.3250546711534
DALYs (Disability-Adjusted Life Years)	Poland	Male	Age-standardized	Autism spectrum disorders	Rate	1990	226.860896999843	319.009931591509	157.138626690096
DALYs (Disability-Adjusted Life Years)	Poland	Female	Age-standardized	Autism spectrum disorders	Rate	1990	123.950892117636	171.834622226682	85.4469238429748
DALYs (Disability-Adjusted Life Years)	Poland	Both	Age-standardized	Autism spectrum disorders	Rate	1990	174.922561312845	243.567995191453	120.225605044611
DALYs (Disability-Adjusted Life Years)	Poland	Male	Age-standardized	Autism spectrum disorders	Rate	2021	236.988746480822	332.049191459541	165.594833640732
DALYs (Disability-Adjusted Life Years)	Poland	Female	Age-standardized	Autism spectrum disorders	Rate	2021	124.574402366923	172.026142674345	84.6337685286084
DALYs (Disability-Adjusted Life Years)	Poland	Both	Age-standardized	Autism spectrum disorders	Rate	2021	180.863537736799	251.843605493462	125.212896744981
DALYs (Disability-Adjusted Life Years)	Portugal	Male	Age-standardized	Autism spectrum disorders	Rate	1990	230.605881362874	327.35712248649	159.852751781685
DALYs (Disability-Adjusted Life Years)	Portugal	Female	Age-standardized	Autism spectrum disorders	Rate	1990	88.3518519574355	123.406884541495	60.3570710692952
DALYs (Disability-Adjusted Life Years)	Portugal	Both	Age-standardized	Autism spectrum disorders	Rate	1990	158.519250300179	222.361402630385	109.284659321858
DALYs (Disability-Adjusted Life Years)	Portugal	Male	Age-standardized	Autism spectrum disorders	Rate	2021	236.213119159823	332.50327056735	161.31524753034
DALYs (Disability-Adjusted Life Years)	Portugal	Female	Age-standardized	Autism spectrum disorders	Rate	2021	88.4325367341278	123.428215734646	60.6303661818359
DALYs (Disability-Adjusted Life Years)	Portugal	Both	Age-standardized	Autism spectrum disorders	Rate	2021	161.466761960595	227.907734800649	109.698933184567
DALYs (Disability-Adjusted Life Years)	Puerto Rico	Male	Age-standardized	Autism spectrum disorders	Rate	1990	179.955159012868	250.667018619424	124.936024044811
DALYs (Disability-Adjusted Life Years)	Puerto Rico	Female	Age-standardized	Autism spectrum disorders	Rate	1990	92.9617317212315	131.744423585289	63.3612807197343
DALYs (Disability-Adjusted Life Years)	Puerto Rico	Both	Age-standardized	Autism spectrum disorders	Rate	1990	135.337870295376	191.677108496009	93.0766780666639
DALYs (Disability-Adjusted Life Years)	Puerto Rico	Male	Age-standardized	Autism spectrum disorders	Rate	2021	183.294083623782	252.308545757609	126.575127867953
DALYs (Disability-Adjusted Life Years)	Puerto Rico	Female	Age-standardized	Autism spectrum disorders	Rate	2021	92.1899405852336	128.868588395631	62.1655062635609
DALYs (Disability-Adjusted Life Years)	Puerto Rico	Both	Age-standardized	Autism spectrum disorders	Rate	2021	136.912891795131	190.842028362661	93.4287978055221
DALYs (Disability-Adjusted Life Years)	Qatar	Male	Age-standardized	Autism spectrum disorders	Rate	1990	209.941875172724	296.676891112461	144.686091843408
DALYs (Disability-Adjusted Life Years)	Qatar	Female	Age-standardized	Autism spectrum disorders	Rate	1990	108.028006795845	150.15328881446	75.2027645065466
DALYs (Disability-Adjusted Life Years)	Qatar	Both	Age-standardized	Autism spectrum disorders	Rate	1990	174.055142541272	244.949142757996	120.759377940573
DALYs (Disability-Adjusted Life Years)	Qatar	Male	Age-standardized	Autism spectrum disorders	Rate	2021	220.36916283065	305.803898733579	150.910559104718
DALYs (Disability-Adjusted Life Years)	Qatar	Female	Age-standardized	Autism spectrum disorders	Rate	2021	108.17441747061	149.331335583249	73.3385338260045
DALYs (Disability-Adjusted Life Years)	Qatar	Both	Age-standardized	Autism spectrum disorders	Rate	2021	180.641755539235	251.182	123.625979065878
DALYs (Disability-Adjusted Life Years)	Republic of Korea	Male	Age-standardized	Autism spectrum disorders	Rate	1990	354.246542420139	488.159719602338	247.46989894461
DALYs (Disability-Adjusted Life Years)	Republic of Korea	Female	Age-standardized	Autism spectrum disorders	Rate	1990	168.758450211467	239.014245467894	115.199661130186
DALYs (Disability-Adjusted Life Years)	Republic of Korea	Both	Age-standardized	Autism spectrum disorders	Rate	1990	261.766031306534	364.993107743581	180.51416590139
DALYs (Disability-Adjusted Life Years)	Republic of Korea	Male	Age-standardized	Autism spectrum disorders	Rate	2021	387.635582107019	540.873920127636	267.612056835225
DALYs (Disability-Adjusted Life Years)	Republic of Korea	Female	Age-standardized	Autism spectrum disorders	Rate	2021	174.963271068482	246.31746334595	121.05955871879
DALYs (Disability-Adjusted Life Years)	Republic of Korea	Both	Age-standardized	Autism spectrum disorders	Rate	2021	283.804389331516	395.613312911648	196.021366591216
DALYs (Disability-Adjusted Life Years)	Republic of Moldova	Male	Age-standardized	Autism spectrum disorders	Rate	1990	219.957205099954	308.599681501063	149.858
DALYs (Disability-Adjusted Life Years)	Republic of Moldova	Female	Age-standardized	Autism spectrum disorders	Rate	1990	119.527879909385	168.931248206322	81.3424721353804
DALYs (Disability-Adjusted Life Years)	Republic of Moldova	Both	Age-standardized	Autism spectrum disorders	Rate	1990	167.947157726177	235.286860974485	114.052440160221
DALYs (Disability-Adjusted Life Years)	Republic of Moldova	Male	Age-standardized	Autism spectrum disorders	Rate	2021	227.107856169726	322.945552290828	152.017945321998
DALYs (Disability-Adjusted Life Years)	Republic of Moldova	Female	Age-standardized	Autism spectrum disorders	Rate	2021	118.963067150685	164.429658246705	81.8442934812182
DALYs (Disability-Adjusted Life Years)	Republic of Moldova	Both	Age-standardized	Autism spectrum disorders	Rate	2021	172.529983158678	244.284689882767	116.804183269154
DALYs (Disability-Adjusted Life Years)	Romania	Male	Age-standardized	Autism spectrum disorders	Rate	1990	221.534251183902	311.452254389458	151.658352213724
DALYs (Disability-Adjusted Life Years)	Romania	Female	Age-standardized	Autism spectrum disorders	Rate	1990	119.824172694583	171.946663757108	81.438480535953
DALYs (Disability-Adjusted Life Years)	Romania	Both	Age-standardized	Autism spectrum disorders	Rate	1990	170.529111809399	241.098550153197	115.912903300902
DALYs (Disability-Adjusted Life Years)	Romania	Male	Age-standardized	Autism spectrum disorders	Rate	2021	231.002462344186	320.701514707535	158.782284299091
DALYs (Disability-Adjusted Life Years)	Romania	Female	Age-standardized	Autism spectrum disorders	Rate	2021	121.28714115235	167.645534476672	82.8019227884116
DALYs (Disability-Adjusted Life Years)	Romania	Both	Age-standardized	Autism spectrum disorders	Rate	2021	176.541450328043	244.574970857434	121.663881611723
DALYs (Disability-Adjusted Life Years)	Russian Federation	Male	Age-standardized	Autism spectrum disorders	Rate	1990	220.985230421583	310.29313463997	150.81087455941
DALYs (Disability-Adjusted Life Years)	Russian Federation	Female	Age-standardized	Autism spectrum disorders	Rate	1990	119.75151246288	167.170704016794	81.6246648516602
DALYs (Disability-Adjusted Life Years)	Russian Federation	Both	Age-standardized	Autism spectrum disorders	Rate	1990	168.63698415915	235.921694912668	114.93276578241
DALYs (Disability-Adjusted Life Years)	Russian Federation	Male	Age-standardized	Autism spectrum disorders	Rate	2021	230.068433974138	322.677161429989	159.650653637383
DALYs (Disability-Adjusted Life Years)	Russian Federation	Female	Age-standardized	Autism spectrum disorders	Rate	2021	120.277433490374	166.577888520895	81.5009428706989
DALYs (Disability-Adjusted Life Years)	Russian Federation	Both	Age-standardized	Autism spectrum disorders	Rate	2021	173.883592631735	243.966506442582	119.722454164941
DALYs (Disability-Adjusted Life Years)	Rwanda	Male	Age-standardized	Autism spectrum disorders	Rate	1990	210.50223987178	293.507964123675	144.164621890037
DALYs (Disability-Adjusted Life Years)	Rwanda	Female	Age-standardized	Autism spectrum disorders	Rate	1990	114.383570323276	159.038357634637	77.6176315940761
DALYs (Disability-Adjusted Life Years)	Rwanda	Both	Age-standardized	Autism spectrum disorders	Rate	1990	160.617455929222	224.600321960261	109.413945608663
DALYs (Disability-Adjusted Life Years)	Rwanda	Male	Age-standardized	Autism spectrum disorders	Rate	2021	220.010389240906	302.214990008838	149.477933268973
DALYs (Disability-Adjusted Life Years)	Rwanda	Female	Age-standardized	Autism spectrum disorders	Rate	2021	116.979159360089	166.206370861311	80.2743468491919
DALYs (Disability-Adjusted Life Years)	Rwanda	Both	Age-standardized	Autism spectrum disorders	Rate	2021	166.520123700778	232.412969808724	113.249250783633
DALYs (Disability-Adjusted Life Years)	Saint Kitts and Nevis	Male	Age-standardized	Autism spectrum disorders	Rate	1990	168.793225946372	237.126742153688	115.534422766987
DALYs (Disability-Adjusted Life Years)	Saint Kitts and Nevis	Female	Age-standardized	Autism spectrum disorders	Rate	1990	88.2349287271596	122.262	60.1928102590429
DALYs (Disability-Adjusted Life Years)	Saint Kitts and Nevis	Both	Age-standardized	Autism spectrum disorders	Rate	1990	127.887608699689	178.042315036939	88.1395832265831
DALYs (Disability-Adjusted Life Years)	Saint Kitts and Nevis	Male	Age-standardized	Autism spectrum disorders	Rate	2021	171.968012225207	242.033176758352	117.799080134385
DALYs (Disability-Adjusted Life Years)	Saint Kitts and Nevis	Female	Age-standardized	Autism spectrum disorders	Rate	2021	87.9327663512725	124.274769573197	59.8700957348977
DALYs (Disability-Adjusted Life Years)	Saint Kitts and Nevis	Both	Age-standardized	Autism spectrum disorders	Rate	2021	130.057321318631	182.29592059419	89.4474660695296
DALYs (Disability-Adjusted Life Years)	Saint Lucia	Male	Age-standardized	Autism spectrum disorders	Rate	1990	171.483633191296	240.290513497853	116.034969161586
DALYs (Disability-Adjusted Life Years)	Saint Lucia	Female	Age-standardized	Autism spectrum disorders	Rate	1990	88.945567131259	127.102423954925	59.5751725941529
DALYs (Disability-Adjusted Life Years)	Saint Lucia	Both	Age-standardized	Autism spectrum disorders	Rate	1990	129.035930385373	181.570964828861	87.250680840011
DALYs (Disability-Adjusted Life Years)	Saint Lucia	Male	Age-standardized	Autism spectrum disorders	Rate	2021	173.016238240847	244.959152198618	116.117853061151
DALYs (Disability-Adjusted Life Years)	Saint Lucia	Female	Age-standardized	Autism spectrum disorders	Rate	2021	88.5894375223577	124.267171443457	60.4740808344309
DALYs (Disability-Adjusted Life Years)	Saint Lucia	Both	Age-standardized	Autism spectrum disorders	Rate	2021	131.246056345416	184.492	88.7125142909539
DALYs (Disability-Adjusted Life Years)	Saint Vincent and the Grenadines	Male	Age-standardized	Autism spectrum disorders	Rate	1990	170.114380361381	240.795604728573	114.360519211726
DALYs (Disability-Adjusted Life Years)	Saint Vincent and the Grenadines	Female	Age-standardized	Autism spectrum disorders	Rate	1990	87.6657191214492	120.727855998686	60.7490115420564
DALYs (Disability-Adjusted Life Years)	Saint Vincent and the Grenadines	Both	Age-standardized	Autism spectrum disorders	Rate	1990	128.702176512373	179.336336995856	86.4936023329711
DALYs (Disability-Adjusted Life Years)	Saint Vincent and the Grenadines	Male	Age-standardized	Autism spectrum disorders	Rate	2021	170.233310506304	239.289944880278	115.962399704255
DALYs (Disability-Adjusted Life Years)	Saint Vincent and the Grenadines	Female	Age-standardized	Autism spectrum disorders	Rate	2021	87.3823142127771	123.793517994146	60.8119775356995
DALYs (Disability-Adjusted Life Years)	Saint Vincent and the Grenadines	Both	Age-standardized	Autism spectrum disorders	Rate	2021	129.661133940439	182.444180079047	88.6219422417189
DALYs (Disability-Adjusted Life Years)	Samoa	Male	Age-standardized	Autism spectrum disorders	Rate	1990	173.854869163033	241.119013166744	118.691681039145
DALYs (Disability-Adjusted Life Years)	Samoa	Female	Age-standardized	Autism spectrum disorders	Rate	1990	84.0815038090235	118.027886382335	57.8572371050882
DALYs (Disability-Adjusted Life Years)	Samoa	Both	Age-standardized	Autism spectrum disorders	Rate	1990	130.81594683777	182.844587173943	89.700713539269
DALYs (Disability-Adjusted Life Years)	Samoa	Male	Age-standardized	Autism spectrum disorders	Rate	2021	175.57869038066	247.411740942102	121.714001747964
DALYs (Disability-Adjusted Life Years)	Samoa	Female	Age-standardized	Autism spectrum disorders	Rate	2021	83.7182616824467	117.165460760918	56.2098977082932
DALYs (Disability-Adjusted Life Years)	Samoa	Both	Age-standardized	Autism spectrum disorders	Rate	2021	130.939500422351	184.504974473432	87.8018502877134
DALYs (Disability-Adjusted Life Years)	San Marino	Male	Age-standardized	Autism spectrum disorders	Rate	1990	246.463628588262	344.650444812088	170.164837008326
DALYs (Disability-Adjusted Life Years)	San Marino	Female	Age-standardized	Autism spectrum disorders	Rate	1990	90.3306696084198	126.895368613178	63.2899145514142
DALYs (Disability-Adjusted Life Years)	San Marino	Both	Age-standardized	Autism spectrum disorders	Rate	1990	168.390846913078	235.154307437737	116.205929169695
DALYs (Disability-Adjusted Life Years)	San Marino	Male	Age-standardized	Autism spectrum disorders	Rate	2021	245.777391274863	343.686827321155	168.399811682319
DALYs (Disability-Adjusted Life Years)	San Marino	Female	Age-standardized	Autism spectrum disorders	Rate	2021	90.3944454304248	128.103979709015	62.0423
DALYs (Disability-Adjusted Life Years)	San Marino	Both	Age-standardized	Autism spectrum disorders	Rate	2021	167.456247015151	234.003418985014	114.868186727532
DALYs (Disability-Adjusted Life Years)	Sao Tome and Principe	Male	Age-standardized	Autism spectrum disorders	Rate	1990	220.092237309281	313.214865909663	152.728463067038
DALYs (Disability-Adjusted Life Years)	Sao Tome and Principe	Female	Age-standardized	Autism spectrum disorders	Rate	1990	118.889934448835	166.429433378608	82.4820897630057
DALYs (Disability-Adjusted Life Years)	Sao Tome and Principe	Both	Age-standardized	Autism spectrum disorders	Rate	1990	168.411592096761	236.995953811822	118.053118880698
DALYs (Disability-Adjusted Life Years)	Sao Tome and Principe	Male	Age-standardized	Autism spectrum disorders	Rate	2021	226.236843993598	324.802406399918	150.743676056182
DALYs (Disability-Adjusted Life Years)	Sao Tome and Principe	Female	Age-standardized	Autism spectrum disorders	Rate	2021	120.616825635516	170.058193358443	84.1404107562731
DALYs (Disability-Adjusted Life Years)	Sao Tome and Principe	Both	Age-standardized	Autism spectrum disorders	Rate	2021	173.558911640586	247.107382676057	116.030320332831
DALYs (Disability-Adjusted Life Years)	Saudi Arabia	Male	Age-standardized	Autism spectrum disorders	Rate	1990	185.916938145111	260.98975911746	129.443282107708
DALYs (Disability-Adjusted Life Years)	Saudi Arabia	Female	Age-standardized	Autism spectrum disorders	Rate	1990	98.3014281256938	138.419074701376	67.4339901835913
DALYs (Disability-Adjusted Life Years)	Saudi Arabia	Both	Age-standardized	Autism spectrum disorders	Rate	1990	148.338067365221	208.990817421569	103.107065334395
DALYs (Disability-Adjusted Life Years)	Saudi Arabia	Male	Age-standardized	Autism spectrum disorders	Rate	2021	192.532735805803	275.07741684389	130.694076471196
DALYs (Disability-Adjusted Life Years)	Saudi Arabia	Female	Age-standardized	Autism spectrum disorders	Rate	2021	99.3462000007333	140.551162320035	68.4669418068225
DALYs (Disability-Adjusted Life Years)	Saudi Arabia	Both	Age-standardized	Autism spectrum disorders	Rate	2021	152.757157490761	218.495317712228	104.881111817468
DALYs (Disability-Adjusted Life Years)	Senegal	Male	Age-standardized	Autism spectrum disorders	Rate	1990	214.540197621628	301.924669118561	147.152843175364
DALYs (Disability-Adjusted Life Years)	Senegal	Female	Age-standardized	Autism spectrum disorders	Rate	1990	115.187174215829	163.20422375232	79.5202402578821
DALYs (Disability-Adjusted Life Years)	Senegal	Both	Age-standardized	Autism spectrum disorders	Rate	1990	163.472398649433	228.783	112.772051138618
DALYs (Disability-Adjusted Life Years)	Senegal	Male	Age-standardized	Autism spectrum disorders	Rate	2021	219.697467837196	304.696406602879	150.649387218017
DALYs (Disability-Adjusted Life Years)	Senegal	Female	Age-standardized	Autism spectrum disorders	Rate	2021	116.943756886975	165.402624186622	80.6372684936721
DALYs (Disability-Adjusted Life Years)	Senegal	Both	Age-standardized	Autism spectrum disorders	Rate	2021	168.056698786393	235.899126679268	117.527038102702
DALYs (Disability-Adjusted Life Years)	Serbia	Male	Age-standardized	Autism spectrum disorders	Rate	1990	227.592868950501	319.981305498672	156.755216093197
DALYs (Disability-Adjusted Life Years)	Serbia	Female	Age-standardized	Autism spectrum disorders	Rate	1990	123.521446395775	168.180802231078	84.5001326965057
DALYs (Disability-Adjusted Life Years)	Serbia	Both	Age-standardized	Autism spectrum disorders	Rate	1990	174.922914308888	246.063878826977	120.613924276139
DALYs (Disability-Adjusted Life Years)	Serbia	Male	Age-standardized	Autism spectrum disorders	Rate	2021	237.385421508856	327.769123064668	162.973183474041
DALYs (Disability-Adjusted Life Years)	Serbia	Female	Age-standardized	Autism spectrum disorders	Rate	2021	123.848285841218	173.381225548255	81.6920919379358
DALYs (Disability-Adjusted Life Years)	Serbia	Both	Age-standardized	Autism spectrum disorders	Rate	2021	182.147193192205	254.142104805207	125.664
DALYs (Disability-Adjusted Life Years)	Seychelles	Male	Age-standardized	Autism spectrum disorders	Rate	1990	179.614207973693	248.815596512634	125.593644259437
DALYs (Disability-Adjusted Life Years)	Seychelles	Female	Age-standardized	Autism spectrum disorders	Rate	1990	87.4163250937939	123.128039676811	59.8541694117785
DALYs (Disability-Adjusted Life Years)	Seychelles	Both	Age-standardized	Autism spectrum disorders	Rate	1990	133.708045106514	186.167736444666	93.1840237135073
DALYs (Disability-Adjusted Life Years)	Seychelles	Male	Age-standardized	Autism spectrum disorders	Rate	2021	183.819590871637	257.842871630703	125.100594009422
DALYs (Disability-Adjusted Life Years)	Seychelles	Female	Age-standardized	Autism spectrum disorders	Rate	2021	87.3278103475517	122.524706133353	58.3856238613908
DALYs (Disability-Adjusted Life Years)	Seychelles	Both	Age-standardized	Autism spectrum disorders	Rate	2021	138.15163375648	194.640375323205	94.3099618674257
DALYs (Disability-Adjusted Life Years)	Sierra Leone	Male	Age-standardized	Autism spectrum disorders	Rate	1990	211.884884587378	293.067124434825	148.136855068924
DALYs (Disability-Adjusted Life Years)	Sierra Leone	Female	Age-standardized	Autism spectrum disorders	Rate	1990	114.127134904549	159.658981877058	79.981242252073
DALYs (Disability-Adjusted Life Years)	Sierra Leone	Both	Age-standardized	Autism spectrum disorders	Rate	1990	162.271032259945	226.235813486446	111.169014452506
DALYs (Disability-Adjusted Life Years)	Sierra Leone	Male	Age-standardized	Autism spectrum disorders	Rate	2021	216.780245440492	308.572632808191	149.109770984606
DALYs (Disability-Adjusted Life Years)	Sierra Leone	Female	Age-standardized	Autism spectrum disorders	Rate	2021	115.631508178112	165.351592222067	76.4828685405346
DALYs (Disability-Adjusted Life Years)	Sierra Leone	Both	Age-standardized	Autism spectrum disorders	Rate	2021	166.026080371739	235.056131713377	115.112628363204
DALYs (Disability-Adjusted Life Years)	Singapore	Male	Age-standardized	Autism spectrum disorders	Rate	1990	373.181417550202	518.499648509333	255.761555554575
DALYs (Disability-Adjusted Life Years)	Singapore	Female	Age-standardized	Autism spectrum disorders	Rate	1990	164.71797245562	231.197547085348	112.714410542309
DALYs (Disability-Adjusted Life Years)	Singapore	Both	Age-standardized	Autism spectrum disorders	Rate	1990	269.768282422633	377.531683684964	184.858221072238
DALYs (Disability-Adjusted Life Years)	Singapore	Male	Age-standardized	Autism spectrum disorders	Rate	2021	390.806953098497	542.666600231523	268.015095335241
DALYs (Disability-Adjusted Life Years)	Singapore	Female	Age-standardized	Autism spectrum disorders	Rate	2021	167.705726225032	230.467706588048	114.931375214473
DALYs (Disability-Adjusted Life Years)	Singapore	Both	Age-standardized	Autism spectrum disorders	Rate	2021	280.948658139946	388.036946361585	193.857945218245
DALYs (Disability-Adjusted Life Years)	Slovakia	Male	Age-standardized	Autism spectrum disorders	Rate	1990	230.394217049492	319.642343925982	157.966481210188
DALYs (Disability-Adjusted Life Years)	Slovakia	Female	Age-standardized	Autism spectrum disorders	Rate	1990	124.269616060143	169.807636129103	85.5480402890945
DALYs (Disability-Adjusted Life Years)	Slovakia	Both	Age-standardized	Autism spectrum disorders	Rate	1990	176.795000130709	244.086165158596	120.600451601211
DALYs (Disability-Adjusted Life Years)	Slovakia	Male	Age-standardized	Autism spectrum disorders	Rate	2021	238.187037655943	336.002566358772	160.849
DALYs (Disability-Adjusted Life Years)	Slovakia	Female	Age-standardized	Autism spectrum disorders	Rate	2021	124.092805736873	170.650690603515	85.3160868742123
DALYs (Disability-Adjusted Life Years)	Slovakia	Both	Age-standardized	Autism spectrum disorders	Rate	2021	181.417073692386	253.995986374941	123.928542414838
DALYs (Disability-Adjusted Life Years)	Slovenia	Male	Age-standardized	Autism spectrum disorders	Rate	1990	239.342022196829	331.63848735298	164.191699547547
DALYs (Disability-Adjusted Life Years)	Slovenia	Female	Age-standardized	Autism spectrum disorders	Rate	1990	127.102095351193	177.287236777061	86.9185864046364
DALYs (Disability-Adjusted Life Years)	Slovenia	Both	Age-standardized	Autism spectrum disorders	Rate	1990	182.768291000068	256.475954026807	125.863
DALYs (Disability-Adjusted Life Years)	Slovenia	Male	Age-standardized	Autism spectrum disorders	Rate	2021	250.948894234672	352.601260943493	171.69762552142
DALYs (Disability-Adjusted Life Years)	Slovenia	Female	Age-standardized	Autism spectrum disorders	Rate	2021	128.103710927734	183.177437068566	86.8604607318663
DALYs (Disability-Adjusted Life Years)	Slovenia	Both	Age-standardized	Autism spectrum disorders	Rate	2021	190.862844718973	268.880005439424	129.303448168406
DALYs (Disability-Adjusted Life Years)	Solomon Islands	Male	Age-standardized	Autism spectrum disorders	Rate	1990	168.15946303965	234.702962596708	113.167837641306
DALYs (Disability-Adjusted Life Years)	Solomon Islands	Female	Age-standardized	Autism spectrum disorders	Rate	1990	81.6651650333907	115.733715018661	55.2872677354576
DALYs (Disability-Adjusted Life Years)	Solomon Islands	Both	Age-standardized	Autism spectrum disorders	Rate	1990	126.767787571268	177.198599706926	84.6982130409017
DALYs (Disability-Adjusted Life Years)	Solomon Islands	Male	Age-standardized	Autism spectrum disorders	Rate	2021	169.357011578088	235.852441077039	116.959667176132
DALYs (Disability-Adjusted Life Years)	Solomon Islands	Female	Age-standardized	Autism spectrum disorders	Rate	2021	81.2857532753124	114.509748831621	56.1365084150353
DALYs (Disability-Adjusted Life Years)	Solomon Islands	Both	Age-standardized	Autism spectrum disorders	Rate	2021	126.074359567958	176.825735779508	86.2166958471096
DALYs (Disability-Adjusted Life Years)	Somalia	Male	Age-standardized	Autism spectrum disorders	Rate	1990	210.266250294358	297.86146564247	143.623814177209
DALYs (Disability-Adjusted Life Years)	Somalia	Female	Age-standardized	Autism spectrum disorders	Rate	1990	113.090864571289	161.685989131664	77.1036936700889
DALYs (Disability-Adjusted Life Years)	Somalia	Both	Age-standardized	Autism spectrum disorders	Rate	1990	162.882081251423	230.039465108277	111.701859785418
DALYs (Disability-Adjusted Life Years)	Somalia	Male	Age-standardized	Autism spectrum disorders	Rate	2021	210.845811259966	298.666421365581	146.467820240479
DALYs (Disability-Adjusted Life Years)	Somalia	Female	Age-standardized	Autism spectrum disorders	Rate	2021	113.677968399767	158.952172099089	77.8164893029763
DALYs (Disability-Adjusted Life Years)	Somalia	Both	Age-standardized	Autism spectrum disorders	Rate	2021	162.202307114298	227.453544650963	111.264719868877
DALYs (Disability-Adjusted Life Years)	South Africa	Male	Age-standardized	Autism spectrum disorders	Rate	1990	219.042710574412	309.813000394441	150.922351575593
DALYs (Disability-Adjusted Life Years)	South Africa	Female	Age-standardized	Autism spectrum disorders	Rate	1990	117.098093044839	163.787494282528	82.069458390653
DALYs (Disability-Adjusted Life Years)	South Africa	Both	Age-standardized	Autism spectrum disorders	Rate	1990	166.254997709788	234.237361789908	115.561463524237
DALYs (Disability-Adjusted Life Years)	South Africa	Male	Age-standardized	Autism spectrum disorders	Rate	2021	222.373459304158	313.891302313731	151.603174731025
DALYs (Disability-Adjusted Life Years)	South Africa	Female	Age-standardized	Autism spectrum disorders	Rate	2021	117.634506959858	164.730266856122	82.034290060904
DALYs (Disability-Adjusted Life Years)	South Africa	Both	Age-standardized	Autism spectrum disorders	Rate	2021	169.076040795617	237.680547808193	115.772847401507
DALYs (Disability-Adjusted Life Years)	South Sudan	Male	Age-standardized	Autism spectrum disorders	Rate	1990	212.974929633758	299.486265853451	146.01668876274
DALYs (Disability-Adjusted Life Years)	South Sudan	Female	Age-standardized	Autism spectrum disorders	Rate	1990	114.187289429597	162.184275725702	79.2445269465239
DALYs (Disability-Adjusted Life Years)	South Sudan	Both	Age-standardized	Autism spectrum disorders	Rate	1990	167.058667534247	236.252840068894	114.722230841267
DALYs (Disability-Adjusted Life Years)	South Sudan	Male	Age-standardized	Autism spectrum disorders	Rate	2021	216.166785656283	303.293393993299	148.311739522521
DALYs (Disability-Adjusted Life Years)	South Sudan	Female	Age-standardized	Autism spectrum disorders	Rate	2021	115.511547519649	161.857200362703	80.1744981532725
DALYs (Disability-Adjusted Life Years)	South Sudan	Both	Age-standardized	Autism spectrum disorders	Rate	2021	165.484685584392	231.176443173259	115.333076997423
DALYs (Disability-Adjusted Life Years)	Spain	Male	Age-standardized	Autism spectrum disorders	Rate	1990	284.802980895818	402.849789341914	197.946544560042
DALYs (Disability-Adjusted Life Years)	Spain	Female	Age-standardized	Autism spectrum disorders	Rate	1990	84.9823150053475	120.575932843922	58.3340085904699
DALYs (Disability-Adjusted Life Years)	Spain	Both	Age-standardized	Autism spectrum disorders	Rate	1990	184.922265769706	261.306999397257	128.760864689787
DALYs (Disability-Adjusted Life Years)	Spain	Male	Age-standardized	Autism spectrum disorders	Rate	2021	300.131473960105	415.288825684125	207.405322317764
DALYs (Disability-Adjusted Life Years)	Spain	Female	Age-standardized	Autism spectrum disorders	Rate	2021	84.0991843012339	117.523763082584	58.0409241801888
DALYs (Disability-Adjusted Life Years)	Spain	Both	Age-standardized	Autism spectrum disorders	Rate	2021	192.807829547671	265.35682918481	134.468359132267
DALYs (Disability-Adjusted Life Years)	Sri Lanka	Male	Age-standardized	Autism spectrum disorders	Rate	1990	186.319027107926	261.81564813198	129.283341288125
DALYs (Disability-Adjusted Life Years)	Sri Lanka	Female	Age-standardized	Autism spectrum disorders	Rate	1990	86.6742323040529	119.464147906873	59.0720257278895
DALYs (Disability-Adjusted Life Years)	Sri Lanka	Both	Age-standardized	Autism spectrum disorders	Rate	1990	136.771336641782	191.167907659878	94.6812310688022
DALYs (Disability-Adjusted Life Years)	Sri Lanka	Male	Age-standardized	Autism spectrum disorders	Rate	2021	197.120679899534	276.434405367704	135.962523459995
DALYs (Disability-Adjusted Life Years)	Sri Lanka	Female	Age-standardized	Autism spectrum disorders	Rate	2021	87.1297817718225	123.647511921015	58.6005303517743
DALYs (Disability-Adjusted Life Years)	Sri Lanka	Both	Age-standardized	Autism spectrum disorders	Rate	2021	140.799910469784	197.863031280577	97.3625875479161
DALYs (Disability-Adjusted Life Years)	Sudan	Male	Age-standardized	Autism spectrum disorders	Rate	1990	176.205722536386	247.804377102473	121.920360464059
DALYs (Disability-Adjusted Life Years)	Sudan	Female	Age-standardized	Autism spectrum disorders	Rate	1990	92.9478196114219	134.450419559072	63.7553955432163
DALYs (Disability-Adjusted Life Years)	Sudan	Both	Age-standardized	Autism spectrum disorders	Rate	1990	134.825851511567	192.363674474736	92.2076453089135
DALYs (Disability-Adjusted Life Years)	Sudan	Male	Age-standardized	Autism spectrum disorders	Rate	2021	179.869364569502	251.261606621019	123.622
DALYs (Disability-Adjusted Life Years)	Sudan	Female	Age-standardized	Autism spectrum disorders	Rate	2021	93.6955547444224	132.53890879287	64.6583831271605
DALYs (Disability-Adjusted Life Years)	Sudan	Both	Age-standardized	Autism spectrum disorders	Rate	2021	137.516389480629	193.474915867601	94.4077544274631
DALYs (Disability-Adjusted Life Years)	Suriname	Male	Age-standardized	Autism spectrum disorders	Rate	1990	166.124863016387	233.274549394419	115.073708596442
DALYs (Disability-Adjusted Life Years)	Suriname	Female	Age-standardized	Autism spectrum disorders	Rate	1990	85.9844736885362	120.832977131219	57.5061873536433
DALYs (Disability-Adjusted Life Years)	Suriname	Both	Age-standardized	Autism spectrum disorders	Rate	1990	126.169290016227	176.66827126414	86.9738059353549
DALYs (Disability-Adjusted Life Years)	Suriname	Male	Age-standardized	Autism spectrum disorders	Rate	2021	166.362255334372	232.882774747292	113.756380236881
DALYs (Disability-Adjusted Life Years)	Suriname	Female	Age-standardized	Autism spectrum disorders	Rate	2021	85.1436935876633	118.212439638161	58.5162360573122
DALYs (Disability-Adjusted Life Years)	Suriname	Both	Age-standardized	Autism spectrum disorders	Rate	2021	125.542739475603	175.060791874628	85.8169341327454
DALYs (Disability-Adjusted Life Years)	Sweden	Male	Age-standardized	Autism spectrum disorders	Rate	1990	279.197725579893	390.023038193323	189.220100529072
DALYs (Disability-Adjusted Life Years)	Sweden	Female	Age-standardized	Autism spectrum disorders	Rate	1990	89.1297159046986	125.132003640659	59.4005398249571
DALYs (Disability-Adjusted Life Years)	Sweden	Both	Age-standardized	Autism spectrum disorders	Rate	1990	185.319937665494	262.140079021745	126.059912346481
DALYs (Disability-Adjusted Life Years)	Sweden	Male	Age-standardized	Autism spectrum disorders	Rate	2021	284.432006930251	403.499266902559	196.354006705159
DALYs (Disability-Adjusted Life Years)	Sweden	Female	Age-standardized	Autism spectrum disorders	Rate	2021	93.7115657295334	133.191406516181	62.6287549723306
DALYs (Disability-Adjusted Life Years)	Sweden	Both	Age-standardized	Autism spectrum disorders	Rate	2021	191.320771800308	270.030595352157	130.853372204999
DALYs (Disability-Adjusted Life Years)	Switzerland	Male	Age-standardized	Autism spectrum disorders	Rate	1990	242.325659087326	344.365846711404	166.418563174181
DALYs (Disability-Adjusted Life Years)	Switzerland	Female	Age-standardized	Autism spectrum disorders	Rate	1990	90.6597536175154	126.059861334357	61.856014001619
DALYs (Disability-Adjusted Life Years)	Switzerland	Both	Age-standardized	Autism spectrum disorders	Rate	1990	167.26	236.405229881294	114.403066343075
DALYs (Disability-Adjusted Life Years)	Switzerland	Male	Age-standardized	Autism spectrum disorders	Rate	2021	245.598711631168	342.902446678618	171.103286837527
DALYs (Disability-Adjusted Life Years)	Switzerland	Female	Age-standardized	Autism spectrum disorders	Rate	2021	90.2234463159127	125.959591933809	61.896113711873
DALYs (Disability-Adjusted Life Years)	Switzerland	Both	Age-standardized	Autism spectrum disorders	Rate	2021	169.347171932375	235.929282632892	117.540990833928
DALYs (Disability-Adjusted Life Years)	Syrian Arab Republic	Male	Age-standardized	Autism spectrum disorders	Rate	1990	185.415449069682	260.938185251555	126.856747079748
DALYs (Disability-Adjusted Life Years)	Syrian Arab Republic	Female	Age-standardized	Autism spectrum disorders	Rate	1990	97.8649082414012	136.065648874507	67.3770814438935
DALYs (Disability-Adjusted Life Years)	Syrian Arab Republic	Both	Age-standardized	Autism spectrum disorders	Rate	1990	142.656039159173	198.619	98.2056372077817
DALYs (Disability-Adjusted Life Years)	Syrian Arab Republic	Male	Age-standardized	Autism spectrum disorders	Rate	2021	189.105496784067	268.129374025163	131.360721169776
DALYs (Disability-Adjusted Life Years)	Syrian Arab Republic	Female	Age-standardized	Autism spectrum disorders	Rate	2021	98.3201828417753	138.20259213945	66.3918149438777
DALYs (Disability-Adjusted Life Years)	Syrian Arab Republic	Both	Age-standardized	Autism spectrum disorders	Rate	2021	141.128180495804	200.130829893793	96.6521916998652
DALYs (Disability-Adjusted Life Years)	Taiwan (Province of China)	Male	Age-standardized	Autism spectrum disorders	Rate	1990	216.926648464278	310.280643992256	151.425078722493
DALYs (Disability-Adjusted Life Years)	Taiwan (Province of China)	Female	Age-standardized	Autism spectrum disorders	Rate	1990	107.813133087014	152.635909790974	74.2444621525237
DALYs (Disability-Adjusted Life Years)	Taiwan (Province of China)	Both	Age-standardized	Autism spectrum disorders	Rate	1990	164.168011270621	231.900498120303	115.157439856901
DALYs (Disability-Adjusted Life Years)	Taiwan (Province of China)	Male	Age-standardized	Autism spectrum disorders	Rate	2021	232.478420701307	325.002433131602	160.871521304041
DALYs (Disability-Adjusted Life Years)	Taiwan (Province of China)	Female	Age-standardized	Autism spectrum disorders	Rate	2021	110.578592117833	154.935986431066	74.0488995711432
DALYs (Disability-Adjusted Life Years)	Taiwan (Province of China)	Both	Age-standardized	Autism spectrum disorders	Rate	2021	172.244121008924	241.671770432544	119.392713211271
DALYs (Disability-Adjusted Life Years)	Tajikistan	Male	Age-standardized	Autism spectrum disorders	Rate	1990	211.075263053757	300.82188409864	145.665568582496
DALYs (Disability-Adjusted Life Years)	Tajikistan	Female	Age-standardized	Autism spectrum disorders	Rate	1990	114.581301903395	160.953264165646	79.3791948987821
DALYs (Disability-Adjusted Life Years)	Tajikistan	Both	Age-standardized	Autism spectrum disorders	Rate	1990	162.371556985953	230.332577278161	111.570845896378
DALYs (Disability-Adjusted Life Years)	Tajikistan	Male	Age-standardized	Autism spectrum disorders	Rate	2021	211.150245442287	297.171581528061	144.628030098706
DALYs (Disability-Adjusted Life Years)	Tajikistan	Female	Age-standardized	Autism spectrum disorders	Rate	2021	113.655824475638	162.612903786829	77.5510049911909
DALYs (Disability-Adjusted Life Years)	Tajikistan	Both	Age-standardized	Autism spectrum disorders	Rate	2021	162.937720812854	230.076814449359	111.224290252575
DALYs (Disability-Adjusted Life Years)	Thailand	Male	Age-standardized	Autism spectrum disorders	Rate	1990	176.738138187625	249.685547454754	123.359386905842
DALYs (Disability-Adjusted Life Years)	Thailand	Female	Age-standardized	Autism spectrum disorders	Rate	1990	86.1467422335991	121.546835959897	58.0443317977243
DALYs (Disability-Adjusted Life Years)	Thailand	Both	Age-standardized	Autism spectrum disorders	Rate	1990	130.982597967874	187.713382098826	90.9684626985335
DALYs (Disability-Adjusted Life Years)	Thailand	Male	Age-standardized	Autism spectrum disorders	Rate	2021	186.557614848952	261.400247413971	129.981203327518
DALYs (Disability-Adjusted Life Years)	Thailand	Female	Age-standardized	Autism spectrum disorders	Rate	2021	86.8604715855005	121.26963155908	57.8318712255451
DALYs (Disability-Adjusted Life Years)	Thailand	Both	Age-standardized	Autism spectrum disorders	Rate	2021	135.977706404779	192.677743717945	93.0396387152042
DALYs (Disability-Adjusted Life Years)	Timor-Leste	Male	Age-standardized	Autism spectrum disorders	Rate	1990	165.517502746393	229.770079970383	113.739714173058
DALYs (Disability-Adjusted Life Years)	Timor-Leste	Female	Age-standardized	Autism spectrum disorders	Rate	1990	81.3806389352469	115.77822098184	56.0314
DALYs (Disability-Adjusted Life Years)	Timor-Leste	Both	Age-standardized	Autism spectrum disorders	Rate	1990	124.824877677847	174.199790196538	84.3933341346937
DALYs (Disability-Adjusted Life Years)	Timor-Leste	Male	Age-standardized	Autism spectrum disorders	Rate	2021	170.467170987125	241.087731871087	118.327926457906
DALYs (Disability-Adjusted Life Years)	Timor-Leste	Female	Age-standardized	Autism spectrum disorders	Rate	2021	82.3504577098262	117.127834780635	56.9553292063676
DALYs (Disability-Adjusted Life Years)	Timor-Leste	Both	Age-standardized	Autism spectrum disorders	Rate	2021	126.856098710161	179.553602209329	89.2311152977094
DALYs (Disability-Adjusted Life Years)	Togo	Male	Age-standardized	Autism spectrum disorders	Rate	1990	213.800822137964	302.159831918819	144.70318601834
DALYs (Disability-Adjusted Life Years)	Togo	Female	Age-standardized	Autism spectrum disorders	Rate	1990	114.271921674874	160.900250760078	77.0791628675523
DALYs (Disability-Adjusted Life Years)	Togo	Both	Age-standardized	Autism spectrum disorders	Rate	1990	162.049995726067	227.962640930464	109.606933757318
DALYs (Disability-Adjusted Life Years)	Togo	Male	Age-standardized	Autism spectrum disorders	Rate	2021	219.122453674026	303.904578134417	149.397769855128
DALYs (Disability-Adjusted Life Years)	Togo	Female	Age-standardized	Autism spectrum disorders	Rate	2021	116.001681130453	162.905435601617	81.0685665534301
DALYs (Disability-Adjusted Life Years)	Togo	Both	Age-standardized	Autism spectrum disorders	Rate	2021	165.827760367802	230.240095239434	115.37740261186
DALYs (Disability-Adjusted Life Years)	Tokelau	Male	Age-standardized	Autism spectrum disorders	Rate	1990	177.993678818242	250.010275321701	122.548655870662
DALYs (Disability-Adjusted Life Years)	Tokelau	Female	Age-standardized	Autism spectrum disorders	Rate	1990	85.8581365664724	120.922815559717	59.2442966625104
DALYs (Disability-Adjusted Life Years)	Tokelau	Both	Age-standardized	Autism spectrum disorders	Rate	1990	131.537889931527	186.122935883403	90.2735569566468
DALYs (Disability-Adjusted Life Years)	Tokelau	Male	Age-standardized	Autism spectrum disorders	Rate	2021	181.120857946247	255.517319331113	125.215608987069
DALYs (Disability-Adjusted Life Years)	Tokelau	Female	Age-standardized	Autism spectrum disorders	Rate	2021	84.7808042576909	118.798065797092	56.4012900503757
DALYs (Disability-Adjusted Life Years)	Tokelau	Both	Age-standardized	Autism spectrum disorders	Rate	2021	134.135532305583	189.263084762468	92.1560712309256
DALYs (Disability-Adjusted Life Years)	Tonga	Male	Age-standardized	Autism spectrum disorders	Rate	1990	176.858058622716	247.265313920137	122.494691993375
DALYs (Disability-Adjusted Life Years)	Tonga	Female	Age-standardized	Autism spectrum disorders	Rate	1990	84.8541911142953	117.787757464351	57.5423127610527
DALYs (Disability-Adjusted Life Years)	Tonga	Both	Age-standardized	Autism spectrum disorders	Rate	1990	130.635378507742	182.88443688228	90.0939302809242
DALYs (Disability-Adjusted Life Years)	Tonga	Male	Age-standardized	Autism spectrum disorders	Rate	2021	177.956656393885	250.865114293469	122.304874338194
DALYs (Disability-Adjusted Life Years)	Tonga	Female	Age-standardized	Autism spectrum disorders	Rate	2021	84.3346462404756	120.112040685853	57.3751860339744
DALYs (Disability-Adjusted Life Years)	Tonga	Both	Age-standardized	Autism spectrum disorders	Rate	2021	130.722077970626	185.484026838941	89.4642251757822
DALYs (Disability-Adjusted Life Years)	Trinidad and Tobago	Male	Age-standardized	Autism spectrum disorders	Rate	1990	170.842229084137	238.07433045314	116.927824651361
DALYs (Disability-Adjusted Life Years)	Trinidad and Tobago	Female	Age-standardized	Autism spectrum disorders	Rate	1990	88.6634267494873	126.448104276204	59.8801937954723
DALYs (Disability-Adjusted Life Years)	Trinidad and Tobago	Both	Age-standardized	Autism spectrum disorders	Rate	1990	129.801292548656	180.701309315367	88.6074156638608
DALYs (Disability-Adjusted Life Years)	Trinidad and Tobago	Male	Age-standardized	Autism spectrum disorders	Rate	2021	172.447069188598	239.621560053499	115.856985359085
DALYs (Disability-Adjusted Life Years)	Trinidad and Tobago	Female	Age-standardized	Autism spectrum disorders	Rate	2021	88.1636743585616	125.192887109848	60.2377532757332
DALYs (Disability-Adjusted Life Years)	Trinidad and Tobago	Both	Age-standardized	Autism spectrum disorders	Rate	2021	130.732686012383	181.383856240485	89.3158830846318
DALYs (Disability-Adjusted Life Years)	Tunisia	Male	Age-standardized	Autism spectrum disorders	Rate	1990	190.30891638522	265.355540015242	127.902180360409
DALYs (Disability-Adjusted Life Years)	Tunisia	Female	Age-standardized	Autism spectrum disorders	Rate	1990	100.074922769805	141.093517662685	68.2189728609315
DALYs (Disability-Adjusted Life Years)	Tunisia	Both	Age-standardized	Autism spectrum disorders	Rate	1990	145.711442808591	202.597907134417	99.5503563550689
DALYs (Disability-Adjusted Life Years)	Tunisia	Male	Age-standardized	Autism spectrum disorders	Rate	2021	193.006225211957	272.005091987612	131.578802628414
DALYs (Disability-Adjusted Life Years)	Tunisia	Female	Age-standardized	Autism spectrum disorders	Rate	2021	99.9935685456248	137.941813081825	68.1051322985621
DALYs (Disability-Adjusted Life Years)	Tunisia	Both	Age-standardized	Autism spectrum disorders	Rate	2021	146.594966106568	206.833827468313	99.6471014894769
DALYs (Disability-Adjusted Life Years)	Turkey	Male	Age-standardized	Autism spectrum disorders	Rate	1990	186.073566026206	258.731193128864	128.309737851596
DALYs (Disability-Adjusted Life Years)	Turkey	Female	Age-standardized	Autism spectrum disorders	Rate	1990	99.0049917628985	138.746972174889	67.2189682993184
DALYs (Disability-Adjusted Life Years)	Turkey	Both	Age-standardized	Autism spectrum disorders	Rate	1990	143.035114914656	200.638860920433	98.4918147076092
DALYs (Disability-Adjusted Life Years)	Turkey	Male	Age-standardized	Autism spectrum disorders	Rate	2021	194.285931647959	273.008571467482	131.757761898332
DALYs (Disability-Adjusted Life Years)	Turkey	Female	Age-standardized	Autism spectrum disorders	Rate	2021	100.106830553545	141.29314707384	68.4470298380983
DALYs (Disability-Adjusted Life Years)	Turkey	Both	Age-standardized	Autism spectrum disorders	Rate	2021	147.644525870195	206.954118568929	99.7149237717491
DALYs (Disability-Adjusted Life Years)	Turkmenistan	Male	Age-standardized	Autism spectrum disorders	Rate	1990	212.295605235861	297.546102685875	148.284380330857
DALYs (Disability-Adjusted Life Years)	Turkmenistan	Female	Age-standardized	Autism spectrum disorders	Rate	1990	114.816344978938	162.72421499246	79.305260454893
DALYs (Disability-Adjusted Life Years)	Turkmenistan	Both	Age-standardized	Autism spectrum disorders	Rate	1990	162.480902632204	229.487477027937	112.121348680453
DALYs (Disability-Adjusted Life Years)	Turkmenistan	Male	Age-standardized	Autism spectrum disorders	Rate	2021	215.729316920388	301.156284950517	145.483696759413
DALYs (Disability-Adjusted Life Years)	Turkmenistan	Female	Age-standardized	Autism spectrum disorders	Rate	2021	115.075888231842	160.656638034039	78.8180014451543
DALYs (Disability-Adjusted Life Years)	Turkmenistan	Both	Age-standardized	Autism spectrum disorders	Rate	2021	166.45966365098	233.721553425533	111.704053026489
DALYs (Disability-Adjusted Life Years)	Tuvalu	Male	Age-standardized	Autism spectrum disorders	Rate	1990	168.400637438671	234.597737878399	116.585670008602
DALYs (Disability-Adjusted Life Years)	Tuvalu	Female	Age-standardized	Autism spectrum disorders	Rate	1990	81.2535701780603	114.996766345844	55.9149793346316
DALYs (Disability-Adjusted Life Years)	Tuvalu	Both	Age-standardized	Autism spectrum disorders	Rate	1990	122.878868265561	171.238157876199	84.5868015065767
DALYs (Disability-Adjusted Life Years)	Tuvalu	Male	Age-standardized	Autism spectrum disorders	Rate	2021	171.927259558546	242.920480919959	116.481381081882
DALYs (Disability-Adjusted Life Years)	Tuvalu	Female	Age-standardized	Autism spectrum disorders	Rate	2021	82.0257060810899	114.821203675318	56.1095643534074
DALYs (Disability-Adjusted Life Years)	Tuvalu	Both	Age-standardized	Autism spectrum disorders	Rate	2021	128.969962704722	180.946036250783	87.0592493440418
DALYs (Disability-Adjusted Life Years)	Uganda	Male	Age-standardized	Autism spectrum disorders	Rate	1990	213.067481633053	300.401255974915	148.353193629131
DALYs (Disability-Adjusted Life Years)	Uganda	Female	Age-standardized	Autism spectrum disorders	Rate	1990	114.950494952276	158.814513400161	79.4737294033603
DALYs (Disability-Adjusted Life Years)	Uganda	Both	Age-standardized	Autism spectrum disorders	Rate	1990	163.123321179378	229.534820018632	113.518618380087
DALYs (Disability-Adjusted Life Years)	Uganda	Male	Age-standardized	Autism spectrum disorders	Rate	2021	221.256921266484	310.172140480606	156.601526253475
DALYs (Disability-Adjusted Life Years)	Uganda	Female	Age-standardized	Autism spectrum disorders	Rate	2021	117.918007687516	166.517290751067	81.8742202928789
DALYs (Disability-Adjusted Life Years)	Uganda	Both	Age-standardized	Autism spectrum disorders	Rate	2021	167.889658333949	234.366657414761	118.189320213405
DALYs (Disability-Adjusted Life Years)	Ukraine	Male	Age-standardized	Autism spectrum disorders	Rate	1990	224.859351780839	312.024482080328	153.046972554173
DALYs (Disability-Adjusted Life Years)	Ukraine	Female	Age-standardized	Autism spectrum disorders	Rate	1990	120.887483446464	166.992387197889	82.1489296263719
DALYs (Disability-Adjusted Life Years)	Ukraine	Both	Age-standardized	Autism spectrum disorders	Rate	1990	170.903112473885	240.371244353388	115.906071844116
DALYs (Disability-Adjusted Life Years)	Ukraine	Male	Age-standardized	Autism spectrum disorders	Rate	2021	227.425847080864	315.652830240222	156.814862071213
DALYs (Disability-Adjusted Life Years)	Ukraine	Female	Age-standardized	Autism spectrum disorders	Rate	2021	119.929632773203	167.193290170651	82.3865492565763
DALYs (Disability-Adjusted Life Years)	Ukraine	Both	Age-standardized	Autism spectrum disorders	Rate	2021	172.659282291827	240.265831185591	119.130809293889
DALYs (Disability-Adjusted Life Years)	United Arab Emirates	Male	Age-standardized	Autism spectrum disorders	Rate	1990	189.509223065702	262.431420959945	128.937210681709
DALYs (Disability-Adjusted Life Years)	United Arab Emirates	Female	Age-standardized	Autism spectrum disorders	Rate	1990	99.0356761416099	139.752267224791	68.3809399885848
DALYs (Disability-Adjusted Life Years)	United Arab Emirates	Both	Age-standardized	Autism spectrum disorders	Rate	1990	156.206682093153	217.661012064177	106.675353568062
DALYs (Disability-Adjusted Life Years)	United Arab Emirates	Male	Age-standardized	Autism spectrum disorders	Rate	2021	190.479412834732	268.909327976919	130.560207248728
DALYs (Disability-Adjusted Life Years)	United Arab Emirates	Female	Age-standardized	Autism spectrum disorders	Rate	2021	98.1491713418823	137.336679367437	68.2558
DALYs (Disability-Adjusted Life Years)	United Arab Emirates	Both	Age-standardized	Autism spectrum disorders	Rate	2021	157.174530748581	220.921629360984	107.785115361019
DALYs (Disability-Adjusted Life Years)	United Kingdom	Male	Age-standardized	Autism spectrum disorders	Rate	1990	189.470862812809	264.696465901634	129.240630937825
DALYs (Disability-Adjusted Life Years)	United Kingdom	Female	Age-standardized	Autism spectrum disorders	Rate	1990	68.7192119749948	95.4306318792127	47.588685336518
DALYs (Disability-Adjusted Life Years)	United Kingdom	Both	Age-standardized	Autism spectrum disorders	Rate	1990	129.007376219025	181.080514646074	88.2520617208924
DALYs (Disability-Adjusted Life Years)	United Kingdom	Male	Age-standardized	Autism spectrum disorders	Rate	2021	206.570033436624	290.091802350703	140.595677923092
DALYs (Disability-Adjusted Life Years)	United Kingdom	Female	Age-standardized	Autism spectrum disorders	Rate	2021	75.0299788215518	104.959965647033	51.9722383209896
DALYs (Disability-Adjusted Life Years)	United Kingdom	Both	Age-standardized	Autism spectrum disorders	Rate	2021	140.641664204154	198.123551581657	95.4230845980432
DALYs (Disability-Adjusted Life Years)	United Republic of Tanzania	Male	Age-standardized	Autism spectrum disorders	Rate	1990	214.195359750448	295.329764832959	148.448626947159
DALYs (Disability-Adjusted Life Years)	United Republic of Tanzania	Female	Age-standardized	Autism spectrum disorders	Rate	1990	114.596550887097	159.001019962958	79.8018825905939
DALYs (Disability-Adjusted Life Years)	United Republic of Tanzania	Both	Age-standardized	Autism spectrum disorders	Rate	1990	162.730029998878	225.11158706531	113.857855102819
DALYs (Disability-Adjusted Life Years)	United Republic of Tanzania	Male	Age-standardized	Autism spectrum disorders	Rate	2021	221.177594808995	308.876565465941	150.086641060162
DALYs (Disability-Adjusted Life Years)	United Republic of Tanzania	Female	Age-standardized	Autism spectrum disorders	Rate	2021	117.370742527258	167.455600029405	79.8561740779976
DALYs (Disability-Adjusted Life Years)	United Republic of Tanzania	Both	Age-standardized	Autism spectrum disorders	Rate	2021	167.603334860622	236.767113504336	115.085832012686
DALYs (Disability-Adjusted Life Years)	United States of America	Male	Age-standardized	Autism spectrum disorders	Rate	1990	270.638878359436	381.195557595103	187.813822111512
DALYs (Disability-Adjusted Life Years)	United States of America	Female	Age-standardized	Autism spectrum disorders	Rate	1990	129.854289929811	179.900834606702	89.8108311355461
DALYs (Disability-Adjusted Life Years)	United States of America	Both	Age-standardized	Autism spectrum disorders	Rate	1990	199.814457955869	278.907796165339	137.787641515119
DALYs (Disability-Adjusted Life Years)	United States of America	Male	Age-standardized	Autism spectrum disorders	Rate	2021	276.238252569712	386.291198062733	192.226419656358
DALYs (Disability-Adjusted Life Years)	United States of America	Female	Age-standardized	Autism spectrum disorders	Rate	2021	130.272354977035	182.322621415303	88.7129527211945
DALYs (Disability-Adjusted Life Years)	United States of America	Both	Age-standardized	Autism spectrum disorders	Rate	2021	203.324753304646	283.657088472159	141.036866214861
DALYs (Disability-Adjusted Life Years)	United States Virgin Islands	Male	Age-standardized	Autism spectrum disorders	Rate	1990	175.701100640136	247.559325493751	119.403982776965
DALYs (Disability-Adjusted Life Years)	United States Virgin Islands	Female	Age-standardized	Autism spectrum disorders	Rate	1990	90.6549581121683	127.152906080433	62.0790919978176
DALYs (Disability-Adjusted Life Years)	United States Virgin Islands	Both	Age-standardized	Autism spectrum disorders	Rate	1990	131.879154617978	187.252368177613	88.6573878243295
DALYs (Disability-Adjusted Life Years)	United States Virgin Islands	Male	Age-standardized	Autism spectrum disorders	Rate	2021	176.585808228242	249.311950847112	121.940901405081
DALYs (Disability-Adjusted Life Years)	United States Virgin Islands	Female	Age-standardized	Autism spectrum disorders	Rate	2021	89.6231475516558	123.797512355727	61.5689158108804
DALYs (Disability-Adjusted Life Years)	United States Virgin Islands	Both	Age-standardized	Autism spectrum disorders	Rate	2021	132.858077456205	185.548287308971	91.0566107110954
DALYs (Disability-Adjusted Life Years)	Uruguay	Male	Age-standardized	Autism spectrum disorders	Rate	1990	271.036316644453	371.868331659069	184.603102921286
DALYs (Disability-Adjusted Life Years)	Uruguay	Female	Age-standardized	Autism spectrum disorders	Rate	1990	123.467158837928	172.153328250625	84.6158125476083
DALYs (Disability-Adjusted Life Years)	Uruguay	Both	Age-standardized	Autism spectrum disorders	Rate	1990	196.219081470475	270.16314254973	133.09284220721
DALYs (Disability-Adjusted Life Years)	Uruguay	Male	Age-standardized	Autism spectrum disorders	Rate	2021	275.60009512672	392.653546368795	189.908509630307
DALYs (Disability-Adjusted Life Years)	Uruguay	Female	Age-standardized	Autism spectrum disorders	Rate	2021	123.873111126727	177.27641784443	84.7124443485099
DALYs (Disability-Adjusted Life Years)	Uruguay	Both	Age-standardized	Autism spectrum disorders	Rate	2021	198.633667158516	283.630174650313	137.542208322319
DALYs (Disability-Adjusted Life Years)	Uzbekistan	Male	Age-standardized	Autism spectrum disorders	Rate	1990	213.789	297.506245817997	144.969942475664
DALYs (Disability-Adjusted Life Years)	Uzbekistan	Female	Age-standardized	Autism spectrum disorders	Rate	1990	115.339416204301	161.183957345216	79.0465886785738
DALYs (Disability-Adjusted Life Years)	Uzbekistan	Both	Age-standardized	Autism spectrum disorders	Rate	1990	163.647813136064	230.352578628204	111.705066266933
DALYs (Disability-Adjusted Life Years)	Uzbekistan	Male	Age-standardized	Autism spectrum disorders	Rate	2021	215.531067939381	303.353903593139	146.147371277363
DALYs (Disability-Adjusted Life Years)	Uzbekistan	Female	Age-standardized	Autism spectrum disorders	Rate	2021	114.865420699986	159.473790743156	79.7305423767196
DALYs (Disability-Adjusted Life Years)	Uzbekistan	Both	Age-standardized	Autism spectrum disorders	Rate	2021	165.121389399892	232.685382076604	112.320668416557
DALYs (Disability-Adjusted Life Years)	Vanuatu	Male	Age-standardized	Autism spectrum disorders	Rate	1990	169.535822413729	236.745649738824	118.947357410708
DALYs (Disability-Adjusted Life Years)	Vanuatu	Female	Age-standardized	Autism spectrum disorders	Rate	1990	82.4268007198495	114.883797843607	54.3053329829874
DALYs (Disability-Adjusted Life Years)	Vanuatu	Both	Age-standardized	Autism spectrum disorders	Rate	1990	127.424079641081	176.698872716673	87.6913108982153
DALYs (Disability-Adjusted Life Years)	Vanuatu	Male	Age-standardized	Autism spectrum disorders	Rate	2021	169.266161083201	239.796689517251	114.995650205557
DALYs (Disability-Adjusted Life Years)	Vanuatu	Female	Age-standardized	Autism spectrum disorders	Rate	2021	82.107008994102	118.886966234468	54.9929932109653
DALYs (Disability-Adjusted Life Years)	Vanuatu	Both	Age-standardized	Autism spectrum disorders	Rate	2021	125.95635055982	178.950298968283	85.8584187352024
DALYs (Disability-Adjusted Life Years)	Venezuela (Bolivarian Republic of)	Male	Age-standardized	Autism spectrum disorders	Rate	1990	186.396936053123	255.09748218363	128.554583144872
DALYs (Disability-Adjusted Life Years)	Venezuela (Bolivarian Republic of)	Female	Age-standardized	Autism spectrum disorders	Rate	1990	95.3736368438435	136.711514442318	65.2171305343261
DALYs (Disability-Adjusted Life Years)	Venezuela (Bolivarian Republic of)	Both	Age-standardized	Autism spectrum disorders	Rate	1990	140.601674989587	194.844331651853	97.2212667939906
DALYs (Disability-Adjusted Life Years)	Venezuela (Bolivarian Republic of)	Male	Age-standardized	Autism spectrum disorders	Rate	2021	191.230079165273	271.652272360197	131.033994060171
DALYs (Disability-Adjusted Life Years)	Venezuela (Bolivarian Republic of)	Female	Age-standardized	Autism spectrum disorders	Rate	2021	95.5121363910871	134.835775107973	66.6412731269148
DALYs (Disability-Adjusted Life Years)	Venezuela (Bolivarian Republic of)	Both	Age-standardized	Autism spectrum disorders	Rate	2021	142.045913074355	199.824779121308	98.5246619845332
DALYs (Disability-Adjusted Life Years)	Viet Nam	Male	Age-standardized	Autism spectrum disorders	Rate	1990	183.576910593781	254.459943725172	126.957720138296
DALYs (Disability-Adjusted Life Years)	Viet Nam	Female	Age-standardized	Autism spectrum disorders	Rate	1990	78.9690422423332	112.527394178352	53.8616306355439
DALYs (Disability-Adjusted Life Years)	Viet Nam	Both	Age-standardized	Autism spectrum disorders	Rate	1990	129.201793944742	182.504903238703	88.7815074773465
DALYs (Disability-Adjusted Life Years)	Viet Nam	Male	Age-standardized	Autism spectrum disorders	Rate	2021	194.796971805313	272.671289583905	134.76869967679
DALYs (Disability-Adjusted Life Years)	Viet Nam	Female	Age-standardized	Autism spectrum disorders	Rate	2021	79.2793536709687	110.692698892984	53.1916410774671
DALYs (Disability-Adjusted Life Years)	Viet Nam	Both	Age-standardized	Autism spectrum disorders	Rate	2021	137.328338749436	193.051639767706	95.2083476344028
DALYs (Disability-Adjusted Life Years)	Yemen	Male	Age-standardized	Autism spectrum disorders	Rate	1990	175.583155967833	249.330452010296	122.559089938648
DALYs (Disability-Adjusted Life Years)	Yemen	Female	Age-standardized	Autism spectrum disorders	Rate	1990	92.3326812497231	132.077493279104	64.4767533068096
DALYs (Disability-Adjusted Life Years)	Yemen	Both	Age-standardized	Autism spectrum disorders	Rate	1990	134.381151860547	190.841413948562	93.7655208361446
DALYs (Disability-Adjusted Life Years)	Yemen	Male	Age-standardized	Autism spectrum disorders	Rate	2021	176.855210494347	249.899750924732	122.626284270738
DALYs (Disability-Adjusted Life Years)	Yemen	Female	Age-standardized	Autism spectrum disorders	Rate	2021	92.4023383538068	130.591256038137	63.4876354270136
DALYs (Disability-Adjusted Life Years)	Yemen	Both	Age-standardized	Autism spectrum disorders	Rate	2021	134.825362234504	191.536058461244	93.4245017044679
DALYs (Disability-Adjusted Life Years)	Zambia	Male	Age-standardized	Autism spectrum disorders	Rate	1990	211.946324724795	301.376855089955	145.739314455128
DALYs (Disability-Adjusted Life Years)	Zambia	Female	Age-standardized	Autism spectrum disorders	Rate	1990	114.113937705368	158.683461477123	79.5098799832999
DALYs (Disability-Adjusted Life Years)	Zambia	Both	Age-standardized	Autism spectrum disorders	Rate	1990	162.300759843366	224.927243698232	112.507006854444
DALYs (Disability-Adjusted Life Years)	Zambia	Male	Age-standardized	Autism spectrum disorders	Rate	2021	217.420078202351	304.817249410369	148.57193492251
DALYs (Disability-Adjusted Life Years)	Zambia	Female	Age-standardized	Autism spectrum disorders	Rate	2021	116.527555687845	164.267290711441	81.4735103613934
DALYs (Disability-Adjusted Life Years)	Zambia	Both	Age-standardized	Autism spectrum disorders	Rate	2021	166.444465316957	234.310375904388	114.64456033498
DALYs (Disability-Adjusted Life Years)	Zimbabwe	Male	Age-standardized	Autism spectrum disorders	Rate	1990	218.747437803477	308.229406286578	151.664416515905
DALYs (Disability-Adjusted Life Years)	Zimbabwe	Female	Age-standardized	Autism spectrum disorders	Rate	1990	116.881687191143	160.836363227105	76.6389418160945
DALYs (Disability-Adjusted Life Years)	Zimbabwe	Both	Age-standardized	Autism spectrum disorders	Rate	1990	166.62469192602	234.431802107032	114.403655204413
DALYs (Disability-Adjusted Life Years)	Zimbabwe	Male	Age-standardized	Autism spectrum disorders	Rate	2021	215.474276290371	302.381877026646	149.361450518143
DALYs (Disability-Adjusted Life Years)	Zimbabwe	Female	Age-standardized	Autism spectrum disorders	Rate	2021	115.629023249553	162.196078609458	78.6553272003184
DALYs (Disability-Adjusted Life Years)	Zimbabwe	Both	Age-standardized	Autism spectrum disorders	Rate	2021	162.986379392885	229.64664928192	111.896534124291
