# Supplementary material for: Global, Regional, and National Burden of Autism Spectrum Disorder: Trends and Decomposition Analysis From 1990 to 2021, and Projections for 2045
Source: Actas Esp Psiquiatr. 2025 Dec 17;53(6):1162–75. doi: 10.62641/aep.v53i6.2029 (PMC12728558; doi:10.62641/aep.v53i6.2029)
Supplement: Supplementary file 1 [file ActEsp-53-6-1162-1175-s1.zip › Supplementary Table 5.xlsx]

## Sheet: Sheet1
measure	location	sex	age	cause	metric	year	val	upper	lower
Prevalence	Afghanistan	Male	All ages	Autism spectrum disorders	Number	1990	46163.2263298479	55003.5329247737	38575.2304835655
Prevalence	Afghanistan	Female	All ages	Autism spectrum disorders	Number	1990	26172.4689201935	31876.3677440424	21487.4961702174
Prevalence	Afghanistan	Both	All ages	Autism spectrum disorders	Number	1990	72335.6952500414	86235.0924551569	60252.7782715983
Prevalence	Afghanistan	Male	All ages	Autism spectrum disorders	Number	2021	155122.541371396	185270.808423653	127987.339551983
Prevalence	Afghanistan	Female	All ages	Autism spectrum disorders	Number	2021	79549.4861545171	95066.679268303	65983.4870796283
Prevalence	Afghanistan	Both	All ages	Autism spectrum disorders	Number	2021	234672.027525913	279518.745880687	193719.974093277
Prevalence	Albania	Male	All ages	Autism spectrum disorders	Number	1990	20579.8491625981	24508.1383319377	17093.9393992554
Prevalence	Albania	Female	All ages	Autism spectrum disorders	Number	1990	10446.1654405718	12545.1093600197	8694.35264567404
Prevalence	Albania	Both	All ages	Autism spectrum disorders	Number	1990	31026	36829.0855441998	26154.7336416395
Prevalence	Albania	Male	All ages	Autism spectrum disorders	Number	2021	16126.8673146125	19252.8395229417	13382.2491991254
Prevalence	Albania	Female	All ages	Autism spectrum disorders	Number	2021	8224.99676408106	9975.6284727915	6733.67413525178
Prevalence	Albania	Both	All ages	Autism spectrum disorders	Number	2021	24351.8640786936	28733.207018122	20149.7234570583
Prevalence	Algeria	Male	All ages	Autism spectrum disorders	Number	1990	131335.554841778	156545.266800992	109254.522181714
Prevalence	Algeria	Female	All ages	Autism spectrum disorders	Number	1990	68686.5003070091	82030.4800165388	56489.3
Prevalence	Algeria	Both	All ages	Autism spectrum disorders	Number	1990	200022.055148787	241034.460697453	166706.497413764
Prevalence	Algeria	Male	All ages	Autism spectrum disorders	Number	2021	229234.949577592	273191.450867581	190714.796612622
Prevalence	Algeria	Female	All ages	Autism spectrum disorders	Number	2021	116903.892910468	139748.032960989	96287.8683710847
Prevalence	Algeria	Both	All ages	Autism spectrum disorders	Number	2021	346138.84248806	412072.79420723	288435.142980002
Prevalence	American Samoa	Male	All ages	Autism spectrum disorders	Number	1990	245.820106314909	294.488773700063	205.452079296321
Prevalence	American Samoa	Female	All ages	Autism spectrum disorders	Number	1990	111.819165358579	134.383815432263	92.4435643737173
Prevalence	American Samoa	Both	All ages	Autism spectrum disorders	Number	1990	357.639271673489	424.831723133338	299.051328844251
Prevalence	American Samoa	Male	All ages	Autism spectrum disorders	Number	2021	243.534362382148	292.161483703923	200.993432830711
Prevalence	American Samoa	Female	All ages	Autism spectrum disorders	Number	2021	110.976549765152	134.258609691602	90.2890552241658
Prevalence	American Samoa	Both	All ages	Autism spectrum disorders	Number	2021	354.511	424.055975204273	294.468633100839
Prevalence	Andorra	Male	All ages	Autism spectrum disorders	Number	1990	373.290998374381	445.422940544111	308.129432562333
Prevalence	Andorra	Female	All ages	Autism spectrum disorders	Number	1990	122.413376390876	147.372622807617	100.030237513424
Prevalence	Andorra	Both	All ages	Autism spectrum disorders	Number	1990	495.704374765256	592.407037218027	411.989739461561
Prevalence	Andorra	Male	All ages	Autism spectrum disorders	Number	2021	552.353117938463	656.901956611465	458.071915484229
Prevalence	Andorra	Female	All ages	Autism spectrum disorders	Number	2021	191.067820429079	232.089154761101	155.929484458602
Prevalence	Andorra	Both	All ages	Autism spectrum disorders	Number	2021	743.420938367541	884.85610994105	616.582908614389
Prevalence	Angola	Male	All ages	Autism spectrum disorders	Number	1990	61642.3011269321	73548.0656840564	51523.1051651308
Prevalence	Angola	Female	All ages	Autism spectrum disorders	Number	1990	33480.0549482622	39934.4681935823	27858.5443449571
Prevalence	Angola	Both	All ages	Autism spectrum disorders	Number	1990	95122.3560751942	112838.528416787	79449.8941030781
Prevalence	Angola	Male	All ages	Autism spectrum disorders	Number	2021	193596.410207979	229424.038430792	161641.006951656
Prevalence	Angola	Female	All ages	Autism spectrum disorders	Number	2021	112234.212302192	134083.690702898	92901.7598986327
Prevalence	Angola	Both	All ages	Autism spectrum disorders	Number	2021	305830.622510172	359178.254830494	256806.08540864
Prevalence	Antigua and Barbuda	Male	All ages	Autism spectrum disorders	Number	1990	276.238173626085	325.672151573367	226.863728810116
Prevalence	Antigua and Barbuda	Female	All ages	Autism spectrum disorders	Number	1990	151.432369966439	182.815012020689	125.292632847115
Prevalence	Antigua and Barbuda	Both	All ages	Autism spectrum disorders	Number	1990	427.670543592524	505.169648081758	355.946417434606
Prevalence	Antigua and Barbuda	Male	All ages	Autism spectrum disorders	Number	2021	410.94797093912	488.074647415628	341.284364936073
Prevalence	Antigua and Barbuda	Female	All ages	Autism spectrum disorders	Number	2021	216.214305007447	261.303108648738	175.832222240197
Prevalence	Antigua and Barbuda	Both	All ages	Autism spectrum disorders	Number	2021	627.162275946567	744.473474588975	517.857511153382
Prevalence	Argentina	Male	All ages	Autism spectrum disorders	Number	1990	232135.512001744	277063.783487561	191092.536056758
Prevalence	Argentina	Female	All ages	Autism spectrum disorders	Number	1990	110258.172169619	133378.319617293	90319.5789766103
Prevalence	Argentina	Both	All ages	Autism spectrum disorders	Number	1990	342393.684171363	409123.624239588	285558.65813919
Prevalence	Argentina	Male	All ages	Autism spectrum disorders	Number	2021	318178.196997819	377540.867913696	264031.74819492
Prevalence	Argentina	Female	All ages	Autism spectrum disorders	Number	2021	149155.205896201	178820.334088528	122744.984462867
Prevalence	Argentina	Both	All ages	Autism spectrum disorders	Number	2021	467333.40289402	549820.531820202	387115.184557565
Prevalence	Armenia	Male	All ages	Autism spectrum disorders	Number	1990	20182.3753274683	24135.8125429647	16833.1459083796
Prevalence	Armenia	Female	All ages	Autism spectrum disorders	Number	1990	11378.8089178653	13638.4511985811	9377.20544740071
Prevalence	Armenia	Both	All ages	Autism spectrum disorders	Number	1990	31561.1842453336	37484.6848669721	26458.206324505
Prevalence	Armenia	Male	All ages	Autism spectrum disorders	Number	2021	17151.6533798193	20450.4104648888	14095.0413656356
Prevalence	Armenia	Female	All ages	Autism spectrum disorders	Number	2021	9635.19011968835	11563.7840852055	7982.96921320917
Prevalence	Armenia	Both	All ages	Autism spectrum disorders	Number	2021	26786.8434995077	31692.8480326737	22227.5512032403
Prevalence	Australia	Male	All ages	Autism spectrum disorders	Number	1990	136171.926540699	162555.618047786	112024.348173557
Prevalence	Australia	Female	All ages	Autism spectrum disorders	Number	1990	58784.4611277426	70978.9101783068	48227.3031399882
Prevalence	Australia	Both	All ages	Autism spectrum disorders	Number	1990	194956.387668441	231514.803575637	161735.63686598
Prevalence	Australia	Male	All ages	Autism spectrum disorders	Number	2021	209336.629729413	252960.831091442	172982.412860464
Prevalence	Australia	Female	All ages	Autism spectrum disorders	Number	2021	89216.7416636792	108108.402655534	72850.9951864265
Prevalence	Australia	Both	All ages	Autism spectrum disorders	Number	2021	298553.371393092	355953.726874598	248636.397685205
Prevalence	Austria	Male	All ages	Autism spectrum disorders	Number	1990	47050.747935461	55677.7984294149	38983.791729345
Prevalence	Austria	Female	All ages	Autism spectrum disorders	Number	1990	18422.2292474612	22425.8450851006	15140.4544929602
Prevalence	Austria	Both	All ages	Autism spectrum disorders	Number	1990	65472.9771829221	77607.1717480891	54497.2510886893
Prevalence	Austria	Male	All ages	Autism spectrum disorders	Number	2021	54759.3564143431	65818.4568732388	45401.7021378914
Prevalence	Austria	Female	All ages	Autism spectrum disorders	Number	2021	20484.2128882833	24830.4211106549	16733.8
Prevalence	Austria	Both	All ages	Autism spectrum disorders	Number	2021	75243.5693026263	89953.6157286399	62296.8986492783
Prevalence	Azerbaijan	Male	All ages	Autism spectrum disorders	Number	1990	41784.9537029928	49937.1189505728	34729.5070152661
Prevalence	Azerbaijan	Female	All ages	Autism spectrum disorders	Number	1990	23913.4927532927	28486.1690032745	19762.4189763604
Prevalence	Azerbaijan	Both	All ages	Autism spectrum disorders	Number	1990	65698.4464562855	77961.848149678	54705.5321464971
Prevalence	Azerbaijan	Male	All ages	Autism spectrum disorders	Number	2021	61181.3773719227	72762.460899489	50523.9999879623
Prevalence	Azerbaijan	Female	All ages	Autism spectrum disorders	Number	2021	32592.4882188748	38725.7941540988	26796.657529364
Prevalence	Azerbaijan	Both	All ages	Autism spectrum disorders	Number	2021	93773.8655907975	110267.336547754	78202.8399383233
Prevalence	Bahamas	Male	All ages	Autism spectrum disorders	Number	1990	1186.50007830692	1418.26303287055	981.31306597723
Prevalence	Bahamas	Female	All ages	Autism spectrum disorders	Number	1990	645.516304569189	779.245213631677	525.122384002674
Prevalence	Bahamas	Both	All ages	Autism spectrum disorders	Number	1990	1832.01638287611	2201.45672613464	1516.92588504788
Prevalence	Bahamas	Male	All ages	Autism spectrum disorders	Number	2021	1725.71271654855	2048.92605789249	1425.23270868458
Prevalence	Bahamas	Female	All ages	Autism spectrum disorders	Number	2021	946.920118650462	1140.60600953568	775.620438691106
Prevalence	Bahamas	Both	All ages	Autism spectrum disorders	Number	2021	2672.63283519902	3175.98769498445	2208.02005680181
Prevalence	Bahrain	Male	All ages	Autism spectrum disorders	Number	1990	3097.57619942515	3688.51697372488	2572.91904855336
Prevalence	Bahrain	Female	All ages	Autism spectrum disorders	Number	1990	1217.96895702657	1457.45167694468	1013.22297703438
Prevalence	Bahrain	Both	All ages	Autism spectrum disorders	Number	1990	4315.54515645171	5101.91006192336	3590.63666167056
Prevalence	Bahrain	Male	All ages	Autism spectrum disorders	Number	2021	10239.4151108072	12190.2142318738	8533.05022018201
Prevalence	Bahrain	Female	All ages	Autism spectrum disorders	Number	2021	3148.36353510464	3823.16450957381	2601.77908629304
Prevalence	Bahrain	Both	All ages	Autism spectrum disorders	Number	2021	13387.7786459118	15891.336797097	11123.0713276249
Prevalence	Bangladesh	Male	All ages	Autism spectrum disorders	Number	1990	451269.257581597	537001.986124457	375808.124218721
Prevalence	Bangladesh	Female	All ages	Autism spectrum disorders	Number	1990	215267.866536272	257799.503012232	177877.194032777
Prevalence	Bangladesh	Both	All ages	Autism spectrum disorders	Number	1990	666537.124117869	794366.905863787	556519.884922044
Prevalence	Bangladesh	Male	All ages	Autism spectrum disorders	Number	2021	648595.836604592	769230.027568264	534395.634010633
Prevalence	Bangladesh	Female	All ages	Autism spectrum disorders	Number	2021	329179.662762075	395565.61973086	268335.659891728
Prevalence	Bangladesh	Both	All ages	Autism spectrum disorders	Number	2021	977775.499366667	1157419.32147463	809418.047898918
Prevalence	Barbados	Male	All ages	Autism spectrum disorders	Number	1990	1145.34546829212	1368.24852229456	947.445702535192
Prevalence	Barbados	Female	All ages	Autism spectrum disorders	Number	1990	622.736721434191	754.853037037931	513.147619641877
Prevalence	Barbados	Both	All ages	Autism spectrum disorders	Number	1990	1768.08218972631	2086.40309811256	1471.95
Prevalence	Barbados	Male	All ages	Autism spectrum disorders	Number	2021	1321.7108564277	1590.58034401241	1099.88882809582
Prevalence	Barbados	Female	All ages	Autism spectrum disorders	Number	2021	707.034655360324	848.192281468687	578.859616549498
Prevalence	Barbados	Both	All ages	Autism spectrum disorders	Number	2021	2028.74551178802	2431.14147814626	1683.1963727375
Prevalence	Belarus	Male	All ages	Autism spectrum disorders	Number	1990	59131.5108665159	70771.7523368203	48817.7326473062
Prevalence	Belarus	Female	All ages	Autism spectrum disorders	Number	1990	35055.2418321127	42165.156910899	29016.9538706475
Prevalence	Belarus	Both	All ages	Autism spectrum disorders	Number	1990	94186.7526986286	111908.305244569	78559.2060297417
Prevalence	Belarus	Male	All ages	Autism spectrum disorders	Number	2021	53476.2791715627	63928.1603381518	44687.6140612365
Prevalence	Belarus	Female	All ages	Autism spectrum disorders	Number	2021	30636.6226909201	36738.766831053	25073.9870462205
Prevalence	Belarus	Both	All ages	Autism spectrum disorders	Number	2021	84112.9018624827	100486.511678271	69832.2150326766
Prevalence	Belgium	Male	All ages	Autism spectrum disorders	Number	1990	61147.3337823715	73186.7391583297	50736.979715477
Prevalence	Belgium	Female	All ages	Autism spectrum disorders	Number	1990	23195.5913878491	28004.8	19061.2235719006
Prevalence	Belgium	Both	All ages	Autism spectrum disorders	Number	1990	84342.9251702207	100897.430300736	70593.9146285112
Prevalence	Belgium	Male	All ages	Autism spectrum disorders	Number	2021	69408.2397147931	82635.9608723763	57155.1368020787
Prevalence	Belgium	Female	All ages	Autism spectrum disorders	Number	2021	26093.2688561933	31689.6336333267	21444.7793332049
Prevalence	Belgium	Both	All ages	Autism spectrum disorders	Number	2021	95501.5085709864	113504.397721492	79178.5572673898
Prevalence	Belize	Male	All ages	Autism spectrum disorders	Number	1990	878.811544016934	1047.01361513825	725.651287430744
Prevalence	Belize	Female	All ages	Autism spectrum disorders	Number	1990	451.386649421637	538.228955951745	370.859663258607
Prevalence	Belize	Both	All ages	Autism spectrum disorders	Number	1990	1330.19819343857	1581.39563697565	1099.64371571241
Prevalence	Belize	Male	All ages	Autism spectrum disorders	Number	2021	1953.91156331421	2351.30236464792	1614.40331555816
Prevalence	Belize	Female	All ages	Autism spectrum disorders	Number	2021	1031.78206300389	1250.50246915592	843.971697109579
Prevalence	Belize	Both	All ages	Autism spectrum disorders	Number	2021	2985.6936263181	3592.30123255847	2484.00881113854
Prevalence	Benin	Male	All ages	Autism spectrum disorders	Number	1990	28512.0939375959	33772.9762748962	23745.1588243157
Prevalence	Benin	Female	All ages	Autism spectrum disorders	Number	1990	16437.3329873541	19696.515601167	13541.2282529305
Prevalence	Benin	Both	All ages	Autism spectrum disorders	Number	1990	44949.4	53257.9302102026	37431.5107848434
Prevalence	Benin	Male	All ages	Autism spectrum disorders	Number	2021	81407.0895818963	96714.8955780184	67327.6332077074
Prevalence	Benin	Female	All ages	Autism spectrum disorders	Number	2021	45501.0615793256	54506.3847333743	37664.1104045655
Prevalence	Benin	Both	All ages	Autism spectrum disorders	Number	2021	126908.151161222	150723.535906028	105325.643308888
Prevalence	Bermuda	Male	All ages	Autism spectrum disorders	Number	1990	280.004882699012	335.463740732906	231.956232637076
Prevalence	Bermuda	Female	All ages	Autism spectrum disorders	Number	1990	149.442245742467	180.200018400594	122.615353739713
Prevalence	Bermuda	Both	All ages	Autism spectrum disorders	Number	1990	429.447128441479	512.768081437423	355.385862330666
Prevalence	Bermuda	Male	All ages	Autism spectrum disorders	Number	2021	292.47312636814	354.437919838186	240.278497117972
Prevalence	Bermuda	Female	All ages	Autism spectrum disorders	Number	2021	150.300922089628	180.809704194772	122.993377457272
Prevalence	Bermuda	Both	All ages	Autism spectrum disorders	Number	2021	442.774048457768	533.650283361944	365.901947150849
Prevalence	Bhutan	Male	All ages	Autism spectrum disorders	Number	1990	2904.87229171876	3474.8695838371	2403.17319672304
Prevalence	Bhutan	Female	All ages	Autism spectrum disorders	Number	1990	1350.30524489874	1621.94679982865	1112.54923068857
Prevalence	Bhutan	Both	All ages	Autism spectrum disorders	Number	1990	4255.1775366175	5047.08856685298	3551.42709259724
Prevalence	Bhutan	Male	All ages	Autism spectrum disorders	Number	2021	3359.54539794394	4003.47868722049	2788.24050893406
Prevalence	Bhutan	Female	All ages	Autism spectrum disorders	Number	2021	1605.61739327393	1938.55532362459	1326.34720363501
Prevalence	Bhutan	Both	All ages	Autism spectrum disorders	Number	2021	4965.16279121787	5900.73267570797	4141.56960000009
Prevalence	Bolivia (Plurinational State of)	Male	All ages	Autism spectrum disorders	Number	1990	28173.8220365394	33934.4262927406	23456.115519306
Prevalence	Bolivia (Plurinational State of)	Female	All ages	Autism spectrum disorders	Number	1990	15220.145126243	18396.8239399775	12413.7411926954
Prevalence	Bolivia (Plurinational State of)	Both	All ages	Autism spectrum disorders	Number	1990	43393.9671627825	51496.9688118033	36215.5780835449
Prevalence	Bolivia (Plurinational State of)	Male	All ages	Autism spectrum disorders	Number	2021	52408.6396446026	62658.1787058744	43497.8011989183
Prevalence	Bolivia (Plurinational State of)	Female	All ages	Autism spectrum disorders	Number	2021	27176.8829634001	32666.3033170085	22432.8742006795
Prevalence	Bolivia (Plurinational State of)	Both	All ages	Autism spectrum disorders	Number	2021	79585.5226080027	95486.9557914293	66690.1265494248
Prevalence	Bosnia and Herzegovina	Male	All ages	Autism spectrum disorders	Number	1990	28002.8468212707	33277.1586213111	23106.971502043
Prevalence	Bosnia and Herzegovina	Female	All ages	Autism spectrum disorders	Number	1990	15120.338985431	18098.1315978475	12422.8217950739
Prevalence	Bosnia and Herzegovina	Both	All ages	Autism spectrum disorders	Number	1990	43123.1858067016	50696.9054401059	35887.3640767873
Prevalence	Bosnia and Herzegovina	Male	All ages	Autism spectrum disorders	Number	2021	19936.236468171	23840.3025460165	16489.2318550793
Prevalence	Bosnia and Herzegovina	Female	All ages	Autism spectrum disorders	Number	2021	10641.2880294142	12835.1462282038	8759.69432377941
Prevalence	Bosnia and Herzegovina	Both	All ages	Autism spectrum disorders	Number	2021	30577.5244975852	36194.1116587278	25322.0728196632
Prevalence	Botswana	Male	All ages	Autism spectrum disorders	Number	1990	7729.19567438315	9201.30304819588	6424.02889831814
Prevalence	Botswana	Female	All ages	Autism spectrum disorders	Number	1990	4595.91405227265	5510.29728786399	3807.55140021282
Prevalence	Botswana	Both	All ages	Autism spectrum disorders	Number	1990	12325.1097266558	14677.2117707643	10300.6252542767
Prevalence	Botswana	Male	All ages	Autism spectrum disorders	Number	2021	14395.5617984351	17109.2614865645	12030.4330697005
Prevalence	Botswana	Female	All ages	Autism spectrum disorders	Number	2021	7912.0951995602	9512.21024703801	6540.81050395078
Prevalence	Botswana	Both	All ages	Autism spectrum disorders	Number	2021	22307.6569979954	26511.9323467597	18647.9241295825
Prevalence	Brazil	Male	All ages	Autism spectrum disorders	Number	1990	610168.851422522	722460.583534197	506994.394864351
Prevalence	Brazil	Female	All ages	Autism spectrum disorders	Number	1990	324323.112925676	385631.962521322	269388.386234763
Prevalence	Brazil	Both	All ages	Autism spectrum disorders	Number	1990	934491.964348198	1110612.1724352	777483.492536251
Prevalence	Brazil	Male	All ages	Autism spectrum disorders	Number	2021	878409.749012266	1043441.65825808	735726.63943187
Prevalence	Brazil	Female	All ages	Autism spectrum disorders	Number	2021	457106.27199418	548799.098220547	376600.934278607
Prevalence	Brazil	Both	All ages	Autism spectrum disorders	Number	2021	1335516.02100645	1591669.50124226	1118732.46013164
Prevalence	Brunei Darussalam	Male	All ages	Autism spectrum disorders	Number	1990	2608.49740001221	3092.04433060519	2184.31421174134
Prevalence	Brunei Darussalam	Female	All ages	Autism spectrum disorders	Number	1990	1053.03260046813	1250.37776922392	870.290448174859
Prevalence	Brunei Darussalam	Both	All ages	Autism spectrum disorders	Number	1990	3661.53000048034	4304.56209178519	3049.89244977725
Prevalence	Brunei Darussalam	Male	All ages	Autism spectrum disorders	Number	2021	4472.65588981462	5311.02172956594	3707.2970795313
Prevalence	Brunei Darussalam	Female	All ages	Autism spectrum disorders	Number	2021	1795.62274511412	2145.54447466677	1480.8956472063
Prevalence	Brunei Darussalam	Both	All ages	Autism spectrum disorders	Number	2021	6268.27863492873	7473.02042921296	5276.78256697604
Prevalence	Bulgaria	Male	All ages	Autism spectrum disorders	Number	1990	50677.0027088851	60647.5115193408	41892.1104761043
Prevalence	Bulgaria	Female	All ages	Autism spectrum disorders	Number	1990	27629.7220821443	33049.9394753932	22705.7054428269
Prevalence	Bulgaria	Both	All ages	Autism spectrum disorders	Number	1990	78306.7247910294	94198.1970302019	65611.5731673889
Prevalence	Bulgaria	Male	All ages	Autism spectrum disorders	Number	2021	38692.483568673	46070.3299650518	31931.3838039968
Prevalence	Bulgaria	Female	All ages	Autism spectrum disorders	Number	2021	20719.7196642236	24724.4372999368	17150.1606161039
Prevalence	Bulgaria	Both	All ages	Autism spectrum disorders	Number	2021	59412.2032328967	70647.1000171101	49351.1998107414
Prevalence	Burkina Faso	Male	All ages	Autism spectrum disorders	Number	1990	55540.654686029	66304.8401124469	46232.3471312522
Prevalence	Burkina Faso	Female	All ages	Autism spectrum disorders	Number	1990	32264.1744432446	38372.8215747657	26700.591491925
Prevalence	Burkina Faso	Both	All ages	Autism spectrum disorders	Number	1990	87804.8291292736	104345.624907273	73834.7
Prevalence	Burkina Faso	Male	All ages	Autism spectrum disorders	Number	2021	133536.064702739	158995.921011845	111603.11390767
Prevalence	Burkina Faso	Female	All ages	Autism spectrum disorders	Number	2021	77465.8662882712	92274.9	64342.353291934
Prevalence	Burkina Faso	Both	All ages	Autism spectrum disorders	Number	2021	211001.930991011	248824.739179397	177560.246937261
Prevalence	Burundi	Male	All ages	Autism spectrum disorders	Number	1990	32375.3783611009	38605.0236170104	27076.2356855353
Prevalence	Burundi	Female	All ages	Autism spectrum disorders	Number	1990	18732.5534533777	22464.8631248502	15520.8854675424
Prevalence	Burundi	Both	All ages	Autism spectrum disorders	Number	1990	51107.9318144786	60771.7319007901	42747.9596820108
Prevalence	Burundi	Male	All ages	Autism spectrum disorders	Number	2021	80050.1559521464	94829.5762923772	66183.9685990905
Prevalence	Burundi	Female	All ages	Autism spectrum disorders	Number	2021	43712.4610614606	52233.8216879134	36255.1398960423
Prevalence	Burundi	Both	All ages	Autism spectrum disorders	Number	2021	123762.617013607	145722.680626184	103229.968301598
Prevalence	Cabo Verde	Male	All ages	Autism spectrum disorders	Number	1990	2092.29280727418	2479.59321421633	1746.93788645481
Prevalence	Cabo Verde	Female	All ages	Autism spectrum disorders	Number	1990	1246.51263135566	1505.6967071182	1039.79666429621
Prevalence	Cabo Verde	Both	All ages	Autism spectrum disorders	Number	1990	3338.80543862984	3981.53287131202	2830.65447636688
Prevalence	Cabo Verde	Male	All ages	Autism spectrum disorders	Number	2021	3544.75788290035	4259.06357808389	2942.60691539629
Prevalence	Cabo Verde	Female	All ages	Autism spectrum disorders	Number	2021	1843.32934104869	2187.24825193762	1513.0801708838
Prevalence	Cabo Verde	Both	All ages	Autism spectrum disorders	Number	2021	5388.08722394904	6408.64231663149	4489.05125822192
Prevalence	Cambodia	Male	All ages	Autism spectrum disorders	Number	1990	45131.6663999144	54062.8611796878	37480.405759663
Prevalence	Cambodia	Female	All ages	Autism spectrum disorders	Number	1990	24872.5703471673	30268.8222814052	20481.3
Prevalence	Cambodia	Both	All ages	Autism spectrum disorders	Number	1990	70004.2367470817	84033.3355048041	58503.2184994841
Prevalence	Cambodia	Male	All ages	Autism spectrum disorders	Number	2021	78259.1691172966	93793.7253303981	64700.339052239
Prevalence	Cambodia	Female	All ages	Autism spectrum disorders	Number	2021	38832.9373184906	46730.3512527069	31829.7223119081
Prevalence	Cambodia	Both	All ages	Autism spectrum disorders	Number	2021	117092.106435787	140257.389638979	97584.8020304785
Prevalence	Cameroon	Male	All ages	Autism spectrum disorders	Number	1990	62115.8360494769	74073.3928818598	51919.2319708412
Prevalence	Cameroon	Female	All ages	Autism spectrum disorders	Number	1990	35002.0884628651	42024.8490963772	28965.5673645024
Prevalence	Cameroon	Both	All ages	Autism spectrum disorders	Number	1990	97117.9245123421	114904.994368218	81027.0158880836
Prevalence	Cameroon	Male	All ages	Autism spectrum disorders	Number	2021	193112.356110641	229623.760110225	161904.085080643
Prevalence	Cameroon	Female	All ages	Autism spectrum disorders	Number	2021	105635.061936227	127438.316799341	86756.6302438719
Prevalence	Cameroon	Both	All ages	Autism spectrum disorders	Number	2021	298747.418046868	353674.878520451	250341.707774337
Prevalence	Canada	Male	All ages	Autism spectrum disorders	Number	1990	199047.48999477	237197.683920712	165957.476929788
Prevalence	Canada	Female	All ages	Autism spectrum disorders	Number	1990	96834.0175146652	116602.107308026	79155.5647228619
Prevalence	Canada	Both	All ages	Autism spectrum disorders	Number	1990	295881.507509435	351690.302274057	246053.492785604
Prevalence	Canada	Male	All ages	Autism spectrum disorders	Number	2021	271280.057159693	323154.46855469	225218.336712295
Prevalence	Canada	Female	All ages	Autism spectrum disorders	Number	2021	129013.346597146	154634.956709953	105953.429411886
Prevalence	Canada	Both	All ages	Autism spectrum disorders	Number	2021	400293.403756838	471587.19861346	333012.596289572
Prevalence	Central African Republic	Male	All ages	Autism spectrum disorders	Number	1990	15782.8628591181	18799.028563118	13229.6682571875
Prevalence	Central African Republic	Female	All ages	Autism spectrum disorders	Number	1990	8983.60748258001	10800.8146164881	7381.04966594855
Prevalence	Central African Republic	Both	All ages	Autism spectrum disorders	Number	1990	24766.4703416981	29369.7692654752	20658.7565865458
Prevalence	Central African Republic	Male	All ages	Autism spectrum disorders	Number	2021	31531.4	37962.2150782291	26449.4069778593
Prevalence	Central African Republic	Female	All ages	Autism spectrum disorders	Number	2021	18071.8780527002	21784.2506743271	14866.8628345845
Prevalence	Central African Republic	Both	All ages	Autism spectrum disorders	Number	2021	49603.2770137302	60053.185919891	41731.785285366
Prevalence	Chad	Male	All ages	Autism spectrum disorders	Number	1990	34948.5815771903	41572.4751995809	29205.2039796707
Prevalence	Chad	Female	All ages	Autism spectrum disorders	Number	1990	20285.7358273703	24080.4533783777	16936.9578766587
Prevalence	Chad	Both	All ages	Autism spectrum disorders	Number	1990	55234.3174045606	65880.9939796838	46125.9027416539
Prevalence	Chad	Male	All ages	Autism spectrum disorders	Number	2021	106599.342123145	127500.626819985	88649.4550463088
Prevalence	Chad	Female	All ages	Autism spectrum disorders	Number	2021	59440.7423574399	71657.4353177552	48842.7888760542
Prevalence	Chad	Both	All ages	Autism spectrum disorders	Number	2021	166040.084480585	198285.874367706	138215.178026306
Prevalence	Chile	Male	All ages	Autism spectrum disorders	Number	1990	95923.229904581	112964.702969618	79070.2686082857
Prevalence	Chile	Female	All ages	Autism spectrum disorders	Number	1990	45639.8273276718	54805.287453847	37843.5825981339
Prevalence	Chile	Both	All ages	Autism spectrum disorders	Number	1990	141563.057232253	166519.35261356	118050.359640129
Prevalence	Chile	Male	All ages	Autism spectrum disorders	Number	2021	136360.633323948	162422.557786377	113919.17301304
Prevalence	Chile	Female	All ages	Autism spectrum disorders	Number	2021	62336.9315806207	74712.5060585826	51146.9260387954
Prevalence	Chile	Both	All ages	Autism spectrum disorders	Number	2021	198697.564904569	234570.998528224	165530.136710078
Prevalence	China	Male	All ages	Autism spectrum disorders	Number	1990	5522940.80570826	6531951.03084681	4618648.40432472
Prevalence	China	Female	All ages	Autism spectrum disorders	Number	1990	1824322.95608081	2.19189e+06	1493461.11259472
Prevalence	China	Both	All ages	Autism spectrum disorders	Number	1990	7347263.76178906	8699968.38399781	6120000.59847461
Prevalence	China	Male	All ages	Autism spectrum disorders	Number	2021	6934846.03208665	8226499.2895178	5783463.84565802
Prevalence	China	Female	All ages	Autism spectrum disorders	Number	2021	2143767.43243343	2591250.47958788	1761793.71509497
Prevalence	China	Both	All ages	Autism spectrum disorders	Number	2021	9078613.46452008	10816937.4669421	7559642.05889433
Prevalence	Colombia	Male	All ages	Autism spectrum disorders	Number	1990	165359.92058394	197952.216985102	138001.626444004
Prevalence	Colombia	Female	All ages	Autism spectrum disorders	Number	1990	87198.317974806	105024.155089583	72083.8355764745
Prevalence	Colombia	Both	All ages	Autism spectrum disorders	Number	1990	252558.238558746	300644.026023239	212455.92945528
Prevalence	Colombia	Male	All ages	Autism spectrum disorders	Number	2021	247456.506704282	295893.750178082	205306.309157265
Prevalence	Colombia	Female	All ages	Autism spectrum disorders	Number	2021	127091.933468174	151917.701115122	104211.507417667
Prevalence	Colombia	Both	All ages	Autism spectrum disorders	Number	2021	374548.440172456	447535	311160.677022677
Prevalence	Comoros	Male	All ages	Autism spectrum disorders	Number	1990	2796.99651648089	3326.56621520549	2322.87170307211
Prevalence	Comoros	Female	All ages	Autism spectrum disorders	Number	1990	1559.54500646926	1866.23057049864	1277.45425734894
Prevalence	Comoros	Both	All ages	Autism spectrum disorders	Number	1990	4356.54152295016	5120.72984624505	3638.11159284051
Prevalence	Comoros	Male	All ages	Autism spectrum disorders	Number	2021	4508.8363433899	5337.33866545909	3746.58808017593
Prevalence	Comoros	Female	All ages	Autism spectrum disorders	Number	2021	2433.81177450239	2920.01715248716	2019.78409314381
Prevalence	Comoros	Both	All ages	Autism spectrum disorders	Number	2021	6942.6481178923	8221.65282937157	5795.2254079952
Prevalence	Congo	Male	All ages	Autism spectrum disorders	Number	1990	14092.8025822811	16863.9032080376	11722.3455445562
Prevalence	Congo	Female	All ages	Autism spectrum disorders	Number	1990	8061.60192641167	9584.01503019981	6613.74470876784
Prevalence	Congo	Both	All ages	Autism spectrum disorders	Number	1990	22154.4045086927	26424.371746826	18499.0159556589
Prevalence	Congo	Male	All ages	Autism spectrum disorders	Number	2021	32420.5107655444	38340.5208308783	27071.604460827
Prevalence	Congo	Female	All ages	Autism spectrum disorders	Number	2021	17830.5842525038	21280.0710312937	14705.9
Prevalence	Congo	Both	All ages	Autism spectrum disorders	Number	2021	50251.0950180482	59423.8303860253	42038.6460319668
Prevalence	Cook Islands	Male	All ages	Autism spectrum disorders	Number	1990	97.5369059874257	118.287036376435	80.8907466485725
Prevalence	Cook Islands	Female	All ages	Autism spectrum disorders	Number	1990	43.2039210491655	52.1388	35.5519155825614
Prevalence	Cook Islands	Both	All ages	Autism spectrum disorders	Number	1990	140.740827036591	169.030161959508	117.070949360102
Prevalence	Cook Islands	Male	All ages	Autism spectrum disorders	Number	2021	84.7033650582169	101.727732512147	70.2098665542487
Prevalence	Cook Islands	Female	All ages	Autism spectrum disorders	Number	2021	41.2637735554675	49.4122334903096	33.9623139175098
Prevalence	Cook Islands	Both	All ages	Autism spectrum disorders	Number	2021	125.967138613684	151.063911949115	104.494979632799
Prevalence	Costa Rica	Male	All ages	Autism spectrum disorders	Number	1990	16361.2903513529	19725.4087013056	13595.4568046593
Prevalence	Costa Rica	Female	All ages	Autism spectrum disorders	Number	1990	8301.34844612509	10091.2041429007	6791.8763302812
Prevalence	Costa Rica	Both	All ages	Autism spectrum disorders	Number	1990	24662.638797478	29587.2296982164	20404.1234535727
Prevalence	Costa Rica	Male	All ages	Autism spectrum disorders	Number	2021	24267.623837882	29095.2652400341	19987.4700274909
Prevalence	Costa Rica	Female	All ages	Autism spectrum disorders	Number	2021	12880.0266583716	15528.2774287259	10608.4683466158
Prevalence	Costa Rica	Both	All ages	Autism spectrum disorders	Number	2021	37147.6504962537	44469.6122693943	30729.9777392237
Prevalence	Coted'Ivoire	Male	All ages	Autism spectrum disorders	Number	1990	75304.4683676385	89483.9299809909	62598.9411065839
Prevalence	Coted'Ivoire	Female	All ages	Autism spectrum disorders	Number	1990	39791.552284795	47775.0742080396	32761.7234413343
Prevalence	Coted'Ivoire	Both	All ages	Autism spectrum disorders	Number	1990	115096.020652434	136281.606624531	96423.3960702915
Prevalence	Coted'Ivoire	Male	All ages	Autism spectrum disorders	Number	2021	175803.183150396	208851.474650688	145433.857358204
Prevalence	Coted'Ivoire	Female	All ages	Autism spectrum disorders	Number	2021	89631.9722722861	107759.854392771	73915.677585284
Prevalence	Coted'Ivoire	Both	All ages	Autism spectrum disorders	Number	2021	265435.155422682	316287.835343346	219441.595311191
Prevalence	Croatia	Male	All ages	Autism spectrum disorders	Number	1990	29861.5549567156	35678.898508524	24602.9640131235
Prevalence	Croatia	Female	All ages	Autism spectrum disorders	Number	1990	16460.9553988625	19651.1730674148	13542.9074377249
Prevalence	Croatia	Both	All ages	Autism spectrum disorders	Number	1990	46322.5103555781	54775.7541199838	38653.9322904092
Prevalence	Croatia	Male	All ages	Autism spectrum disorders	Number	2021	25976.2754431438	31275.9778824844	21379.1373716774
Prevalence	Croatia	Female	All ages	Autism spectrum disorders	Number	2021	13631.7575626706	16337.4384234239	11280.4165232077
Prevalence	Croatia	Both	All ages	Autism spectrum disorders	Number	2021	39608.0330058145	47257.9754544984	32808.4030516983
Prevalence	Cuba	Male	All ages	Autism spectrum disorders	Number	1990	51685.5002850281	61662.2450990312	42719.7625115021
Prevalence	Cuba	Female	All ages	Autism spectrum disorders	Number	1990	26335.4377840431	31941.4018493147	21378.1845485762
Prevalence	Cuba	Both	All ages	Autism spectrum disorders	Number	1990	78020.9380690713	92297.6728380378	64693.0952484706
Prevalence	Cuba	Male	All ages	Autism spectrum disorders	Number	2021	51764.0761919867	61593.6142301215	43002.8814857678
Prevalence	Cuba	Female	All ages	Autism spectrum disorders	Number	2021	26050.6853431263	31230.068029542	21339.2086816585
Prevalence	Cuba	Both	All ages	Autism spectrum disorders	Number	2021	77814.761535113	92478.7890133834	64830.8077646757
Prevalence	Cyprus	Male	All ages	Autism spectrum disorders	Number	1990	4948.7679319734	5942.30642627186	4109.16374315174
Prevalence	Cyprus	Female	All ages	Autism spectrum disorders	Number	1990	1844.25906852977	2220.88604934309	1516.87104894964
Prevalence	Cyprus	Both	All ages	Autism spectrum disorders	Number	1990	6793.02700050317	8116.43511760632	5723.74804816886
Prevalence	Cyprus	Male	All ages	Autism spectrum disorders	Number	2021	8377.66301991608	9969.3451669277	6917.9446728155
Prevalence	Cyprus	Female	All ages	Autism spectrum disorders	Number	2021	3202.32502019394	3873.08451970051	2636.12780302523
Prevalence	Cyprus	Both	All ages	Autism spectrum disorders	Number	2021	11580	13762.9347768611	9600.32599138206
Prevalence	Czechia	Male	All ages	Autism spectrum disorders	Number	1990	62281.7046344754	74586.3790038298	51454.8819802922
Prevalence	Czechia	Female	All ages	Autism spectrum disorders	Number	1990	34625.0383919404	41432.3385433311	28453.2728256565
Prevalence	Czechia	Both	All ages	Autism spectrum disorders	Number	1990	96906.7430264158	114752.183222977	80254.9909422151
Prevalence	Czechia	Male	All ages	Autism spectrum disorders	Number	2021	66609.8635034506	79723.6779480852	55232.6499153178
Prevalence	Czechia	Female	All ages	Autism spectrum disorders	Number	2021	34141.0114391223	40622.9420094792	27945.5295013107
Prevalence	Czechia	Both	All ages	Autism spectrum disorders	Number	2021	100750.874942573	118531.501383625	83246.8098733026
Prevalence	Democratic People's Republic of Korea	Male	All ages	Autism spectrum disorders	Number	1990	96685.2113844653	114877.262120743	80372.3808959772
Prevalence	Democratic People's Republic of Korea	Female	All ages	Autism spectrum disorders	Number	1990	47275.0284631708	56271.8636889024	38993.2229587091
Prevalence	Democratic People's Republic of Korea	Both	All ages	Autism spectrum disorders	Number	1990	143960.239847636	170949.045281287	119718.154263267
Prevalence	Democratic People's Republic of Korea	Male	All ages	Autism spectrum disorders	Number	2021	128403.923327612	154010.396685764	105939.462638951
Prevalence	Democratic People's Republic of Korea	Female	All ages	Autism spectrum disorders	Number	2021	55142.3941993771	67245.0579558569	45106.5751048805
Prevalence	Democratic People's Republic of Korea	Both	All ages	Autism spectrum disorders	Number	2021	183546.317526989	219567.419727015	152522.700362777
Prevalence	Democratic Republic of the Congo	Male	All ages	Autism spectrum disorders	Number	1990	225944.363733283	269235.258440434	188443.270761273
Prevalence	Democratic Republic of the Congo	Female	All ages	Autism spectrum disorders	Number	1990	126793.048454046	152748.864367813	104407.707972646
Prevalence	Democratic Republic of the Congo	Both	All ages	Autism spectrum disorders	Number	1990	352737.412187329	419465.478712904	295645.35140061
Prevalence	Democratic Republic of the Congo	Male	All ages	Autism spectrum disorders	Number	2021	549993.689542329	651664.363539641	460472.067988735
Prevalence	Democratic Republic of the Congo	Female	All ages	Autism spectrum disorders	Number	2021	294120.195321533	355418.265970106	243070.942033469
Prevalence	Democratic Republic of the Congo	Both	All ages	Autism spectrum disorders	Number	2021	844113.884863862	1006900.79483318	703188.846326041
Prevalence	Denmark	Male	All ages	Autism spectrum disorders	Number	1990	32761.1322138233	38587.6107476509	27796.5712692499
Prevalence	Denmark	Female	All ages	Autism spectrum disorders	Number	1990	12429.6656892873	14750.6836571368	10266.0040156987
Prevalence	Denmark	Both	All ages	Autism spectrum disorders	Number	1990	45190.7979031106	53452.9321713091	38275.2361504625
Prevalence	Denmark	Male	All ages	Autism spectrum disorders	Number	2021	38173.157438605	45294.4227690481	31955.3969898561
Prevalence	Denmark	Female	All ages	Autism spectrum disorders	Number	2021	14020.3198983371	16751.2297632655	11347.3802895798
Prevalence	Denmark	Both	All ages	Autism spectrum disorders	Number	2021	52193.477336942	61840.8152866785	43799.8323975369
Prevalence	Djibouti	Male	All ages	Autism spectrum disorders	Number	1990	2679.79436695026	3221.12332538239	2220.70151752712
Prevalence	Djibouti	Female	All ages	Autism spectrum disorders	Number	1990	1317.65193698406	1592.21896174895	1089.70050672942
Prevalence	Djibouti	Both	All ages	Autism spectrum disorders	Number	1990	3997.44630393432	4782.91586929717	3348.38517967074
Prevalence	Djibouti	Male	All ages	Autism spectrum disorders	Number	2021	8295.78522703908	9804.64237479405	6899.65787320154
Prevalence	Djibouti	Female	All ages	Autism spectrum disorders	Number	2021	3845.69949053275	4624.87776618612	3180.60355020002
Prevalence	Djibouti	Both	All ages	Autism spectrum disorders	Number	2021	12141.4847175718	14422.0903629998	10115.2780738247
Prevalence	Dominica	Male	All ages	Autism spectrum disorders	Number	1990	335.030067157427	401.992070251214	276.900046702327
Prevalence	Dominica	Female	All ages	Autism spectrum disorders	Number	1990	173.806960251506	209.134983964948	143.811824265223
Prevalence	Dominica	Both	All ages	Autism spectrum disorders	Number	1990	508.837027408934	605.999497124241	422.729734190737
Prevalence	Dominica	Male	All ages	Autism spectrum disorders	Number	2021	306.819566718402	365.049907615629	253.927422475332
Prevalence	Dominica	Female	All ages	Autism spectrum disorders	Number	2021	151.696191477461	181.602918433016	125.185488901327
Prevalence	Dominica	Both	All ages	Autism spectrum disorders	Number	2021	458.515758195863	547.804094332189	384.187920188492
Prevalence	Dominican Republic	Male	All ages	Autism spectrum disorders	Number	1990	31949.6360099161	38023.6198456096	26655.3417559098
Prevalence	Dominican Republic	Female	All ages	Autism spectrum disorders	Number	1990	17537.0493699511	21185.3909131653	14400.2015087578
Prevalence	Dominican Republic	Both	All ages	Autism spectrum disorders	Number	1990	49486.6853798672	59261.9766221202	41205.1195607291
Prevalence	Dominican Republic	Male	All ages	Autism spectrum disorders	Number	2021	49616.1445713466	59600.8985335248	41395.1854966778
Prevalence	Dominican Republic	Female	All ages	Autism spectrum disorders	Number	2021	25342.3857901575	30572.1675942864	20633.2828795503
Prevalence	Dominican Republic	Both	All ages	Autism spectrum disorders	Number	2021	74958.530361504	89409.1862273376	62614.8357170669
Prevalence	Ecuador	Male	All ages	Autism spectrum disorders	Number	1990	45170.4427223898	53797.5234336968	37330.5668502027
Prevalence	Ecuador	Female	All ages	Autism spectrum disorders	Number	1990	24096.0507872589	28889.3569109611	19835.6984932254
Prevalence	Ecuador	Both	All ages	Autism spectrum disorders	Number	1990	69266.4935096486	83089.2317794421	58083.1529210294
Prevalence	Ecuador	Male	All ages	Autism spectrum disorders	Number	2021	81599.8235899032	97426.7692710316	67719.4193829208
Prevalence	Ecuador	Female	All ages	Autism spectrum disorders	Number	2021	42416.7588198272	50791.2822878367	35135.2485017403
Prevalence	Ecuador	Both	All ages	Autism spectrum disorders	Number	2021	124016.58240973	147820.557252659	102803.519933369
Prevalence	Egypt	Male	All ages	Autism spectrum disorders	Number	1990	285399.011398639	340582.472267376	235324.31621006
Prevalence	Egypt	Female	All ages	Autism spectrum disorders	Number	1990	146531.510980483	175717.218125925	120925.122674277
Prevalence	Egypt	Both	All ages	Autism spectrum disorders	Number	1990	431930.522379123	514118.230883842	360259.264993688
Prevalence	Egypt	Male	All ages	Autism spectrum disorders	Number	2021	552895.606260364	653861.599629394	459637.746798488
Prevalence	Egypt	Female	All ages	Autism spectrum disorders	Number	2021	274981.847451311	331339.507931143	226788.373100674
Prevalence	Egypt	Both	All ages	Autism spectrum disorders	Number	2021	827877.453711674	982172.665473298	692545.007756418
Prevalence	El Salvador	Male	All ages	Autism spectrum disorders	Number	1990	26250.1369856359	31215.5466137536	21936.5857128397
Prevalence	El Salvador	Female	All ages	Autism spectrum disorders	Number	1990	14166.8507770002	16980.3025777783	11753.1273332307
Prevalence	El Salvador	Both	All ages	Autism spectrum disorders	Number	1990	40416.9877626361	48157.9771410366	33788.952679369
Prevalence	El Salvador	Male	All ages	Autism spectrum disorders	Number	2021	30863.8456200973	36978.2930440946	25704.810674859
Prevalence	El Salvador	Female	All ages	Autism spectrum disorders	Number	2021	17325	20736.2748611248	14235.2307938407
Prevalence	El Salvador	Both	All ages	Autism spectrum disorders	Number	2021	48188.8214936572	57744.9807671776	40115.4814467738
Prevalence	Equatorial Guinea	Male	All ages	Autism spectrum disorders	Number	1990	2420.48867520318	2882.56856284268	2006.02927340501
Prevalence	Equatorial Guinea	Female	All ages	Autism spectrum disorders	Number	1990	1425.9604679536	1718.3938256224	1175.74690628118
Prevalence	Equatorial Guinea	Both	All ages	Autism spectrum disorders	Number	1990	3846.44914315679	4559.27097904673	3206.04620948574
Prevalence	Equatorial Guinea	Male	All ages	Autism spectrum disorders	Number	2021	10260.0247546007	12197.8947183643	8521.47740799651
Prevalence	Equatorial Guinea	Female	All ages	Autism spectrum disorders	Number	2021	4621.34658082634	5602.30940464986	3823.89540017734
Prevalence	Equatorial Guinea	Both	All ages	Autism spectrum disorders	Number	2021	14881.371335427	17590.628846614	12415.1009547948
Prevalence	Eritrea	Male	All ages	Autism spectrum disorders	Number	1990	20559.7649825743	24760.0197460995	17101.1804162961
Prevalence	Eritrea	Female	All ages	Autism spectrum disorders	Number	1990	11298.8670546472	13583.2050097566	9321.18938684607
Prevalence	Eritrea	Both	All ages	Autism spectrum disorders	Number	1990	31858.6320372216	38226.6631753523	26702.5155633634
Prevalence	Eritrea	Male	All ages	Autism spectrum disorders	Number	2021	40486.9008687272	48621.9490663146	33784.9877741164
Prevalence	Eritrea	Female	All ages	Autism spectrum disorders	Number	2021	21382.6368569706	25461.6229694545	17642.6708252158
Prevalence	Eritrea	Both	All ages	Autism spectrum disorders	Number	2021	61869.5377256978	73193.8445642628	51571.3934597998
Prevalence	Estonia	Male	All ages	Autism spectrum disorders	Number	1990	8941.19239166177	10663.2507860998	7437.77498370207
Prevalence	Estonia	Female	All ages	Autism spectrum disorders	Number	1990	5261.37794442474	6238.21238000599	4358.23941670557
Prevalence	Estonia	Both	All ages	Autism spectrum disorders	Number	1990	14202.5703360865	16881.1066698461	11915.9406645675
Prevalence	Estonia	Male	All ages	Autism spectrum disorders	Number	2021	7677.72295646329	9255.79454702326	6365.4349984513
Prevalence	Estonia	Female	All ages	Autism spectrum disorders	Number	2021	4189.59759279051	5048.32117479169	3447.02156946715
Prevalence	Estonia	Both	All ages	Autism spectrum disorders	Number	2021	11867.3205492538	14118.2090925344	9951.09097227061
Prevalence	Eswatini	Male	All ages	Autism spectrum disorders	Number	1990	4694.77386173756	5627.98310099083	3922.99211664342
Prevalence	Eswatini	Female	All ages	Autism spectrum disorders	Number	1990	2832.95596000217	3388.37508032858	2326.71100986614
Prevalence	Eswatini	Both	All ages	Autism spectrum disorders	Number	1990	7527.72982173973	8963.98415069788	6301.49539605602
Prevalence	Eswatini	Male	All ages	Autism spectrum disorders	Number	2021	6884.15117432562	8227.64156627823	5738.46958264618
Prevalence	Eswatini	Female	All ages	Autism spectrum disorders	Number	2021	3847.66056506988	4584.00021180788	3163.88907857907
Prevalence	Eswatini	Both	All ages	Autism spectrum disorders	Number	2021	10731.8117393955	12795.1562996535	8942.22008101228
Prevalence	Ethiopia	Male	All ages	Autism spectrum disorders	Number	1990	301203.926090739	354030.251326915	253110.815303591
Prevalence	Ethiopia	Female	All ages	Autism spectrum disorders	Number	1990	166446.092381699	197947.855139791	138363.203953414
Prevalence	Ethiopia	Both	All ages	Autism spectrum disorders	Number	1990	467650.018472438	550491.270667897	394757.101060079
Prevalence	Ethiopia	Male	All ages	Autism spectrum disorders	Number	2021	667427.654075035	790102.583468583	558824.954598326
Prevalence	Ethiopia	Female	All ages	Autism spectrum disorders	Number	2021	358581.764610065	427167.873071498	300855.757217572
Prevalence	Ethiopia	Both	All ages	Autism spectrum disorders	Number	2021	1026009.4186851	1209151.76647248	860805.032628609
Prevalence	Fiji	Male	All ages	Autism spectrum disorders	Number	1990	3665.80569841098	4370.28486722002	3056.90275632982
Prevalence	Fiji	Female	All ages	Autism spectrum disorders	Number	1990	1739.79468862816	2090.14561823972	1428.59269197674
Prevalence	Fiji	Both	All ages	Autism spectrum disorders	Number	1990	5405.60038703914	6438.32331277044	4522.26722272387
Prevalence	Fiji	Male	All ages	Autism spectrum disorders	Number	2021	4371.01142045534	5204.77598931103	3623.45184924353
Prevalence	Fiji	Female	All ages	Autism spectrum disorders	Number	2021	2051.35553852462	2458.20390347144	1677.34089353522
Prevalence	Fiji	Both	All ages	Autism spectrum disorders	Number	2021	6422.36695897996	7677.98706230799	5310.01890919499
Prevalence	Finland	Male	All ages	Autism spectrum disorders	Number	1990	28489.0735603405	34504.6218241023	23715.1024498008
Prevalence	Finland	Female	All ages	Autism spectrum disorders	Number	1990	11534.7683402894	13798.8367025625	9492.35262175397
Prevalence	Finland	Both	All ages	Autism spectrum disorders	Number	1990	40023.8419006299	47868.380033249	33355.0608137286
Prevalence	Finland	Male	All ages	Autism spectrum disorders	Number	2021	30254.3418807146	36430.2608544609	25066.468870085
Prevalence	Finland	Female	All ages	Autism spectrum disorders	Number	2021	12012.8224277149	14453.556854638	9946.98851616774
Prevalence	Finland	Both	All ages	Autism spectrum disorders	Number	2021	42267.1643084296	50425.5113139039	34965.023126827
Prevalence	France	Male	All ages	Autism spectrum disorders	Number	1990	351904.651963044	424187.01909494	293317.952480386
Prevalence	France	Female	All ages	Autism spectrum disorders	Number	1990	135891.82456049	163104.818942014	112340.202551452
Prevalence	France	Both	All ages	Autism spectrum disorders	Number	1990	487796.476523534	579419.613787336	407831.251411392
Prevalence	France	Male	All ages	Autism spectrum disorders	Number	2021	395521.24801062	471062.987626315	327132.16904485
Prevalence	France	Female	All ages	Autism spectrum disorders	Number	2021	152187.047609474	183829.606456671	124567.544309236
Prevalence	France	Both	All ages	Autism spectrum disorders	Number	2021	547708.295620095	652227.048177105	455312.193413077
Prevalence	Gabon	Male	All ages	Autism spectrum disorders	Number	1990	5833.7904024949	6887.01236869849	4814.32088221244
Prevalence	Gabon	Female	All ages	Autism spectrum disorders	Number	1990	3271.53835339673	3933.58756860106	2702.05957545144
Prevalence	Gabon	Both	All ages	Autism spectrum disorders	Number	1990	9105.32875589163	10761.6612191867	7639.74215579004
Prevalence	Gabon	Male	All ages	Autism spectrum disorders	Number	2021	10720.719650116	12747.481382282	8994.90620400727
Prevalence	Gabon	Female	All ages	Autism spectrum disorders	Number	2021	6259.82752358804	7533.83815219771	5181.93028066667
Prevalence	Gabon	Both	All ages	Autism spectrum disorders	Number	2021	16980.5471737041	20232.6253527256	14176.4763121785
Prevalence	Gambia	Male	All ages	Autism spectrum disorders	Number	1990	5977.96623931747	7125.10280091005	4951.82401613331
Prevalence	Gambia	Female	All ages	Autism spectrum disorders	Number	1990	3284.34970544601	3948.92445609604	2717.59878720762
Prevalence	Gambia	Both	All ages	Autism spectrum disorders	Number	1990	9262.31594476348	10977.0137429291	7725.25404176659
Prevalence	Gambia	Male	All ages	Autism spectrum disorders	Number	2021	14474.7149846055	17194.5750733907	12006.7195649777
Prevalence	Gambia	Female	All ages	Autism spectrum disorders	Number	2021	8083.52624850358	9758.13871804194	6747.69839732936
Prevalence	Gambia	Both	All ages	Autism spectrum disorders	Number	2021	22558.2412331091	26659.2957001377	18920.6431225694
Prevalence	Georgia	Male	All ages	Autism spectrum disorders	Number	1990	31186.3825280084	37234.5895030219	25757.9358023167
Prevalence	Georgia	Female	All ages	Autism spectrum disorders	Number	1990	18247.1390321143	21916.1989600343	15108.6834288594
Prevalence	Georgia	Both	All ages	Autism spectrum disorders	Number	1990	49433.5215601227	59052.8501443367	41136.4795948868
Prevalence	Georgia	Male	All ages	Autism spectrum disorders	Number	2021	20131.3287375311	24176.7036208719	16675.9979007803
Prevalence	Georgia	Female	All ages	Autism spectrum disorders	Number	2021	11215.7939342984	13364.7210207359	9245.86507555142
Prevalence	Georgia	Both	All ages	Autism spectrum disorders	Number	2021	31347.1226718294	37274.3546053241	26097.103185622
Prevalence	Germany	Male	All ages	Autism spectrum disorders	Number	1990	483739.429903969	573799.674701217	404393.989667502
Prevalence	Germany	Female	All ages	Autism spectrum disorders	Number	1990	187302.096535293	227811.011345609	153774.142070997
Prevalence	Germany	Both	All ages	Autism spectrum disorders	Number	1990	671041.526439263	804754.574530106	562925.648120766
Prevalence	Germany	Male	All ages	Autism spectrum disorders	Number	2021	520353.978455353	621872.502303711	426444.572073367
Prevalence	Germany	Female	All ages	Autism spectrum disorders	Number	2021	188728.660300116	227902.680915904	156162.593523876
Prevalence	Germany	Both	All ages	Autism spectrum disorders	Number	2021	709082.63875547	846723.666698994	583886.68041521
Prevalence	Ghana	Male	All ages	Autism spectrum disorders	Number	1990	90017.1554454328	107392.922065848	74865.1476788133
Prevalence	Ghana	Female	All ages	Autism spectrum disorders	Number	1990	50022.2671694305	59380.0736633226	41358.3297236596
Prevalence	Ghana	Both	All ages	Autism spectrum disorders	Number	1990	140039.422614863	167986.393165346	116548.633030072
Prevalence	Ghana	Male	All ages	Autism spectrum disorders	Number	2021	204230.548779704	245004	170502.571449131
Prevalence	Ghana	Female	All ages	Autism spectrum disorders	Number	2021	115807.482859484	137649.152233271	95407.3152920571
Prevalence	Ghana	Both	All ages	Autism spectrum disorders	Number	2021	320038.031639188	380838.767490619	267853.506806636
Prevalence	Greece	Male	All ages	Autism spectrum disorders	Number	1990	64450.1063020031	76901.3635337282	53966.3616225959
Prevalence	Greece	Female	All ages	Autism spectrum disorders	Number	1990	24553.1088571049	29567.675891887	20166.4168506778
Prevalence	Greece	Both	All ages	Autism spectrum disorders	Number	1990	89003.2151591081	105660.490321808	74726.843666632
Prevalence	Greece	Male	All ages	Autism spectrum disorders	Number	2021	59308.5243845098	71509.4254034385	49130.9176692636
Prevalence	Greece	Female	All ages	Autism spectrum disorders	Number	2021	23051.8294203653	27887.1446678734	18860.3665618586
Prevalence	Greece	Both	All ages	Autism spectrum disorders	Number	2021	82360.3538048751	98856.1546948341	68114.5007858065
Prevalence	Greenland	Male	All ages	Autism spectrum disorders	Number	1990	405.493059193213	487.270623098382	337.999888967793
Prevalence	Greenland	Female	All ages	Autism spectrum disorders	Number	1990	171.830132631461	206.046064069078	141.339407975768
Prevalence	Greenland	Both	All ages	Autism spectrum disorders	Number	1990	577.323191824675	686.886203054641	485.174422090555
Prevalence	Greenland	Male	All ages	Autism spectrum disorders	Number	2021	391.338115101539	469.089606889388	325.539652365661
Prevalence	Greenland	Female	All ages	Autism spectrum disorders	Number	2021	173.710835299049	209.910768553264	143.076289597072
Prevalence	Greenland	Both	All ages	Autism spectrum disorders	Number	2021	565.048950400588	666.759494325526	470.457499355528
Prevalence	Grenada	Male	All ages	Autism spectrum disorders	Number	1990	395.770846127736	470.900252069409	328.751269739546
Prevalence	Grenada	Female	All ages	Autism spectrum disorders	Number	1990	210.289343152621	255.860079265118	173.061670915567
Prevalence	Grenada	Both	All ages	Autism spectrum disorders	Number	1990	606.060189280358	724.537218358434	504.241030708672
Prevalence	Grenada	Male	All ages	Autism spectrum disorders	Number	2021	479.38344036638	569.316483903475	396.237199895256
Prevalence	Grenada	Female	All ages	Autism spectrum disorders	Number	2021	232.604803538296	281.472465807527	191.615345383868
Prevalence	Grenada	Both	All ages	Autism spectrum disorders	Number	2021	711.988243904677	842.686904154533	590.415990055636
Prevalence	Guam	Male	All ages	Autism spectrum disorders	Number	1990	731.088165585979	885.688550287091	604.965832273826
Prevalence	Guam	Female	All ages	Autism spectrum disorders	Number	1990	303.431756920911	367.430170463628	248.619520784727
Prevalence	Guam	Both	All ages	Autism spectrum disorders	Number	1990	1034.51992250689	1240.92605315775	860.826330778596
Prevalence	Guam	Male	All ages	Autism spectrum disorders	Number	2021	781.714059416496	942.188408576953	647.384812113586
Prevalence	Guam	Female	All ages	Autism spectrum disorders	Number	2021	352.711070610007	429.150021050493	287.016313469406
Prevalence	Guam	Both	All ages	Autism spectrum disorders	Number	2021	1134.4251300265	1363.24473806476	937.107249003067
Prevalence	Guatemala	Male	All ages	Autism spectrum disorders	Number	1990	41328.5343907729	49333.2527180391	34180.1929046102
Prevalence	Guatemala	Female	All ages	Autism spectrum disorders	Number	1990	22057.4950277046	26612.5064588831	18263.1840303881
Prevalence	Guatemala	Both	All ages	Autism spectrum disorders	Number	1990	63386.0294184776	75396.953318492	52475.6280120663
Prevalence	Guatemala	Male	All ages	Autism spectrum disorders	Number	2021	76027.5939412971	90027.2169999818	63184.6614530364
Prevalence	Guatemala	Female	All ages	Autism spectrum disorders	Number	2021	41040.0390275188	49271.0841675468	34020.2654396698
Prevalence	Guatemala	Both	All ages	Autism spectrum disorders	Number	2021	117067.632968816	138674.262583247	97641.1225448066
Prevalence	Guinea	Male	All ages	Autism spectrum disorders	Number	1990	34596.6361332731	41455.1220593708	28792.9711944724
Prevalence	Guinea	Female	All ages	Autism spectrum disorders	Number	1990	20011.483557514	24223.0480822227	16555.0651621147
Prevalence	Guinea	Both	All ages	Autism spectrum disorders	Number	1990	54608.1196907871	65516.235330472	45600.7331951769
Prevalence	Guinea	Male	All ages	Autism spectrum disorders	Number	2021	78762.2208829479	93105.0098214015	65536.3021407359
Prevalence	Guinea	Female	All ages	Autism spectrum disorders	Number	2021	45449.2263628649	54912.5214009782	37611.1272463764
Prevalence	Guinea	Both	All ages	Autism spectrum disorders	Number	2021	124211.447245813	147568.547432725	103673.868367823
Prevalence	Guinea-Bissau	Male	All ages	Autism spectrum disorders	Number	1990	5784.9371117465	6961.23260786926	4760.66428245904
Prevalence	Guinea-Bissau	Female	All ages	Autism spectrum disorders	Number	1990	3403.33198079387	4086.05656024684	2815.17222978921
Prevalence	Guinea-Bissau	Both	All ages	Autism spectrum disorders	Number	1990	9188.26909254036	11066.3132163282	7659.94888943468
Prevalence	Guinea-Bissau	Male	All ages	Autism spectrum disorders	Number	2021	12066.2254569794	14425.1842755679	10068.3216166843
Prevalence	Guinea-Bissau	Female	All ages	Autism spectrum disorders	Number	2021	6908.68526068114	8319.07340040956	5677.11894880018
Prevalence	Guinea-Bissau	Both	All ages	Autism spectrum disorders	Number	2021	18974.9107176606	22763.3048291957	15913.076154136
Prevalence	Guyana	Male	All ages	Autism spectrum disorders	Number	1990	3515.00024518887	4235.7909868941	2888.14058501981
Prevalence	Guyana	Female	All ages	Autism spectrum disorders	Number	1990	1898.88768350863	2269.27408990651	1568.21806770398
Prevalence	Guyana	Both	All ages	Autism spectrum disorders	Number	1990	5413.8879286975	6470.97013011692	4469.31931518315
Prevalence	Guyana	Male	All ages	Autism spectrum disorders	Number	2021	3350.85519606225	3982.55105401587	2787.09401717343
Prevalence	Guyana	Female	All ages	Autism spectrum disorders	Number	2021	1790.71441620669	2147.77851681038	1484.22170830367
Prevalence	Guyana	Both	All ages	Autism spectrum disorders	Number	2021	5141.56961226893	6115.70925770037	4283.88776008411
Prevalence	Haiti	Male	All ages	Autism spectrum disorders	Number	1990	27066.8586782803	32447.1395723875	22551.027583577
Prevalence	Haiti	Female	All ages	Autism spectrum disorders	Number	1990	15114.506899365	18343.8441101811	12411.7499784052
Prevalence	Haiti	Both	All ages	Autism spectrum disorders	Number	1990	42181.3655776453	50623.9608276532	35138.1164636311
Prevalence	Haiti	Male	All ages	Autism spectrum disorders	Number	2021	54414.8634120001	64780.6596469445	45273.6846264393
Prevalence	Haiti	Female	All ages	Autism spectrum disorders	Number	2021	29503.3011765676	35416.2640066508	24288.5462039426
Prevalence	Haiti	Both	All ages	Autism spectrum disorders	Number	2021	83918.1645885676	99848.2190747243	69936.8709174084
Prevalence	Honduras	Male	All ages	Autism spectrum disorders	Number	1990	23774.668502087	28527.9610655415	19770.6764813057
Prevalence	Honduras	Female	All ages	Autism spectrum disorders	Number	1990	12425.4994680704	14902.601460336	10244.6994398334
Prevalence	Honduras	Both	All ages	Autism spectrum disorders	Number	1990	36200.1679701575	43348.3426194018	30073.220728782
Prevalence	Honduras	Male	All ages	Autism spectrum disorders	Number	2021	49339.7926387428	58812.2478967047	41070.080532282
Prevalence	Honduras	Female	All ages	Autism spectrum disorders	Number	2021	26403.3859869541	31486.8010541744	21809.257961861
Prevalence	Honduras	Both	All ages	Autism spectrum disorders	Number	2021	75743.178625697	89759.5469285627	63116.0808552565
Prevalence	Hungary	Male	All ages	Autism spectrum disorders	Number	1990	60800	72859.0774364783	50685.2607811613
Prevalence	Hungary	Female	All ages	Autism spectrum disorders	Number	1990	34435.9012460862	41212.1824288138	28385.5029091012
Prevalence	Hungary	Both	All ages	Autism spectrum disorders	Number	1990	95235.906260326	112669.496792394	79698.9690542919
Prevalence	Hungary	Male	All ages	Autism spectrum disorders	Number	2021	56868.7145165214	67715.4769932368	47418.6646808623
Prevalence	Hungary	Female	All ages	Autism spectrum disorders	Number	2021	30934.1472675056	37251.5181301997	25328.1629339014
Prevalence	Hungary	Both	All ages	Autism spectrum disorders	Number	2021	87802.8617840268	104569.371036102	72632.9539345414
Prevalence	Iceland	Male	All ages	Autism spectrum disorders	Number	1990	1889.37784428992	2250.63	1592.34974245263
Prevalence	Iceland	Female	All ages	Autism spectrum disorders	Number	1990	700.276939322209	839.76406535762	576.391326605709
Prevalence	Iceland	Both	All ages	Autism spectrum disorders	Number	1990	2589.65478361213	3080.7865436511	2178.10773561338
Prevalence	Iceland	Male	All ages	Autism spectrum disorders	Number	2021	2613.10586498067	3088.93335637704	2180.67994035833
Prevalence	Iceland	Female	All ages	Autism spectrum disorders	Number	2021	934.105880146291	1103.71045486208	768.713
Prevalence	Iceland	Both	All ages	Autism spectrum disorders	Number	2021	3547.21174512696	4182.32743350973	2959.92895902066
Prevalence	India	Male	All ages	Autism spectrum disorders	Number	1990	4194305.70803836	4948895.80548719	3526964.06288136
Prevalence	India	Female	All ages	Autism spectrum disorders	Number	1990	2066609.98615578	2466732.93653491	1728654.24033534
Prevalence	India	Both	All ages	Autism spectrum disorders	Number	1990	6260915.69419415	7405449.89360748	5254093.95580183
Prevalence	India	Male	All ages	Autism spectrum disorders	Number	2021	6758407.37537514	7875241.95933097	5686922.40505205
Prevalence	India	Female	All ages	Autism spectrum disorders	Number	2021	3361634.45480499	4004035.18765955	2810037.26730324
Prevalence	India	Both	All ages	Autism spectrum disorders	Number	2021	10120041.8301801	11876618.8626783	8503425.42358219
Prevalence	Indonesia	Male	All ages	Autism spectrum disorders	Number	1990	755771.481332768	891231.787109612	632276.712719405
Prevalence	Indonesia	Female	All ages	Autism spectrum disorders	Number	1990	457808.405730292	545181.035533844	380102.822868004
Prevalence	Indonesia	Both	All ages	Autism spectrum disorders	Number	1990	1213579.88706306	1434441.22830619	1013694.06946798
Prevalence	Indonesia	Male	All ages	Autism spectrum disorders	Number	2021	1157417.17562399	1367688.48172037	974659.055625297
Prevalence	Indonesia	Female	All ages	Autism spectrum disorders	Number	2021	662712.379827397	793327.730611389	550520.839148593
Prevalence	Indonesia	Both	All ages	Autism spectrum disorders	Number	2021	1820129.55545139	2163014.90703013	1528694.27353767
Prevalence	Iran (Islamic Republic of)	Male	All ages	Autism spectrum disorders	Number	1990	306147.401915467	362240.140728502	258511.426883514
Prevalence	Iran (Islamic Republic of)	Female	All ages	Autism spectrum disorders	Number	1990	152765.238776292	182204.44215285	127284.539048399
Prevalence	Iran (Islamic Republic of)	Both	All ages	Autism spectrum disorders	Number	1990	458912.640691759	544338.672082276	387003.711369364
Prevalence	Iran (Islamic Republic of)	Male	All ages	Autism spectrum disorders	Number	2021	455201.666502587	536657.431728603	381299.368382605
Prevalence	Iran (Islamic Republic of)	Female	All ages	Autism spectrum disorders	Number	2021	221937.99782181	265572.443868659	184777.434870579
Prevalence	Iran (Islamic Republic of)	Both	All ages	Autism spectrum disorders	Number	2021	677139.664324396	799867.628743916	567412.62200624
Prevalence	Iraq	Male	All ages	Autism spectrum disorders	Number	1990	87906.7324945065	105321.254261238	72139.5945493141
Prevalence	Iraq	Female	All ages	Autism spectrum disorders	Number	1990	46025.2150420215	54995.0326594519	37850.3112002865
Prevalence	Iraq	Both	All ages	Autism spectrum disorders	Number	1990	133931.947536528	159428.714480494	109987.765179357
Prevalence	Iraq	Male	All ages	Autism spectrum disorders	Number	2021	199104.076510008	240183.313663384	166153.695306365
Prevalence	Iraq	Female	All ages	Autism spectrum disorders	Number	2021	101082.058650641	122427.405915298	83225.2297796855
Prevalence	Iraq	Both	All ages	Autism spectrum disorders	Number	2021	300186.135160648	360993.509071722	250707.195752975
Prevalence	Ireland	Male	All ages	Autism spectrum disorders	Number	1990	26641.9694039939	31643.2565247829	22150.8597108553
Prevalence	Ireland	Female	All ages	Autism spectrum disorders	Number	1990	10306.2387439529	12327.2894961398	8469.63067455164
Prevalence	Ireland	Both	All ages	Autism spectrum disorders	Number	1990	36948.2081479468	44057.9	30804.4348109513
Prevalence	Ireland	Male	All ages	Autism spectrum disorders	Number	2021	36930.4293139485	44170.4	30725.8711075474
Prevalence	Ireland	Female	All ages	Autism spectrum disorders	Number	2021	14324.1905423045	17328.6360634396	11739.1820339026
Prevalence	Ireland	Both	All ages	Autism spectrum disorders	Number	2021	51254.6198562528	60993.7361576401	42768.4823060793
Prevalence	Israel	Male	All ages	Autism spectrum disorders	Number	1990	28263.1716697104	33458.4676672964	23356.4054730334
Prevalence	Israel	Female	All ages	Autism spectrum disorders	Number	1990	11306.4130851294	13616.9527874713	9266.64408248721
Prevalence	Israel	Both	All ages	Autism spectrum disorders	Number	1990	39569.5847548399	46974.8107821404	33067.4260379252
Prevalence	Israel	Male	All ages	Autism spectrum disorders	Number	2021	54018.9114737636	64076.9414782343	44999.3579348207
Prevalence	Israel	Female	All ages	Autism spectrum disorders	Number	2021	21008.7420852336	25242.6310337958	17185.4602038569
Prevalence	Israel	Both	All ages	Autism spectrum disorders	Number	2021	75027.6535589972	88988.9427883037	62800.0994160351
Prevalence	Italy	Male	All ages	Autism spectrum disorders	Number	1990	379670.107566588	449675.40975539	320481.95351888
Prevalence	Italy	Female	All ages	Autism spectrum disorders	Number	1990	154817.162466745	183297.712222654	128492.881897894
Prevalence	Italy	Both	All ages	Autism spectrum disorders	Number	1990	534487.270033333	631992.217994981	449991.723197103
Prevalence	Italy	Male	All ages	Autism spectrum disorders	Number	2021	393493.077331443	466994.270282109	327536.807504236
Prevalence	Italy	Female	All ages	Autism spectrum disorders	Number	2021	155043.08511712	185523.355339591	128402.808193024
Prevalence	Italy	Both	All ages	Autism spectrum disorders	Number	2021	548536.162448561	649271.696214387	460422.085962957
Prevalence	Jamaica	Male	All ages	Autism spectrum disorders	Number	1990	10992.9939259173	13018.6845785729	9060.06273472776
Prevalence	Jamaica	Female	All ages	Autism spectrum disorders	Number	1990	5872.72466515324	7044.90139054666	4837.34573325343
Prevalence	Jamaica	Both	All ages	Autism spectrum disorders	Number	1990	16865.7185910706	19939.5551831306	14158.1257016913
Prevalence	Jamaica	Male	All ages	Autism spectrum disorders	Number	2021	12852.4190492727	15239.1489994399	10790.0876457972
Prevalence	Jamaica	Female	All ages	Autism spectrum disorders	Number	2021	6612.54784595806	7916.57185601648	5447.75586337437
Prevalence	Jamaica	Both	All ages	Autism spectrum disorders	Number	2021	19464.9668952308	23130.409435523	16350.8577041228
Prevalence	Japan	Male	All ages	Autism spectrum disorders	Number	1990	1264327.20852174	1483327.15252175	1068136.73612006
Prevalence	Japan	Female	All ages	Autism spectrum disorders	Number	1990	533040.280297771	631276.136994462	446780.337786497
Prevalence	Japan	Both	All ages	Autism spectrum disorders	Number	1990	1797367.48881951	2116208.58296685	1514034.82814183
Prevalence	Japan	Male	All ages	Autism spectrum disorders	Number	2021	1295497.8019453	1532401.93423242	1089535.43280133
Prevalence	Japan	Female	All ages	Autism spectrum disorders	Number	2021	550635.622896674	653423.506899981	459672.051640325
Prevalence	Japan	Both	All ages	Autism spectrum disorders	Number	2021	1846133.42484198	2177718.22067921	1544551.21523418
Prevalence	Jordan	Male	All ages	Autism spectrum disorders	Number	1990	20820.0090396151	24872.3331603873	17315.7199814057
Prevalence	Jordan	Female	All ages	Autism spectrum disorders	Number	1990	10115.5828767525	12094.6849534343	8311.45567367178
Prevalence	Jordan	Both	All ages	Autism spectrum disorders	Number	1990	30935.5919163675	36772.6912774001	25821.5981942783
Prevalence	Jordan	Male	All ages	Autism spectrum disorders	Number	2021	70188.0392642211	84274.9230387108	57856.5922779685
Prevalence	Jordan	Female	All ages	Autism spectrum disorders	Number	2021	31709.842360136	38101.3	26031.8396053499
Prevalence	Jordan	Both	All ages	Autism spectrum disorders	Number	2021	101897.881624357	120872.474927019	84711.5176034145
Prevalence	Kazakhstan	Male	All ages	Autism spectrum disorders	Number	1990	93768.8602157439	111726.033716649	78218.3339623384
Prevalence	Kazakhstan	Female	All ages	Autism spectrum disorders	Number	1990	53501.9252607793	64840.5367719215	44136.7223636101
Prevalence	Kazakhstan	Both	All ages	Autism spectrum disorders	Number	1990	147270.785476523	176991.251033193	122839.916271572
Prevalence	Kazakhstan	Male	All ages	Autism spectrum disorders	Number	2021	109843.412028002	130934.38345637	91231.6834672209
Prevalence	Kazakhstan	Female	All ages	Autism spectrum disorders	Number	2021	61302.0413906327	74593.1782753447	50677.6315955756
Prevalence	Kazakhstan	Both	All ages	Autism spectrum disorders	Number	2021	171145.453418635	203083.156188154	143570.885251326
Prevalence	Kenya	Male	All ages	Autism spectrum disorders	Number	1990	142114.290169388	167299.874130514	119149.426890652
Prevalence	Kenya	Female	All ages	Autism spectrum disorders	Number	1990	79040.3311098546	94197.2574634353	66184.6409146694
Prevalence	Kenya	Both	All ages	Autism spectrum disorders	Number	1990	221154.621279242	260230.11037185	185458.072832236
Prevalence	Kenya	Male	All ages	Autism spectrum disorders	Number	2021	306164.768462492	358109.644212725	258310.672859268
Prevalence	Kenya	Female	All ages	Autism spectrum disorders	Number	2021	168142.580730105	200188.356675448	140857.016838095
Prevalence	Kenya	Both	All ages	Autism spectrum disorders	Number	2021	474307.349192596	555166.373084904	398522.398032908
Prevalence	Kiribati	Male	All ages	Autism spectrum disorders	Number	1990	339.672995273202	406.245146287397	282.43745674026
Prevalence	Kiribati	Female	All ages	Autism spectrum disorders	Number	1990	169.176316865505	202.79671274556	138.914103081925
Prevalence	Kiribati	Both	All ages	Autism spectrum disorders	Number	1990	508.849312138707	607.975649458168	423.902631457041
Prevalence	Kiribati	Male	All ages	Autism spectrum disorders	Number	2021	540.936979834046	641.78172635355	449.566981627724
Prevalence	Kiribati	Female	All ages	Autism spectrum disorders	Number	2021	272.999641448566	329.066165983791	222.612763794942
Prevalence	Kiribati	Both	All ages	Autism spectrum disorders	Number	2021	813.936621282613	972.502348668702	677.343883515802
Prevalence	Kuwait	Male	All ages	Autism spectrum disorders	Number	1990	10634.2762156179	12851.1232488053	8747.48295525485
Prevalence	Kuwait	Female	All ages	Autism spectrum disorders	Number	1990	4234.46068693147	5130.4867455556	3465.80098544088
Prevalence	Kuwait	Both	All ages	Autism spectrum disorders	Number	1990	14868.7369025494	17791.0102634397	12312.0922529458
Prevalence	Kuwait	Male	All ages	Autism spectrum disorders	Number	2021	26555.3850386038	31631.6014141775	22029.0775187858
Prevalence	Kuwait	Female	All ages	Autism spectrum disorders	Number	2021	12397.5100338778	14934.739080229	10134.2945477016
Prevalence	Kuwait	Both	All ages	Autism spectrum disorders	Number	2021	38952.8950724816	46278.0730238166	32199.5473704844
Prevalence	Kyrgyzstan	Male	All ages	Autism spectrum disorders	Number	1990	25703.7737408047	30961.4506884826	21422.5797096141
Prevalence	Kyrgyzstan	Female	All ages	Autism spectrum disorders	Number	1990	14440.7418975345	17399.6774975869	11989.5563081155
Prevalence	Kyrgyzstan	Both	All ages	Autism spectrum disorders	Number	1990	40144.5156383392	47837.5201311614	33572.6499352542
Prevalence	Kyrgyzstan	Male	All ages	Autism spectrum disorders	Number	2021	40343.9011355689	48094.806818394	33268.1620976815
Prevalence	Kyrgyzstan	Female	All ages	Autism spectrum disorders	Number	2021	22020.3738707795	26579.438700559	18125.2385810781
Prevalence	Kyrgyzstan	Both	All ages	Autism spectrum disorders	Number	2021	62364.2750063485	74524.5350690262	52332.8292885068
Prevalence	Lao People's Democratic Republic	Male	All ages	Autism spectrum disorders	Number	1990	18645.2926019154	22198.4339215212	15370.0215189346
Prevalence	Lao People's Democratic Republic	Female	All ages	Autism spectrum disorders	Number	1990	9628.67615088022	11478.9010154603	7948.07980424242
Prevalence	Lao People's Democratic Republic	Both	All ages	Autism spectrum disorders	Number	1990	28273.9687527956	33649.3484783476	23548.2901447608
Prevalence	Lao People's Democratic Republic	Male	All ages	Autism spectrum disorders	Number	2021	34241.6649499731	40879.0733141158	28526.9187856316
Prevalence	Lao People's Democratic Republic	Female	All ages	Autism spectrum disorders	Number	2021	16420.4965339898	19959.5533504875	13488.5835461477
Prevalence	Lao People's Democratic Republic	Both	All ages	Autism spectrum disorders	Number	2021	50662.161483963	60800.5688142751	42266.3740511958
Prevalence	Latvia	Male	All ages	Autism spectrum disorders	Number	1990	14865.7542751519	17736.577861216	12374.9568792537
Prevalence	Latvia	Female	All ages	Autism spectrum disorders	Number	1990	8907.29816305422	10643.7565241065	7344.55152227217
Prevalence	Latvia	Both	All ages	Autism spectrum disorders	Number	1990	23773.0524382062	28377.5017679549	19846.5551395562
Prevalence	Latvia	Male	All ages	Autism spectrum disorders	Number	2021	10413.8363810372	12495.2346499936	8611.1599669961
Prevalence	Latvia	Female	All ages	Autism spectrum disorders	Number	2021	5963.1041064087	7125.7753052895	4872.14091584767
Prevalence	Latvia	Both	All ages	Autism spectrum disorders	Number	2021	16376.9404874459	19372.5714088968	13504.0853357591
Prevalence	Lebanon	Male	All ages	Autism spectrum disorders	Number	1990	16527.7318662465	19523.5716526673	13830.5367756272
Prevalence	Lebanon	Female	All ages	Autism spectrum disorders	Number	1990	9377.97745478559	11278.5593619494	7754.18963001593
Prevalence	Lebanon	Both	All ages	Autism spectrum disorders	Number	1990	25905.7093210321	30732.7134670952	21692.7114048649
Prevalence	Lebanon	Male	All ages	Autism spectrum disorders	Number	2021	31237.1184547039	37572.7469133735	25798.811647684
Prevalence	Lebanon	Female	All ages	Autism spectrum disorders	Number	2021	16714.1366390474	19965.7974657465	13757.7829646522
Prevalence	Lebanon	Both	All ages	Autism spectrum disorders	Number	2021	47951.2550937514	56800.2111144241	39802.5989216596
Prevalence	Lesotho	Male	All ages	Autism spectrum disorders	Number	1990	8403.02307275881	10037.8885481809	6993.99638246222
Prevalence	Lesotho	Female	All ages	Autism spectrum disorders	Number	1990	5421.96206680976	6578.28845652543	4470.51041487209
Prevalence	Lesotho	Both	All ages	Autism spectrum disorders	Number	1990	13824.9851395686	16585.5764407087	11562.2445290272
Prevalence	Lesotho	Male	All ages	Autism spectrum disorders	Number	2021	10826.7055907553	12952.2062495528	9058.87715724151
Prevalence	Lesotho	Female	All ages	Autism spectrum disorders	Number	2021	6196.74009213127	7400.95878836514	5127.07998073295
Prevalence	Lesotho	Both	All ages	Autism spectrum disorders	Number	2021	17023.4456828866	20353.1261924384	14232.3699955886
Prevalence	Liberia	Male	All ages	Autism spectrum disorders	Number	1990	14681.4075074647	17400.4445062087	12254.8384884179
Prevalence	Liberia	Female	All ages	Autism spectrum disorders	Number	1990	8076.89857043632	9623.9976732371	6756.90292862073
Prevalence	Liberia	Both	All ages	Autism spectrum disorders	Number	1990	22758.306077901	27012.7666165108	19202.6445576905
Prevalence	Liberia	Male	All ages	Autism spectrum disorders	Number	2021	33860.7955814069	40231.4852960282	28162.4490049223
Prevalence	Liberia	Female	All ages	Autism spectrum disorders	Number	2021	17874.6937151174	21425.4712232655	14763.6956617908
Prevalence	Liberia	Both	All ages	Autism spectrum disorders	Number	2021	51735.4892965242	61381.0978642419	43027.6760750368
Prevalence	Libya	Male	All ages	Autism spectrum disorders	Number	1990	22535.0089430924	26894.6632666481	18618.0354680799
Prevalence	Libya	Female	All ages	Autism spectrum disorders	Number	1990	11136.4543430052	13487.0039733884	9192.34046690099
Prevalence	Libya	Both	All ages	Autism spectrum disorders	Number	1990	33671.4632860976	39957.844847862	28061.6637696265
Prevalence	Libya	Male	All ages	Autism spectrum disorders	Number	2021	35674.1677981047	42583.2999804588	29578.9847121395
Prevalence	Libya	Female	All ages	Autism spectrum disorders	Number	2021	17750.1092677084	21568.8477133127	14627.2782509197
Prevalence	Libya	Both	All ages	Autism spectrum disorders	Number	2021	53424.277065813	63557.036874301	44282.3853424154
Prevalence	Lithuania	Male	All ages	Autism spectrum disorders	Number	1990	21265.7704238722	25561.8466529751	17637.8
Prevalence	Lithuania	Female	All ages	Autism spectrum disorders	Number	1990	12284.1533905719	14665.5502925831	10122.5382595182
Prevalence	Lithuania	Both	All ages	Autism spectrum disorders	Number	1990	33549.9238144442	39695.2677871811	27740.728639207
Prevalence	Lithuania	Male	All ages	Autism spectrum disorders	Number	2021	15231.8498451125	18156.8327209768	12566.1582724889
Prevalence	Lithuania	Female	All ages	Autism spectrum disorders	Number	2021	8717.67820252908	10514.8441714756	7221.60173451625
Prevalence	Lithuania	Both	All ages	Autism spectrum disorders	Number	2021	23949.5280476415	28268.2375197445	19817.7189899422
Prevalence	Luxembourg	Male	All ages	Autism spectrum disorders	Number	1990	2370.56880269633	2843.60513844137	1971.95715433175
Prevalence	Luxembourg	Female	All ages	Autism spectrum disorders	Number	1990	902.005957906296	1100.01026569327	734.543689035908
Prevalence	Luxembourg	Both	All ages	Autism spectrum disorders	Number	1990	3272.57476060263	3910.45876129253	2737.58212142549
Prevalence	Luxembourg	Male	All ages	Autism spectrum disorders	Number	2021	4110.56831150369	4932.96267786207	3426.64273250334
Prevalence	Luxembourg	Female	All ages	Autism spectrum disorders	Number	2021	1483.27172707448	1805.29365059763	1216.72230166756
Prevalence	Luxembourg	Both	All ages	Autism spectrum disorders	Number	2021	5593.84003857817	6712.67793765032	4661.84000901209
Prevalence	Madagascar	Male	All ages	Autism spectrum disorders	Number	1990	71842.2990342005	85821.0413154136	59880.8597130833
Prevalence	Madagascar	Female	All ages	Autism spectrum disorders	Number	1990	39634.7296402677	47326.5855842859	32651.5480170036
Prevalence	Madagascar	Both	All ages	Autism spectrum disorders	Number	1990	111477.028674468	132635.91301735	93176.3310390004
Prevalence	Madagascar	Male	All ages	Autism spectrum disorders	Number	2021	171824.439967027	204573.305736306	143625.782929454
Prevalence	Madagascar	Female	All ages	Autism spectrum disorders	Number	2021	96017.3852620561	114822.864352925	79522.0732597041
Prevalence	Madagascar	Both	All ages	Autism spectrum disorders	Number	2021	267841.825229083	317605.662903599	223705.035152602
Prevalence	Malawi	Male	All ages	Autism spectrum disorders	Number	1990	58202.3993290572	69752.742224914	48588.7457924703
Prevalence	Malawi	Female	All ages	Autism spectrum disorders	Number	1990	33029.0280781445	39627.5252122929	27201.6727927039
Prevalence	Malawi	Both	All ages	Autism spectrum disorders	Number	1990	91231.4274072017	109256.579546031	75905.1970634887
Prevalence	Malawi	Male	All ages	Autism spectrum disorders	Number	2021	116025.573242415	137822.267710644	96915.4267766208
Prevalence	Malawi	Female	All ages	Autism spectrum disorders	Number	2021	66194.0350574387	79780.010327901	55151.3683866935
Prevalence	Malawi	Both	All ages	Autism spectrum disorders	Number	2021	182219.608299854	215383.191112612	152822.373547405
Prevalence	Malaysia	Male	All ages	Autism spectrum disorders	Number	1990	87379.6345201317	103891.301045788	72677.6695353524
Prevalence	Malaysia	Female	All ages	Autism spectrum disorders	Number	1990	42379.4328232922	51221.9562382867	34772.1091489491
Prevalence	Malaysia	Both	All ages	Autism spectrum disorders	Number	1990	129759.067343424	154305.052674316	108016.194077875
Prevalence	Malaysia	Male	All ages	Autism spectrum disorders	Number	2021	162863.306616655	193578.177840154	135059.037905712
Prevalence	Malaysia	Female	All ages	Autism spectrum disorders	Number	2021	72168.2115367411	86952.2273637563	59111.6
Prevalence	Malaysia	Both	All ages	Autism spectrum disorders	Number	2021	235031.518153396	280302.74512036	195861.295792302
Prevalence	Maldives	Male	All ages	Autism spectrum disorders	Number	1990	1096.82664661431	1302.66804449569	905.353217301987
Prevalence	Maldives	Female	All ages	Autism spectrum disorders	Number	1990	518.171957805407	623.149773456993	423.869626704837
Prevalence	Maldives	Both	All ages	Autism spectrum disorders	Number	1990	1614.99860441971	1934.85969459837	1342.10413683745
Prevalence	Maldives	Male	All ages	Autism spectrum disorders	Number	2021	3169.68821509771	3809.16891281662	2614.34767653719
Prevalence	Maldives	Female	All ages	Autism spectrum disorders	Number	2021	919.312681851545	1114.56399232697	754.107923410271
Prevalence	Maldives	Both	All ages	Autism spectrum disorders	Number	2021	4089.00089694925	4872.46531149031	3364.05407368713
Prevalence	Mali	Male	All ages	Autism spectrum disorders	Number	1990	51027.4221036482	60871.6714501532	42531.5714532587
Prevalence	Mali	Female	All ages	Autism spectrum disorders	Number	1990	28853.1260717605	34727.2329182667	23771.5770764238
Prevalence	Mali	Both	All ages	Autism spectrum disorders	Number	1990	79880.5481754086	94927.7772126893	67185.0338985851
Prevalence	Mali	Male	All ages	Autism spectrum disorders	Number	2021	145695.69954907	173203.017231014	121211.937291265
Prevalence	Mali	Female	All ages	Autism spectrum disorders	Number	2021	80632.3408929769	97437.6112304794	67525.4983357633
Prevalence	Mali	Both	All ages	Autism spectrum disorders	Number	2021	226328.040442047	269354.529534818	189443.06301663
Prevalence	Malta	Male	All ages	Autism spectrum disorders	Number	1990	2346.28812855782	2791.24366614951	1938.1575642489
Prevalence	Malta	Female	All ages	Autism spectrum disorders	Number	1990	894.055457156813	1067.74363751251	743.328688735882
Prevalence	Malta	Both	All ages	Autism spectrum disorders	Number	1990	3240.34358571463	3852.04601531406	2696.48171383374
Prevalence	Malta	Male	All ages	Autism spectrum disorders	Number	2021	2721.26240005501	3255.47095145963	2272.71448784156
Prevalence	Malta	Female	All ages	Autism spectrum disorders	Number	2021	982.801979189674	1201.83435928314	805.640178925461
Prevalence	Malta	Both	All ages	Autism spectrum disorders	Number	2021	3704.06437924468	4422.58674042917	3093.69199897023
Prevalence	Marshall Islands	Male	All ages	Autism spectrum disorders	Number	1990	220.944818398713	262.757447480715	184.084774353352
Prevalence	Marshall Islands	Female	All ages	Autism spectrum disorders	Number	1990	103.965243481262	124.72263672941	86.0792045327538
Prevalence	Marshall Islands	Both	All ages	Autism spectrum disorders	Number	1990	324.910061879975	388.118043978898	272.325043103622
Prevalence	Marshall Islands	Male	All ages	Autism spectrum disorders	Number	2021	267.261895262535	319.739649650909	221.007233857009
Prevalence	Marshall Islands	Female	All ages	Autism spectrum disorders	Number	2021	124.334250798181	149.470612348763	102.341443323118
Prevalence	Marshall Islands	Both	All ages	Autism spectrum disorders	Number	2021	391.596146060716	467.481224160032	325.556492088605
Prevalence	Mauritania	Male	All ages	Autism spectrum disorders	Number	1990	12336.9389713527	14869.9198736119	10167.1480207423
Prevalence	Mauritania	Female	All ages	Autism spectrum disorders	Number	1990	6854.15232220931	8188.98243702354	5639.91268560742
Prevalence	Mauritania	Both	All ages	Autism spectrum disorders	Number	1990	19191.091293562	22813.438819862	15817.1289114869
Prevalence	Mauritania	Male	All ages	Autism spectrum disorders	Number	2021	26862.4749416772	31933.4234755402	22206.1654139686
Prevalence	Mauritania	Female	All ages	Autism spectrum disorders	Number	2021	14999.0350266568	17796.6616847456	12438.2700911571
Prevalence	Mauritania	Both	All ages	Autism spectrum disorders	Number	2021	41861.509968334	49570.8560152484	35112.7731634806
Prevalence	Mauritius	Male	All ages	Autism spectrum disorders	Number	1990	5403.79694573858	6432.96842688017	4483.73519792105
Prevalence	Mauritius	Female	All ages	Autism spectrum disorders	Number	1990	2615.8161934919	3175.93989629092	2133.47254691008
Prevalence	Mauritius	Both	All ages	Autism spectrum disorders	Number	1990	8019.61313923049	9561.09318383608	6658.26114120347
Prevalence	Mauritius	Male	All ages	Autism spectrum disorders	Number	2021	6125.64870103809	7315.57764897246	5063.44150978862
Prevalence	Mauritius	Female	All ages	Autism spectrum disorders	Number	2021	2910.72177843494	3486.43105082953	2394.54912146017
Prevalence	Mauritius	Both	All ages	Autism spectrum disorders	Number	2021	9036.37047947304	10706.4273184483	7491.90961990672
Prevalence	Mexico	Male	All ages	Autism spectrum disorders	Number	1990	433049.300375991	512079.58056585	363877.862231333
Prevalence	Mexico	Female	All ages	Autism spectrum disorders	Number	1990	229935.36381648	273275.274639771	191537.281486712
Prevalence	Mexico	Both	All ages	Autism spectrum disorders	Number	1990	662984.664192472	785857.506353795	555619.328016956
Prevalence	Mexico	Male	All ages	Autism spectrum disorders	Number	2021	643808.341616954	760571.821068663	543951.873531363
Prevalence	Mexico	Female	All ages	Autism spectrum disorders	Number	2021	336243.957774944	403080.81166909	279956.005018816
Prevalence	Mexico	Both	All ages	Autism spectrum disorders	Number	2021	980052.299391898	1166731.03115669	828326.61191657
Prevalence	Micronesia (Federated States of)	Male	All ages	Autism spectrum disorders	Number	1990	502.038646268516	599.706661992587	416.861647437427
Prevalence	Micronesia (Federated States of)	Female	All ages	Autism spectrum disorders	Number	1990	234.485120501642	284.490440773505	193.563067915062
Prevalence	Micronesia (Federated States of)	Both	All ages	Autism spectrum disorders	Number	1990	736.523766770158	878.138928492714	613.679479095925
Prevalence	Micronesia (Federated States of)	Male	All ages	Autism spectrum disorders	Number	2021	489.433453354542	584.648196890728	405.707080390711
Prevalence	Micronesia (Federated States of)	Female	All ages	Autism spectrum disorders	Number	2021	227.300222562261	270.224362165858	186.506952486878
Prevalence	Micronesia (Federated States of)	Both	All ages	Autism spectrum disorders	Number	2021	716.733675916803	845.502526132705	603.098782182123
Prevalence	Monaco	Male	All ages	Autism spectrum disorders	Number	1990	178.422900176677	211.860134825069	148.365810952031
Prevalence	Monaco	Female	All ages	Autism spectrum disorders	Number	1990	68.8744569885106	82.9111648631488	56.0718104996884
Prevalence	Monaco	Both	All ages	Autism spectrum disorders	Number	1990	247.297357165188	293.130260480335	205.722659390431
Prevalence	Monaco	Male	All ages	Autism spectrum disorders	Number	2021	224.03734738801	268.842640167529	184.899184576276
Prevalence	Monaco	Female	All ages	Autism spectrum disorders	Number	2021	84.1204385845274	101.006468591462	68.8168594554003
Prevalence	Monaco	Both	All ages	Autism spectrum disorders	Number	2021	308.157785972538	367.442620828804	255.232076904043
Prevalence	Mongolia	Male	All ages	Autism spectrum disorders	Number	1990	12366.6552806246	14697.275788513	10285.1849969049
Prevalence	Mongolia	Female	All ages	Autism spectrum disorders	Number	1990	6798.10345080067	8141.60055820778	5629.20869043606
Prevalence	Mongolia	Both	All ages	Autism spectrum disorders	Number	1990	19164.7587314253	22558.0727080032	15934.8845021942
Prevalence	Mongolia	Male	All ages	Autism spectrum disorders	Number	2021	18977.897697678	22764.0993340124	15826.650022964
Prevalence	Mongolia	Female	All ages	Autism spectrum disorders	Number	2021	10447.1609649779	12434.3808447005	8679.72633254656
Prevalence	Mongolia	Both	All ages	Autism spectrum disorders	Number	2021	29425.0586626559	35121.2775083147	24829.4872026264
Prevalence	Montenegro	Male	All ages	Autism spectrum disorders	Number	1990	3953.00347505008	4727.04463306964	3294.34333629267
Prevalence	Montenegro	Female	All ages	Autism spectrum disorders	Number	1990	2084.20368253221	2498.81575970643	1714.82871625435
Prevalence	Montenegro	Both	All ages	Autism spectrum disorders	Number	1990	6037.20715758229	7209.87036916988	5034.62542298514
Prevalence	Montenegro	Male	All ages	Autism spectrum disorders	Number	2021	3855.88314547317	4606.80862652104	3186.21933353136
Prevalence	Montenegro	Female	All ages	Autism spectrum disorders	Number	2021	2001.72340352587	2383.40952427444	1660.11335236445
Prevalence	Montenegro	Both	All ages	Autism spectrum disorders	Number	2021	5857.60654899904	6893.31676585648	4864.86117869771
Prevalence	Morocco	Male	All ages	Autism spectrum disorders	Number	1990	127311.884942097	152608.744782018	106183.375608016
Prevalence	Morocco	Female	All ages	Autism spectrum disorders	Number	1990	68859.7287858197	82819.7794521344	56670.3456585509
Prevalence	Morocco	Both	All ages	Autism spectrum disorders	Number	1990	196171.613727917	235171.665693157	162991.985020917
Prevalence	Morocco	Male	All ages	Autism spectrum disorders	Number	2021	186089.553809505	220005.29698475	154481.630178217
Prevalence	Morocco	Female	All ages	Autism spectrum disorders	Number	2021	96449.9830495886	115803.55660808	80082.294601086
Prevalence	Morocco	Both	All ages	Autism spectrum disorders	Number	2021	282539.536859093	335302.179016734	237024.87705516
Prevalence	Mozambique	Male	All ages	Autism spectrum disorders	Number	1990	76676.0786884901	91689.4267101877	63759.6963701886
Prevalence	Mozambique	Female	All ages	Autism spectrum disorders	Number	1990	45862.6888293602	55278.4482884027	37683.2562621959
Prevalence	Mozambique	Both	All ages	Autism spectrum disorders	Number	1990	122538.76751785	146677.664833111	102315.470813731
Prevalence	Mozambique	Male	All ages	Autism spectrum disorders	Number	2021	182340.513010895	216010.32709473	152467.700495433
Prevalence	Mozambique	Female	All ages	Autism spectrum disorders	Number	2021	106912.634820564	127685.322608058	88131.0200311409
Prevalence	Mozambique	Both	All ages	Autism spectrum disorders	Number	2021	289253.147831459	343909.575125994	241018.964618305
Prevalence	Myanmar	Male	All ages	Autism spectrum disorders	Number	1990	180674.700397682	215942.212030123	150119.803933218
Prevalence	Myanmar	Female	All ages	Autism spectrum disorders	Number	1990	92779.9374830532	112917.76921417	76347.2311859009
Prevalence	Myanmar	Both	All ages	Autism spectrum disorders	Number	1990	273454.637880735	326754.968253944	227001.416839137
Prevalence	Myanmar	Male	All ages	Autism spectrum disorders	Number	2021	252289.531163279	302578.170057823	208922.274456422
Prevalence	Myanmar	Female	All ages	Autism spectrum disorders	Number	2021	128862.807563013	155831.365791835	106053.454895496
Prevalence	Myanmar	Both	All ages	Autism spectrum disorders	Number	2021	381152.338726292	457387.233576579	316476.426696845
Prevalence	Namibia	Male	All ages	Autism spectrum disorders	Number	1990	8327.69692925353	9894.01686535643	6983.4515945175
Prevalence	Namibia	Female	All ages	Autism spectrum disorders	Number	1990	4765.51949355542	5702.13925370711	3940.87681535019
Prevalence	Namibia	Both	All ages	Autism spectrum disorders	Number	1990	13093.2164228089	15560.1432262384	10930.6763317256
Prevalence	Namibia	Male	All ages	Autism spectrum disorders	Number	2021	14499.1082004124	17324.2909009892	12102.9612475647
Prevalence	Namibia	Female	All ages	Autism spectrum disorders	Number	2021	8296.93432254859	10026.8283720306	6849.8565277698
Prevalence	Namibia	Both	All ages	Autism spectrum disorders	Number	2021	22796.0425229609	27184.5030921622	19063.932162721
Prevalence	Nauru	Male	All ages	Autism spectrum disorders	Number	1990	49.5699915976022	58.5460663694238	41.053377714831
Prevalence	Nauru	Female	All ages	Autism spectrum disorders	Number	1990	22.8023151834696	27.581858748432	18.6751891558503
Prevalence	Nauru	Both	All ages	Autism spectrum disorders	Number	1990	72.3723067810719	85.5387280171257	60.2995934789334
Prevalence	Nauru	Male	All ages	Autism spectrum disorders	Number	2021	52.2536552051039	62.2489638250728	43.4537891985476
Prevalence	Nauru	Female	All ages	Autism spectrum disorders	Number	2021	24.7568531133386	29.8664407493306	20.4164062744774
Prevalence	Nauru	Both	All ages	Autism spectrum disorders	Number	2021	77.0105083184425	91.8925158566207	64.1270724816035
Prevalence	Nepal	Male	All ages	Autism spectrum disorders	Number	1990	84045.3675203394	100731.740472784	69499.592153589
Prevalence	Nepal	Female	All ages	Autism spectrum disorders	Number	1990	43932.0086135971	52681.9393737381	36362.4865666364
Prevalence	Nepal	Both	All ages	Autism spectrum disorders	Number	1990	127977.376133936	152739.327732066	106473.137221701
Prevalence	Nepal	Male	All ages	Autism spectrum disorders	Number	2021	127049.607622738	151950.048544408	105054.92511715
Prevalence	Nepal	Female	All ages	Autism spectrum disorders	Number	2021	71804.2757267809	87174.3523057209	59238.6987222705
Prevalence	Nepal	Both	All ages	Autism spectrum disorders	Number	2021	198853.883349519	238529.361382178	165182.131083687
Prevalence	Netherlands	Male	All ages	Autism spectrum disorders	Number	1990	95034.9151519775	112484.076473885	78407.9842561383
Prevalence	Netherlands	Female	All ages	Autism spectrum disorders	Number	1990	35250.0923230405	42610.6116423531	28776.8165672309
Prevalence	Netherlands	Both	All ages	Autism spectrum disorders	Number	1990	130285.007475018	154425.563830505	107749.974198085
Prevalence	Netherlands	Male	All ages	Autism spectrum disorders	Number	2021	106999.165135592	127602.63735197	88656.3021259989
Prevalence	Netherlands	Female	All ages	Autism spectrum disorders	Number	2021	39299.996425759	47159.1314791958	31925.2694434852
Prevalence	Netherlands	Both	All ages	Autism spectrum disorders	Number	2021	146299.161561351	174360.71951739	120487.088833167
Prevalence	New Zealand	Male	All ages	Autism spectrum disorders	Number	1990	26737.8728581568	31815.9980913502	22363.8414518243
Prevalence	New Zealand	Female	All ages	Autism spectrum disorders	Number	1990	11894.8013944802	14257.0762962519	9754.5542723755
Prevalence	New Zealand	Both	All ages	Autism spectrum disorders	Number	1990	38632.6742526371	45962.4849438458	32090.4858437931
Prevalence	New Zealand	Male	All ages	Autism spectrum disorders	Number	2021	41273.0973180002	49407.5695447889	34392.1683606922
Prevalence	New Zealand	Female	All ages	Autism spectrum disorders	Number	2021	17500.8196661251	21047.0537115623	14375.242265284
Prevalence	New Zealand	Both	All ages	Autism spectrum disorders	Number	2021	58773.9169841254	70500.8372426268	48726.7727393892
Prevalence	Nicaragua	Male	All ages	Autism spectrum disorders	Number	1990	19842.2145503117	23989.0867318704	16567.0459819736
Prevalence	Nicaragua	Female	All ages	Autism spectrum disorders	Number	1990	10501.3612091086	12467.3469854291	8644.07543323202
Prevalence	Nicaragua	Both	All ages	Autism spectrum disorders	Number	1990	30343.5757594202	36405.9286527933	25373.4245475276
Prevalence	Nicaragua	Male	All ages	Autism spectrum disorders	Number	2021	33910.1287221988	40178.1807705898	28020.2589398462
Prevalence	Nicaragua	Female	All ages	Autism spectrum disorders	Number	2021	17402.0232734015	20819.5980160505	14306.7851395063
Prevalence	Nicaragua	Both	All ages	Autism spectrum disorders	Number	2021	51312.1519956003	60564.5898674508	42553.4141154828
Prevalence	Niger	Male	All ages	Autism spectrum disorders	Number	1990	47977.8672522109	57597.7669013134	39933.4962597399
Prevalence	Niger	Female	All ages	Autism spectrum disorders	Number	1990	26818.8711343272	32143.0172294416	22115.1359283587
Prevalence	Niger	Both	All ages	Autism spectrum disorders	Number	1990	74796.7383865381	89564.7680072837	62273.1192103058
Prevalence	Niger	Male	All ages	Autism spectrum disorders	Number	2021	151438.441817766	178691.582661658	125815.11072942
Prevalence	Niger	Female	All ages	Autism spectrum disorders	Number	2021	83661.7702452794	100196.361706557	69779.0548065869
Prevalence	Niger	Both	All ages	Autism spectrum disorders	Number	2021	235100.212063045	278660.226947722	195619.02882411
Prevalence	Nigeria	Male	All ages	Autism spectrum disorders	Number	1990	536877	627577.351539421	450980.65459692
Prevalence	Nigeria	Female	All ages	Autism spectrum disorders	Number	1990	295275.551444073	350436.881514774	246809.019093195
Prevalence	Nigeria	Both	All ages	Autism spectrum disorders	Number	1990	832152.670907273	974704.370292563	698503.586596913
Prevalence	Nigeria	Male	All ages	Autism spectrum disorders	Number	2021	1352687.03564465	1590368.83719219	1140888.1564042
Prevalence	Nigeria	Female	All ages	Autism spectrum disorders	Number	2021	798295.465171708	942132.122223345	666128.02665167
Prevalence	Nigeria	Both	All ages	Autism spectrum disorders	Number	2021	2150982.50081636	2536050.28960172	1809588.83816962
Prevalence	Niue	Male	All ages	Autism spectrum disorders	Number	1990	10.9117833692788	12.9324197407547	9.07228826393647
Prevalence	Niue	Female	All ages	Autism spectrum disorders	Number	1990	5.19779298216985	6.2720679790175	4.25463356611477
Prevalence	Niue	Both	All ages	Autism spectrum disorders	Number	1990	16.1095763514486	19.1527444456553	13.373798137878
Prevalence	Niue	Male	All ages	Autism spectrum disorders	Number	2021	7.85949749538541	9.30280285370539	6.52752182654211
Prevalence	Niue	Female	All ages	Autism spectrum disorders	Number	2021	3.68021251889537	4.41212795405429	3.02060075794705
Prevalence	Niue	Both	All ages	Autism spectrum disorders	Number	2021	11.5397100142808	13.6253869019405	9.59033897218666
Prevalence	North Macedonia	Male	All ages	Autism spectrum disorders	Number	1990	12203.572268202	14545.607193916	10153.0925626977
Prevalence	North Macedonia	Female	All ages	Autism spectrum disorders	Number	1990	6487.03986347379	7781.28650790277	5376.65084008689
Prevalence	North Macedonia	Both	All ages	Autism spectrum disorders	Number	1990	18690.6121316758	22052.9605493529	15647.5307433978
Prevalence	North Macedonia	Male	All ages	Autism spectrum disorders	Number	2021	13520.9395286297	16215.5876602317	11379.9541348523
Prevalence	North Macedonia	Female	All ages	Autism spectrum disorders	Number	2021	6784.06840867121	8094.0228574735	5571.28863272362
Prevalence	North Macedonia	Both	All ages	Autism spectrum disorders	Number	2021	20305.007937301	24109.9057469093	17005.9879962287
Prevalence	Northern Mariana Islands	Male	All ages	Autism spectrum disorders	Number	1990	235.324374593262	279.39126554094	194.942012385215
Prevalence	Northern Mariana Islands	Female	All ages	Autism spectrum disorders	Number	1990	103.968899916768	126.020367075649	85.1855035036064
Prevalence	Northern Mariana Islands	Both	All ages	Autism spectrum disorders	Number	1990	339.29327451003	402.721294876144	282.924510556511
Prevalence	Northern Mariana Islands	Male	All ages	Autism spectrum disorders	Number	2021	249.421131800791	299.830870938101	205.983921955032
Prevalence	Northern Mariana Islands	Female	All ages	Autism spectrum disorders	Number	2021	106.266111157614	126.787061799425	87.2037673801631
Prevalence	Northern Mariana Islands	Both	All ages	Autism spectrum disorders	Number	2021	355.687242958406	424.206210853663	296.36585339784
Prevalence	Norway	Male	All ages	Autism spectrum disorders	Number	1990	23829.4901662635	27979.8460215231	20067.1468171858
Prevalence	Norway	Female	All ages	Autism spectrum disorders	Number	1990	9087.04672250432	10877.6124756883	7531.41226862804
Prevalence	Norway	Both	All ages	Autism spectrum disorders	Number	1990	32916.5368887678	38806.3255919123	27741.3812595901
Prevalence	Norway	Male	All ages	Autism spectrum disorders	Number	2021	30503.6412865917	36129.1015340038	25593.4525378915
Prevalence	Norway	Female	All ages	Autism spectrum disorders	Number	2021	11221.7217119531	13411.2518286111	9254.33648154342
Prevalence	Norway	Both	All ages	Autism spectrum disorders	Number	2021	41725.3629985447	49754.9794008233	34853.8521045425
Prevalence	Oman	Male	All ages	Autism spectrum disorders	Number	1990	12193.0926386298	14614.4573978849	10064.3879738381
Prevalence	Oman	Female	All ages	Autism spectrum disorders	Number	1990	4631.72439212532	5573.8047957947	3826.18183069867
Prevalence	Oman	Both	All ages	Autism spectrum disorders	Number	1990	16824.8170307552	20101.7808795445	14020.1769034126
Prevalence	Oman	Male	All ages	Autism spectrum disorders	Number	2021	30650.6143359495	36922.3121462995	25342.7591840949
Prevalence	Oman	Female	All ages	Autism spectrum disorders	Number	2021	10106.7878691849	12129.5908325807	8274.5393889758
Prevalence	Oman	Both	All ages	Autism spectrum disorders	Number	2021	40757.4022051344	48902.7839849892	33695.1393454158
Prevalence	Pakistan	Male	All ages	Autism spectrum disorders	Number	1990	498194.485195059	589979.118514311	415606.096327159
Prevalence	Pakistan	Female	All ages	Autism spectrum disorders	Number	1990	237984.390079772	284424.717209609	198773.459775976
Prevalence	Pakistan	Both	All ages	Autism spectrum disorders	Number	1990	736178.875274831	871152.598690965	616471.60620638
Prevalence	Pakistan	Male	All ages	Autism spectrum disorders	Number	2021	1033369.04477591	1215733.95418835	861337.874887526
Prevalence	Pakistan	Female	All ages	Autism spectrum disorders	Number	2021	513939.574178373	617418.559392471	427118.427334781
Prevalence	Pakistan	Both	All ages	Autism spectrum disorders	Number	2021	1547308.61895428	1819389.11934134	1290750.55900588
Prevalence	Palau	Male	All ages	Autism spectrum disorders	Number	1990	75.2275496628926	89.2709385495062	62.4436691927982
Prevalence	Palau	Female	All ages	Autism spectrum disorders	Number	1990	34.0323737323406	41.0098859176945	27.8869092884686
Prevalence	Palau	Both	All ages	Autism spectrum disorders	Number	1990	109.259923395233	129.911277095178	90.8881629288091
Prevalence	Palau	Male	All ages	Autism spectrum disorders	Number	2021	93.9545439607346	112.421314825394	77.6025988464421
Prevalence	Palau	Female	All ages	Autism spectrum disorders	Number	2021	35.9574044837048	43.8852095399422	29.5398725197451
Prevalence	Palau	Both	All ages	Autism spectrum disorders	Number	2021	129.911948444439	153.46892272986	107.669295497913
Prevalence	Palestine	Male	All ages	Autism spectrum disorders	Number	1990	10777.2438383341	12913.0461964859	8872.92102438563
Prevalence	Palestine	Female	All ages	Autism spectrum disorders	Number	1990	5729.95101546594	6863.15241698915	4731.37460366867
Prevalence	Palestine	Both	All ages	Autism spectrum disorders	Number	1990	16507.2	19660.0426358248	13809.1271464862
Prevalence	Palestine	Male	All ages	Autism spectrum disorders	Number	2021	27416.9295867384	32762.9088819469	22837.0538010432
Prevalence	Palestine	Female	All ages	Autism spectrum disorders	Number	2021	14003.9320872764	16776.0712898979	11444.8818719715
Prevalence	Palestine	Both	All ages	Autism spectrum disorders	Number	2021	41420.8616740148	49406.6369188171	34527.1198778213
Prevalence	Panama	Male	All ages	Autism spectrum disorders	Number	1990	12543.1597979202	14872.8729051023	10367.1795394968
Prevalence	Panama	Female	All ages	Autism spectrum disorders	Number	1990	6228.15821021305	7536.40518865047	5076.61393761471
Prevalence	Panama	Both	All ages	Autism spectrum disorders	Number	1990	18771.3180081333	22289.2992954597	15592.4111355528
Prevalence	Panama	Male	All ages	Autism spectrum disorders	Number	2021	22444.7402871581	26615.867483384	18829.8125036822
Prevalence	Panama	Female	All ages	Autism spectrum disorders	Number	2021	10927.3791209769	13130.561971479	9034.33968624221
Prevalence	Panama	Both	All ages	Autism spectrum disorders	Number	2021	33372.119408135	39444.8308502018	28005.778302215
Prevalence	Papua New Guinea	Male	All ages	Autism spectrum disorders	Number	1990	19892.3475496155	23812.437738967	16384.142495193
Prevalence	Papua New Guinea	Female	All ages	Autism spectrum disorders	Number	1990	9018.28994182356	10807.3579316709	7457.99372160024
Prevalence	Papua New Guinea	Both	All ages	Autism spectrum disorders	Number	1990	28910.6374914391	34649.4985370851	24144.8183967717
Prevalence	Papua New Guinea	Male	All ages	Autism spectrum disorders	Number	2021	50120.0437949411	60024.2298652543	41867.7902077685
Prevalence	Papua New Guinea	Female	All ages	Autism spectrum disorders	Number	2021	22635.4861230073	27364.6977617125	18597.4163005116
Prevalence	Papua New Guinea	Both	All ages	Autism spectrum disorders	Number	2021	72755.5299179485	87243.7139653125	61046.8447913573
Prevalence	Paraguay	Male	All ages	Autism spectrum disorders	Number	1990	17252.0991384799	20425.7506160083	14184.9447513243
Prevalence	Paraguay	Female	All ages	Autism spectrum disorders	Number	1990	8801.33866492309	10619.3274390971	7237.88536928908
Prevalence	Paraguay	Both	All ages	Autism spectrum disorders	Number	1990	26053.4378034029	30935.7072836256	21518.9598448957
Prevalence	Paraguay	Male	All ages	Autism spectrum disorders	Number	2021	30487.9267682686	36284.3582128412	25233.3227462734
Prevalence	Paraguay	Female	All ages	Autism spectrum disorders	Number	2021	15078.9629360317	18252.0851302301	12308.9255295286
Prevalence	Paraguay	Both	All ages	Autism spectrum disorders	Number	2021	45566.8897043003	54285.778005037	37818.6882926943
Prevalence	Peru	Male	All ages	Autism spectrum disorders	Number	1990	97690.5740971382	115918.393711031	81348.1935510031
Prevalence	Peru	Female	All ages	Autism spectrum disorders	Number	1990	51816.0444235793	61862.9292364383	42889.5982028324
Prevalence	Peru	Both	All ages	Autism spectrum disorders	Number	1990	149506.618520718	177563.34242755	125267.543788363
Prevalence	Peru	Male	All ages	Autism spectrum disorders	Number	2021	167408.655058293	199438.140971899	139037.272574235
Prevalence	Peru	Female	All ages	Autism spectrum disorders	Number	2021	84149.0533977912	101173.601301627	69327.3235452725
Prevalence	Peru	Both	All ages	Autism spectrum disorders	Number	2021	251557.708456084	300501.491062959	210109.24036238
Prevalence	Philippines	Male	All ages	Autism spectrum disorders	Number	1990	299761.750847678	354106.805278964	251715.425084831
Prevalence	Philippines	Female	All ages	Autism spectrum disorders	Number	1990	146470.538669599	175029.10861184	122517.590054411
Prevalence	Philippines	Both	All ages	Autism spectrum disorders	Number	1990	446232.289517277	529657.894693313	375503.121524251
Prevalence	Philippines	Male	All ages	Autism spectrum disorders	Number	2021	539269.242041614	634120.846441258	454329.716459958
Prevalence	Philippines	Female	All ages	Autism spectrum disorders	Number	2021	252984.896352662	303327.647105724	210301
Prevalence	Philippines	Both	All ages	Autism spectrum disorders	Number	2021	792254.138394277	936397.362076724	665372.290145257
Prevalence	Poland	Male	All ages	Autism spectrum disorders	Number	1990	226245.38032756	267257.539200624	189790.243203768
Prevalence	Poland	Female	All ages	Autism spectrum disorders	Number	1990	127213.308814759	151335.414668569	105846.644657085
Prevalence	Poland	Both	All ages	Autism spectrum disorders	Number	1990	353458.689142319	420246.16599472	297906.912224712
Prevalence	Poland	Male	All ages	Autism spectrum disorders	Number	2021	227616.425772668	269693.33824869	191043.859294189
Prevalence	Poland	Female	All ages	Autism spectrum disorders	Number	2021	123070.068064138	146995.94496659	101850.382061584
Prevalence	Poland	Both	All ages	Autism spectrum disorders	Number	2021	350686.493836806	416249.487677028	292312.543834658
Prevalence	Portugal	Male	All ages	Autism spectrum disorders	Number	1990	59463.8251841909	70752.5864285337	49531.2257789672
Prevalence	Portugal	Female	All ages	Autism spectrum disorders	Number	1990	23976.9752132953	29105.924607271	19781.4168684414
Prevalence	Portugal	Both	All ages	Autism spectrum disorders	Number	1990	83440.8003974862	99799.2572943164	69838.7621335109
Prevalence	Portugal	Male	All ages	Autism spectrum disorders	Number	2021	59782.4991863841	71603.0563825654	49755.5877803853
Prevalence	Portugal	Female	All ages	Autism spectrum disorders	Number	2021	24037.3116984743	28834.302687316	19695.3112189981
Prevalence	Portugal	Both	All ages	Autism spectrum disorders	Number	2021	83819.8108848583	99210.2674095565	69544.4027665181
Prevalence	Puerto Rico	Male	All ages	Autism spectrum disorders	Number	1990	16854.9861252721	20174.7352112827	13854.7494270443
Prevalence	Puerto Rico	Female	All ages	Autism spectrum disorders	Number	1990	9210.54348104447	11162.2619743224	7481.71872328465
Prevalence	Puerto Rico	Both	All ages	Autism spectrum disorders	Number	1990	26065.5296063165	31116.6467914297	21486.3162017469
Prevalence	Puerto Rico	Male	All ages	Autism spectrum disorders	Number	2021	14530.7938737982	17419.6732545686	11983.3442875923
Prevalence	Puerto Rico	Female	All ages	Autism spectrum disorders	Number	2021	7887.97356238693	9443.19588248749	6454.9200546935
Prevalence	Puerto Rico	Both	All ages	Autism spectrum disorders	Number	2021	22418.7674361851	26891.4895291743	18495.9612468326
Prevalence	Qatar	Male	All ages	Autism spectrum disorders	Number	1990	3417.89633163261	4062.39348652608	2852.11720593766
Prevalence	Qatar	Female	All ages	Autism spectrum disorders	Number	1990	901.569652703102	1081.36934798361	740.272138810618
Prevalence	Qatar	Both	All ages	Autism spectrum disorders	Number	1990	4319.46598433571	5147.3731474969	3605.53672135054
Prevalence	Qatar	Male	All ages	Autism spectrum disorders	Number	2021	25065.1054594199	29797.7242023064	20772.2384025709
Prevalence	Qatar	Female	All ages	Autism spectrum disorders	Number	2021	5269.98615316644	6297.13349681687	4329.70734110547
Prevalence	Qatar	Both	All ages	Autism spectrum disorders	Number	2021	30335.0916125863	36018.1412714445	25129.1981645488
Prevalence	Republic of Korea	Male	All ages	Autism spectrum disorders	Number	1990	429108.266895178	504995.617828456	359354.208007996
Prevalence	Republic of Korea	Female	All ages	Autism spectrum disorders	Number	1990	200974.919489297	237751.136019045	167072.197623381
Prevalence	Republic of Korea	Both	All ages	Autism spectrum disorders	Number	1990	630083.186384475	741853.535328145	530085.399457978
Prevalence	Republic of Korea	Male	All ages	Autism spectrum disorders	Number	2021	518845.307871995	613194.920124416	430494.980805602
Prevalence	Republic of Korea	Female	All ages	Autism spectrum disorders	Number	2021	227252.822062352	270575.585386147	187595.784139784
Prevalence	Republic of Korea	Both	All ages	Autism spectrum disorders	Number	2021	746098.129934346	882760.106594943	619300.699516448
Prevalence	Republic of Moldova	Male	All ages	Autism spectrum disorders	Number	1990	25171.6600105549	29829.1815994692	20951.4913635505
Prevalence	Republic of Moldova	Female	All ages	Autism spectrum disorders	Number	1990	14775.2492287253	17699.7951534855	12128.6860780205
Prevalence	Republic of Moldova	Both	All ages	Autism spectrum disorders	Number	1990	39946.9092392802	47513.1506522872	33239.1177110018
Prevalence	Republic of Moldova	Male	All ages	Autism spectrum disorders	Number	2021	20213.8026820719	24251.4342939644	16743.6799630256
Prevalence	Republic of Moldova	Female	All ages	Autism spectrum disorders	Number	2021	11289.7660597937	13473.9322783019	9305.11913841984
Prevalence	Republic of Moldova	Both	All ages	Autism spectrum disorders	Number	2021	31503.5687418656	37071.3009074928	26230.7643920153
Prevalence	Romania	Male	All ages	Autism spectrum disorders	Number	1990	135773.286144796	162505.405561712	112299.17895604
Prevalence	Romania	Female	All ages	Autism spectrum disorders	Number	1990	74553.944580414	89704.7710029705	61323.2849634065
Prevalence	Romania	Both	All ages	Autism spectrum disorders	Number	1990	210327.230725211	249143.209529956	176039.058943758
Prevalence	Romania	Male	All ages	Autism spectrum disorders	Number	2021	109485.539513131	131079.435526219	90997.4858555926
Prevalence	Romania	Female	All ages	Autism spectrum disorders	Number	2021	58466.8381976882	70233.9654208907	48130.9554348123
Prevalence	Romania	Both	All ages	Autism spectrum disorders	Number	2021	167952.377710819	198084.779142472	140239.369036551
Prevalence	Russian Federation	Male	All ages	Autism spectrum disorders	Number	1990	843244.532791762	997721.502807222	712849.011306387
Prevalence	Russian Federation	Female	All ages	Autism spectrum disorders	Number	1990	499166.774070368	591755.54592112	417340.234073684
Prevalence	Russian Federation	Both	All ages	Autism spectrum disorders	Number	1990	1342411.30686213	1588282.36426901	1129810.43900956
Prevalence	Russian Federation	Male	All ages	Autism spectrum disorders	Number	2021	815430.005676668	963946.529473759	683062.326963015
Prevalence	Russian Federation	Female	All ages	Autism spectrum disorders	Number	2021	470794.879198496	564434.907748813	390597.687565356
Prevalence	Russian Federation	Both	All ages	Autism spectrum disorders	Number	2021	1286224.88487516	1526744.9459842	1079417.24761108
Prevalence	Rwanda	Male	All ages	Autism spectrum disorders	Number	1990	42110.0679091017	50332.2254227422	35064.175120416
Prevalence	Rwanda	Female	All ages	Autism spectrum disorders	Number	1990	24337.5418495927	29231.6617195362	20040.4
Prevalence	Rwanda	Both	All ages	Autism spectrum disorders	Number	1990	66447.6097586944	78980.2978438469	55420.9822777422
Prevalence	Rwanda	Male	All ages	Autism spectrum disorders	Number	2021	79154.009604157	94071.9685392143	65566.1284930497
Prevalence	Rwanda	Female	All ages	Autism spectrum disorders	Number	2021	44779.3978291273	53547.1905063243	37062.2371777973
Prevalence	Rwanda	Both	All ages	Autism spectrum disorders	Number	2021	123933.407433284	146885.796509143	103559.115523424
Prevalence	Saint Kitts and Nevis	Male	All ages	Autism spectrum disorders	Number	1990	186.324429487049	225.186371114217	153.463453681574
Prevalence	Saint Kitts and Nevis	Female	All ages	Autism spectrum disorders	Number	1990	100.37969118875	121.10303093982	82.9280507187146
Prevalence	Saint Kitts and Nevis	Both	All ages	Autism spectrum disorders	Number	1990	286.704120675798	346.223015500556	236.200433975574
Prevalence	Saint Kitts and Nevis	Male	All ages	Autism spectrum disorders	Number	2021	266.994955705042	320.142528472144	222.824968972165
Prevalence	Saint Kitts and Nevis	Female	All ages	Autism spectrum disorders	Number	2021	135.875969121199	163.772747215046	111.296107972703
Prevalence	Saint Kitts and Nevis	Both	All ages	Autism spectrum disorders	Number	2021	402.870924826241	477.620675285036	337.170697093308
Prevalence	Saint Lucia	Male	All ages	Autism spectrum disorders	Number	1990	627.394456760489	756.817410357746	523.275867637967
Prevalence	Saint Lucia	Female	All ages	Autism spectrum disorders	Number	1990	343.868710002107	413.662671018699	283.584500788274
Prevalence	Saint Lucia	Both	All ages	Autism spectrum disorders	Number	1990	971.263166762595	1164.11245635571	807.400295680738
Prevalence	Saint Lucia	Male	All ages	Autism spectrum disorders	Number	2021	804.68603701371	960.757275796946	664.933235311461
Prevalence	Saint Lucia	Female	All ages	Autism spectrum disorders	Number	2021	409.42895349143	491.758934841493	334.609639304125
Prevalence	Saint Lucia	Both	All ages	Autism spectrum disorders	Number	2021	1214.11499050514	1451.81619283291	1004.37358560113
Prevalence	Saint Vincent and the Grenadines	Male	All ages	Autism spectrum disorders	Number	1990	509.263537260252	605.473474084699	421.588050269878
Prevalence	Saint Vincent and the Grenadines	Female	All ages	Autism spectrum disorders	Number	1990	265.343443781294	316.260796996726	219.327924696839
Prevalence	Saint Vincent and the Grenadines	Both	All ages	Autism spectrum disorders	Number	1990	774.606981041546	919.052709189272	644.716118120217
Prevalence	Saint Vincent and the Grenadines	Male	All ages	Autism spectrum disorders	Number	2021	521.513926757677	619.501756972814	431.465724662349
Prevalence	Saint Vincent and the Grenadines	Female	All ages	Autism spectrum disorders	Number	2021	256.553093212584	307.410287156343	210.744052615102
Prevalence	Saint Vincent and the Grenadines	Both	All ages	Autism spectrum disorders	Number	2021	778.06701997026	927.072528149811	645.904320967127
Prevalence	Samoa	Male	All ages	Autism spectrum disorders	Number	1990	851.095471464917	1019.60924302307	703.637586731221
Prevalence	Samoa	Female	All ages	Autism spectrum disorders	Number	1990	375.075264465007	449.377132677163	308.49742000026
Prevalence	Samoa	Both	All ages	Autism spectrum disorders	Number	1990	1226.17073592992	1458.70571820662	1013.51494239061
Prevalence	Samoa	Male	All ages	Autism spectrum disorders	Number	2021	1048.10809856961	1239.27358002068	878.288854251042
Prevalence	Samoa	Female	All ages	Autism spectrum disorders	Number	2021	476.338816700037	575.066284150831	387.81498801011
Prevalence	Samoa	Both	All ages	Autism spectrum disorders	Number	2021	1524.44691526965	1813.94933414106	1270.68309060946
Prevalence	San Marino	Male	All ages	Autism spectrum disorders	Number	1990	149.983907333874	179.155072701419	124.492389694854
Prevalence	San Marino	Female	All ages	Autism spectrum disorders	Number	1990	56.1862433444817	67.8638894241419	46.1689094320558
Prevalence	San Marino	Both	All ages	Autism spectrum disorders	Number	1990	206.170150678356	246.147689303689	171.384665553135
Prevalence	San Marino	Male	All ages	Autism spectrum disorders	Number	2021	194.338214711846	231.928210554988	160.434079239188
Prevalence	San Marino	Female	All ages	Autism spectrum disorders	Number	2021	75.7024131213635	90.9878578069472	62.1263108926998
Prevalence	San Marino	Both	All ages	Autism spectrum disorders	Number	2021	270.040627833209	321.755850619055	223.236141508225
Prevalence	Sao Tome and Principe	Male	All ages	Autism spectrum disorders	Number	1990	734.171922631762	877.854519578974	612.80282667542
Prevalence	Sao Tome and Principe	Female	All ages	Autism spectrum disorders	Number	1990	409.260028636812	492.738937160027	337.436
Prevalence	Sao Tome and Principe	Both	All ages	Autism spectrum disorders	Number	1990	1143.43195126858	1362.78301081568	950.005718636279
Prevalence	Sao Tome and Principe	Male	All ages	Autism spectrum disorders	Number	2021	1347.17409730701	1596.13273074294	1117.90324872592
Prevalence	Sao Tome and Principe	Female	All ages	Autism spectrum disorders	Number	2021	723.129047656214	866.323527554313	595.447285395215
Prevalence	Sao Tome and Principe	Both	All ages	Autism spectrum disorders	Number	2021	2070.30314496322	2434.73832772137	1721.49327910165
Prevalence	Saudi Arabia	Male	All ages	Autism spectrum disorders	Number	1990	91528.6597831802	108188.293851099	75820.3980143839
Prevalence	Saudi Arabia	Female	All ages	Autism spectrum disorders	Number	1990	39227.0981805914	47084.4996814225	32217.3140071852
Prevalence	Saudi Arabia	Both	All ages	Autism spectrum disorders	Number	1990	130755.757963772	155236	109552.594905048
Prevalence	Saudi Arabia	Male	All ages	Autism spectrum disorders	Number	2021	230085.933881418	274564.857741513	190165.094604926
Prevalence	Saudi Arabia	Female	All ages	Autism spectrum disorders	Number	2021	86233.0603559126	102888.352440886	71076.2381578605
Prevalence	Saudi Arabia	Both	All ages	Autism spectrum disorders	Number	2021	316318.994237331	377151.718714141	261845.673983086
Prevalence	Senegal	Male	All ages	Autism spectrum disorders	Number	1990	45089.0565665579	53877.978402898	37634.7751154215
Prevalence	Senegal	Female	All ages	Autism spectrum disorders	Number	1990	26011.7974521384	30990.7569943369	21377.7153440017
Prevalence	Senegal	Both	All ages	Autism spectrum disorders	Number	1990	71100.8540186963	84367.8529963093	59507.9196518164
Prevalence	Senegal	Male	All ages	Autism spectrum disorders	Number	2021	97025.1715404394	115437.656189044	80660.7632534258
Prevalence	Senegal	Female	All ages	Autism spectrum disorders	Number	2021	52199.7761763867	62374.0273548055	43098.8743862111
Prevalence	Senegal	Both	All ages	Autism spectrum disorders	Number	2021	149224.947716826	176874.714153935	124109.698075554
Prevalence	Serbia	Male	All ages	Autism spectrum disorders	Number	1990	57330.8483276658	67948.3831747649	47361.325773831
Prevalence	Serbia	Female	All ages	Autism spectrum disorders	Number	1990	31845.3609316219	38181.5848298887	26495.9093900389
Prevalence	Serbia	Both	All ages	Autism spectrum disorders	Number	1990	89176.2092592877	104678.063708896	74170.1786506378
Prevalence	Serbia	Male	All ages	Autism spectrum disorders	Number	2021	54558.4762954308	65387.0711274495	45112.640692741
Prevalence	Serbia	Female	All ages	Autism spectrum disorders	Number	2021	27859.7328932914	33342.6667165419	22739.8944042195
Prevalence	Serbia	Both	All ages	Autism spectrum disorders	Number	2021	82418.2091887222	98176.7624335805	67984.2824943876
Prevalence	Seychelles	Male	All ages	Autism spectrum disorders	Number	1990	352.930325640877	427.317266111904	291.208070085675
Prevalence	Seychelles	Female	All ages	Autism spectrum disorders	Number	1990	171.71386984378	208.186227293631	142.076818620865
Prevalence	Seychelles	Both	All ages	Autism spectrum disorders	Number	1990	524.644195484656	630.270968921129	434.516557653052
Prevalence	Seychelles	Male	All ages	Autism spectrum disorders	Number	2021	541.398507745503	650.536785948255	448.147261460293
Prevalence	Seychelles	Female	All ages	Autism spectrum disorders	Number	2021	229.702852365765	272.970332833029	188.431365583875
Prevalence	Seychelles	Both	All ages	Autism spectrum disorders	Number	2021	771.101360111268	917.11545076099	638.732547043129
Prevalence	Sierra Leone	Male	All ages	Autism spectrum disorders	Number	1990	24344.6578106623	28900.4453070283	20274.8726710416
Prevalence	Sierra Leone	Female	All ages	Autism spectrum disorders	Number	1990	13835.3283603399	16442.3361560734	11498.761277202
Prevalence	Sierra Leone	Both	All ages	Autism spectrum disorders	Number	1990	38179.9861710022	45394.160817729	31961.5979778964
Prevalence	Sierra Leone	Male	All ages	Autism spectrum disorders	Number	2021	53193.1188020425	63389.1808502309	43978.7319966408
Prevalence	Sierra Leone	Female	All ages	Autism spectrum disorders	Number	2021	29436.9806916685	35463.2085663584	24403.2552993405
Prevalence	Sierra Leone	Both	All ages	Autism spectrum disorders	Number	2021	82630.099493711	98693.0374979916	68796.7753287789
Prevalence	Singapore	Male	All ages	Autism spectrum disorders	Number	1990	30783.7711556776	36832.225514896	25785.4854614126
Prevalence	Singapore	Female	All ages	Autism spectrum disorders	Number	1990	13408.4578513699	16161.8698813377	11087.2609248033
Prevalence	Singapore	Both	All ages	Autism spectrum disorders	Number	1990	44192.2290070474	52495.6351214634	37094.9001184781
Prevalence	Singapore	Male	All ages	Autism spectrum disorders	Number	2021	59163.0421938168	70197.4667721519	49568.5590612822
Prevalence	Singapore	Female	All ages	Autism spectrum disorders	Number	2021	24314.6479662017	29203.0366258263	19946.7300456692
Prevalence	Singapore	Both	All ages	Autism spectrum disorders	Number	2021	83477.6901600185	99156.0014836826	70079.2945025261
Prevalence	Slovakia	Male	All ages	Autism spectrum disorders	Number	1990	31764.6892309078	37621.2656328391	26113.9931287984
Prevalence	Slovakia	Female	All ages	Autism spectrum disorders	Number	1990	17628.9011740113	21149.1559587947	14542.5311629417
Prevalence	Slovakia	Both	All ages	Autism spectrum disorders	Number	1990	49393.5904049191	58193.5426289213	40880.0952619686
Prevalence	Slovakia	Male	All ages	Autism spectrum disorders	Number	2021	32900.6846835383	39757.5139482038	27194.1803125616
Prevalence	Slovakia	Female	All ages	Autism spectrum disorders	Number	2021	17464.0878394545	20807.4810822564	14370.8832415193
Prevalence	Slovakia	Both	All ages	Autism spectrum disorders	Number	2021	50364.7725229929	60085.4448321657	42149.8200680369
Prevalence	Slovenia	Male	All ages	Autism spectrum disorders	Number	1990	12235.5994606036	14517.6745714753	10098.3927330043
Prevalence	Slovenia	Female	All ages	Autism spectrum disorders	Number	1990	6725.66245505716	8091.97785009862	5549.41178819559
Prevalence	Slovenia	Both	All ages	Autism spectrum disorders	Number	1990	18961.2619156608	22352.8628518801	15814.4008085014
Prevalence	Slovenia	Male	All ages	Autism spectrum disorders	Number	2021	13343.1673368926	16042.2907572848	11003.0915372457
Prevalence	Slovenia	Female	All ages	Autism spectrum disorders	Number	2021	6644.00106073052	7996.85680750722	5492.14802266039
Prevalence	Slovenia	Both	All ages	Autism spectrum disorders	Number	2021	19987.168397623	24002.8967221824	16579.1898572018
Prevalence	Solomon Islands	Male	All ages	Autism spectrum disorders	Number	1990	1649.62788293116	1979.88281477074	1377.99870897037
Prevalence	Solomon Islands	Female	All ages	Autism spectrum disorders	Number	1990	760.195441685838	917.492873595359	624.072210660916
Prevalence	Solomon Islands	Both	All ages	Autism spectrum disorders	Number	1990	2409.82	2888.07	2007.13193968832
Prevalence	Solomon Islands	Male	All ages	Autism spectrum disorders	Number	2021	3250.07516445775	3882.04489068484	2698.25216040479
Prevalence	Solomon Islands	Female	All ages	Autism spectrum disorders	Number	2021	1523.51345791614	1843.87510698613	1241.73130984456
Prevalence	Solomon Islands	Both	All ages	Autism spectrum disorders	Number	2021	4773.58862237388	5680.95779572023	4000.07032877467
Prevalence	Somalia	Male	All ages	Autism spectrum disorders	Number	1990	49910.0515807441	59569.4756032919	41662.6036237106
Prevalence	Somalia	Female	All ages	Autism spectrum disorders	Number	1990	25222.5666449803	29892.3135444249	20902.1053513322
Prevalence	Somalia	Both	All ages	Autism spectrum disorders	Number	1990	75132.6182257244	89365.3575059623	62671.1290399296
Prevalence	Somalia	Male	All ages	Autism spectrum disorders	Number	2021	133347.797396845	159213.112730043	111466.839339332
Prevalence	Somalia	Female	All ages	Autism spectrum disorders	Number	2021	69826.1775726186	83514.4952273337	58082.0683994953
Prevalence	Somalia	Both	All ages	Autism spectrum disorders	Number	2021	203173.974969463	238935.926058586	170536.160913673
Prevalence	South Africa	Male	All ages	Autism spectrum disorders	Number	1990	218889.085284622	257561.564574311	184871.863401972
Prevalence	South Africa	Female	All ages	Autism spectrum disorders	Number	1990	125147.113660028	148598.448130523	104557.819409382
Prevalence	South Africa	Both	All ages	Autism spectrum disorders	Number	1990	344036.19894465	404947.877103203	289551.830242278
Prevalence	South Africa	Male	All ages	Autism spectrum disorders	Number	2021	338566.524690719	400502.76288539	283438.966863774
Prevalence	South Africa	Female	All ages	Autism spectrum disorders	Number	2021	186432.51333627	222322.784582588	156588.458689874
Prevalence	South Africa	Both	All ages	Autism spectrum disorders	Number	2021	524999.038026989	623271.808692877	440584.035872027
Prevalence	South Sudan	Male	All ages	Autism spectrum disorders	Number	1990	37423.282207502	44446.7559825634	31176.1008622706
Prevalence	South Sudan	Female	All ages	Autism spectrum disorders	Number	1990	18383.9676366238	22013.5178801597	15367.4906123378
Prevalence	South Sudan	Both	All ages	Autism spectrum disorders	Number	1990	55807.2498441258	66212.2137442611	46631.5250084924
Prevalence	South Sudan	Male	All ages	Autism spectrum disorders	Number	2021	59166.1076778364	70026.2253799132	49213.0630991995
Prevalence	South Sudan	Female	All ages	Autism spectrum disorders	Number	2021	32034.9602791466	38582.9812398248	26494.9616730012
Prevalence	South Sudan	Both	All ages	Autism spectrum disorders	Number	2021	91201.0679569832	108722.86214818	76432.8983283787
Prevalence	Spain	Male	All ages	Autism spectrum disorders	Number	1990	283870.548505709	338644.052900429	236044.240255857
Prevalence	Spain	Female	All ages	Autism spectrum disorders	Number	1990	86459.0757415895	104304.570638078	70932.5554017866
Prevalence	Spain	Both	All ages	Autism spectrum disorders	Number	1990	370329.624247299	439124.532736339	309280.768787388
Prevalence	Spain	Male	All ages	Autism spectrum disorders	Number	2021	338962.224016461	398358.610613341	283107.869897405
Prevalence	Spain	Female	All ages	Autism spectrum disorders	Number	2021	96774.5262597404	115505.450564103	80868.7357077795
Prevalence	Spain	Both	All ages	Autism spectrum disorders	Number	2021	435736.750276201	512823.979116277	366879.493483137
Prevalence	Sri Lanka	Male	All ages	Autism spectrum disorders	Number	1990	87390.8056549998	104615.365322368	72086.6092114193
Prevalence	Sri Lanka	Female	All ages	Autism spectrum disorders	Number	1990	40622.9853482292	48919.0619551695	33313.8074806536
Prevalence	Sri Lanka	Both	All ages	Autism spectrum disorders	Number	1990	128013.791003229	152382.09714538	105636.450656628
Prevalence	Sri Lanka	Male	All ages	Autism spectrum disorders	Number	2021	112217.251496192	133538.511217126	92447.1893818849
Prevalence	Sri Lanka	Female	All ages	Autism spectrum disorders	Number	2021	52921.3845615948	63508.3428322864	43753.9646751565
Prevalence	Sri Lanka	Both	All ages	Autism spectrum disorders	Number	2021	165138.636057787	197366.268912193	136816.704187116
Prevalence	Sudan	Male	All ages	Autism spectrum disorders	Number	1990	99776.5944699141	118998.595208528	82428.4305743641
Prevalence	Sudan	Female	All ages	Autism spectrum disorders	Number	1990	52819.3686474521	64022.2456153044	43485.4808236474
Prevalence	Sudan	Both	All ages	Autism spectrum disorders	Number	1990	152595.963117366	181964.591762498	126295.182242128
Prevalence	Sudan	Male	All ages	Autism spectrum disorders	Number	2021	219330.672153029	262556.935174899	182459.499478584
Prevalence	Sudan	Female	All ages	Autism spectrum disorders	Number	2021	113137.314354607	135908.465643382	93140.9011797524
Prevalence	Sudan	Both	All ages	Autism spectrum disorders	Number	2021	332467.986507637	395890.237110861	276576.406483748
Prevalence	Suriname	Male	All ages	Autism spectrum disorders	Number	1990	1771.1147193659	2101.16889445084	1466.95433968619
Prevalence	Suriname	Female	All ages	Autism spectrum disorders	Number	1990	914.493313587892	1104.21431561187	748.98507715141
Prevalence	Suriname	Both	All ages	Autism spectrum disorders	Number	1990	2685.60803295379	3202.03674281245	2231.4101397463
Prevalence	Suriname	Male	All ages	Autism spectrum disorders	Number	2021	2540.99297754254	3046.91262098341	2109.40559442871
Prevalence	Suriname	Female	All ages	Autism spectrum disorders	Number	2021	1331.84021580666	1590.9780952664	1093.30174812903
Prevalence	Suriname	Both	All ages	Autism spectrum disorders	Number	2021	3872.8331933492	4626.53758707236	3215.04935808133
Prevalence	Sweden	Male	All ages	Autism spectrum disorders	Number	1990	60830.9161857973	72723.5824498476	50326.4545480984
Prevalence	Sweden	Female	All ages	Autism spectrum disorders	Number	1990	19415.0857801362	24405.1622382151	15341.2569247377
Prevalence	Sweden	Both	All ages	Autism spectrum disorders	Number	1990	80246.0019659336	97503.2501575099	66356.4348618947
Prevalence	Sweden	Male	All ages	Autism spectrum disorders	Number	2021	75035.6529086145	89929.5300098906	62151.4860332262
Prevalence	Sweden	Female	All ages	Autism spectrum disorders	Number	2021	23860.4916708593	29862.6519866551	18935.8502937147
Prevalence	Sweden	Both	All ages	Autism spectrum disorders	Number	2021	98896.1445794738	118051.097995613	81104.9985636362
Prevalence	Switzerland	Male	All ages	Autism spectrum disorders	Number	1990	43091.1499045202	51479.0184716011	35618.3349778336
Prevalence	Switzerland	Female	All ages	Autism spectrum disorders	Number	1990	16122.5555557024	19673.3459743175	13135.1415349416
Prevalence	Switzerland	Both	All ages	Autism spectrum disorders	Number	1990	59213.7054602225	70606.7863854227	49019.0329073792
Prevalence	Switzerland	Male	All ages	Autism spectrum disorders	Number	2021	55747.6167088319	66705.1391217812	45922.5780004918
Prevalence	Switzerland	Female	All ages	Autism spectrum disorders	Number	2021	20209.2106792229	24382.1766012983	16533.2498386873
Prevalence	Switzerland	Both	All ages	Autism spectrum disorders	Number	2021	75956.8273880548	90331.6	62946.3965535707
Prevalence	Syrian Arab Republic	Male	All ages	Autism spectrum disorders	Number	1990	66876.476549956	79589.8551179021	55422.3439233809
Prevalence	Syrian Arab Republic	Female	All ages	Autism spectrum disorders	Number	1990	34497.9664360658	41735.9592749788	28293.3918725132
Prevalence	Syrian Arab Republic	Both	All ages	Autism spectrum disorders	Number	1990	101374.442986022	121565.16976021	84014.9045150894
Prevalence	Syrian Arab Republic	Male	All ages	Autism spectrum disorders	Number	2021	68447.1258954099	81790.3595045357	56657.4118275444
Prevalence	Syrian Arab Republic	Female	All ages	Autism spectrum disorders	Number	2021	39077.9	47383.1503226275	32076.4367858155
Prevalence	Syrian Arab Republic	Both	All ages	Autism spectrum disorders	Number	2021	107525.05620119	129370.91144305	89278.5697535249
Prevalence	Taiwan (Province of China)	Male	All ages	Autism spectrum disorders	Number	1990	121824.560349492	145228.908898983	101568.684868135
Prevalence	Taiwan (Province of China)	Female	All ages	Autism spectrum disorders	Number	1990	57244.5901494376	69470.1002693807	46814.0792299955
Prevalence	Taiwan (Province of China)	Both	All ages	Autism spectrum disorders	Number	1990	179069.150498929	212375.378239286	149585.643122671
Prevalence	Taiwan (Province of China)	Male	All ages	Autism spectrum disorders	Number	2021	140602.397185854	169098.111636413	116097.302231726
Prevalence	Taiwan (Province of China)	Female	All ages	Autism spectrum disorders	Number	2021	67608.1433934625	82301.1203284676	55146.1761501436
Prevalence	Taiwan (Province of China)	Both	All ages	Autism spectrum disorders	Number	2021	208210.540579316	247998.785830568	171449.903228911
Prevalence	Tajikistan	Male	All ages	Autism spectrum disorders	Number	1990	31253.5821136033	37550.1996011018	26065.9877638294
Prevalence	Tajikistan	Female	All ages	Autism spectrum disorders	Number	1990	17190.5568635598	20626.3275385227	14215.476393153
Prevalence	Tajikistan	Both	All ages	Autism spectrum disorders	Number	1990	48444.1389771631	57829.2007462851	40372.447551167
Prevalence	Tajikistan	Male	All ages	Autism spectrum disorders	Number	2021	59373.781895969	70332.6744057676	49626.1188595444
Prevalence	Tajikistan	Female	All ages	Autism spectrum disorders	Number	2021	31486.6170270325	37911.2052032702	25931.4872272837
Prevalence	Tajikistan	Both	All ages	Autism spectrum disorders	Number	2021	90860.3989230014	107163.409388487	76072.2216519209
Prevalence	Thailand	Male	All ages	Autism spectrum disorders	Number	1990	271340.598515093	323510.800126419	225866.219753577
Prevalence	Thailand	Female	All ages	Autism spectrum disorders	Number	1990	134770.622161126	163086.434224818	109925.716701277
Prevalence	Thailand	Both	All ages	Autism spectrum disorders	Number	1990	406111.220676219	487825.148660761	336912.702438856
Prevalence	Thailand	Male	All ages	Autism spectrum disorders	Number	2021	310951.902785924	375323.835477024	257913.535217413
Prevalence	Thailand	Female	All ages	Autism spectrum disorders	Number	2021	153189.920290772	185146.620306515	125670.640225144
Prevalence	Thailand	Both	All ages	Autism spectrum disorders	Number	2021	464141.823076695	556046.611293794	384301.492172741
Prevalence	Timor-Leste	Male	All ages	Autism spectrum disorders	Number	1990	3758.81210279679	4451.49587946114	3139.34755941498
Prevalence	Timor-Leste	Female	All ages	Autism spectrum disorders	Number	1990	1744.5682968518	2077.99679096691	1446.14886176418
Prevalence	Timor-Leste	Both	All ages	Autism spectrum disorders	Number	1990	5503.38039964859	6546.93602629605	4605.49091797662
Prevalence	Timor-Leste	Male	All ages	Autism spectrum disorders	Number	2021	6611.59658526344	7954.48722098763	5498.52744611482
Prevalence	Timor-Leste	Female	All ages	Autism spectrum disorders	Number	2021	3140.53006821395	3786.84162680106	2570.35734248799
Prevalence	Timor-Leste	Both	All ages	Autism spectrum disorders	Number	2021	9752.1266534774	11610.2919028873	8149.44312653125
Prevalence	Togo	Male	All ages	Autism spectrum disorders	Number	1990	21609.8164205439	25778.3231278565	17812.007769908
Prevalence	Togo	Female	All ages	Autism spectrum disorders	Number	1990	12415.8241144155	14834.9705527815	10255.929792978
Prevalence	Togo	Both	All ages	Autism spectrum disorders	Number	1990	34025.6405349594	40577.5818068946	28281.0686630772
Prevalence	Togo	Male	All ages	Autism spectrum disorders	Number	2021	49990.4835794063	59573.5290585282	41524.8110577727
Prevalence	Togo	Female	All ages	Autism spectrum disorders	Number	2021	28031.8155288052	33756.6322219829	23223.4165656595
Prevalence	Togo	Both	All ages	Autism spectrum disorders	Number	2021	78022.2991082115	93122.079935646	65401.0431768887
Prevalence	Tokelau	Male	All ages	Autism spectrum disorders	Number	1990	7.67793851570929	9.14445478880734	6.35016719879829
Prevalence	Tokelau	Female	All ages	Autism spectrum disorders	Number	1990	3.69590048346562	4.47589962554983	3.05066687366995
Prevalence	Tokelau	Both	All ages	Autism spectrum disorders	Number	1990	11.3738389991749	13.5663975552566	9.48660394995957
Prevalence	Tokelau	Male	All ages	Autism spectrum disorders	Number	2021	6.72194282930709	8.05553440876237	5.57163558481767
Prevalence	Tokelau	Female	All ages	Autism spectrum disorders	Number	2021	3.02323057963499	3.65757466675625	2.48387811439273
Prevalence	Tokelau	Both	All ages	Autism spectrum disorders	Number	2021	9.74517340894207	11.6690450526657	8.1646332505269
Prevalence	Tonga	Male	All ages	Autism spectrum disorders	Number	1990	481.446882938184	572.39104734762	397.378966740658
Prevalence	Tonga	Female	All ages	Autism spectrum disorders	Number	1990	229.910747047295	277.81572080407	186.677368783504
Prevalence	Tonga	Both	All ages	Autism spectrum disorders	Number	1990	711.35762998548	845.677917063734	587.777386503754
Prevalence	Tonga	Male	All ages	Autism spectrum disorders	Number	2021	509.553954976448	607.022050467913	420.186047745571
Prevalence	Tonga	Female	All ages	Autism spectrum disorders	Number	2021	243.971337861228	295.565903093783	198.998644362464
Prevalence	Tonga	Both	All ages	Autism spectrum disorders	Number	2021	753.525292837676	898.732974500921	624.496986713642
Prevalence	Trinidad and Tobago	Male	All ages	Autism spectrum disorders	Number	1990	5610.43755664042	6712.85610110245	4645.57879196599
Prevalence	Trinidad and Tobago	Female	All ages	Autism spectrum disorders	Number	1990	2927.99609775374	3563.24247800176	2425.02060432683
Prevalence	Trinidad and Tobago	Both	All ages	Autism spectrum disorders	Number	1990	8538.43365439417	10200.6475545339	7121.18004752747
Prevalence	Trinidad and Tobago	Male	All ages	Autism spectrum disorders	Number	2021	6293.79671730373	7506.21003745531	5172.15404226178
Prevalence	Trinidad and Tobago	Female	All ages	Autism spectrum disorders	Number	2021	3184.90504194967	3821.81839804076	2621.11560896478
Prevalence	Trinidad and Tobago	Both	All ages	Autism spectrum disorders	Number	2021	9478.70175925338	11318.6940675263	7920.67917853496
Prevalence	Tunisia	Male	All ages	Autism spectrum disorders	Number	1990	43901.5171922237	52491.2602004376	36440.9690835124
Prevalence	Tunisia	Female	All ages	Autism spectrum disorders	Number	1990	22857.045456703	27464.4232780782	18804.3643519439
Prevalence	Tunisia	Both	All ages	Autism spectrum disorders	Number	1990	66758.5626489266	80207.6309344042	55500.4886692129
Prevalence	Tunisia	Male	All ages	Autism spectrum disorders	Number	2021	60403.5426903208	72043.044800952	49666.0973955826
Prevalence	Tunisia	Female	All ages	Autism spectrum disorders	Number	2021	31853.2790652151	38240.8671610449	26196.8977582691
Prevalence	Tunisia	Both	All ages	Autism spectrum disorders	Number	2021	92256.8217555359	109575.736560603	76509.5634621218
Prevalence	Turkey	Male	All ages	Autism spectrum disorders	Number	1990	296870.247885804	353459.487579127	247374.722283106
Prevalence	Turkey	Female	All ages	Autism spectrum disorders	Number	1990	155243.849376643	186961.788707199	126889.577225178
Prevalence	Turkey	Both	All ages	Autism spectrum disorders	Number	1990	452114.097262448	537058.561427519	376966.362190678
Prevalence	Turkey	Male	All ages	Autism spectrum disorders	Number	2021	431001.353209647	513058.725688152	354951.774596946
Prevalence	Turkey	Female	All ages	Autism spectrum disorders	Number	2021	221683.480328067	266475.872207141	183340.11134974
Prevalence	Turkey	Both	All ages	Autism spectrum disorders	Number	2021	652684.833537714	773512.268812345	541549.101111069
Prevalence	Turkmenistan	Male	All ages	Autism spectrum disorders	Number	1990	21485.4257890209	25440.4338237412	17904.9192374514
Prevalence	Turkmenistan	Female	All ages	Autism spectrum disorders	Number	1990	11943.6	14415.6554341483	9861.42661433743
Prevalence	Turkmenistan	Both	All ages	Autism spectrum disorders	Number	1990	33428.9787731108	39571.2422771671	28075.6768948216
Prevalence	Turkmenistan	Male	All ages	Autism spectrum disorders	Number	2021	30726.633491023	36282.1479067784	25684.3045407054
Prevalence	Turkmenistan	Female	All ages	Autism spectrum disorders	Number	2021	15689.9606729851	18719.4712223752	12917.7155137298
Prevalence	Turkmenistan	Both	All ages	Autism spectrum disorders	Number	2021	46416.5941640081	54766.5574165767	38814.7689255141
Prevalence	Tuvalu	Male	All ages	Autism spectrum disorders	Number	1990	42.4760698636974	50.7751752132088	35.5206720332605
Prevalence	Tuvalu	Female	All ages	Autism spectrum disorders	Number	1990	21.9346029260305	26.4868026258501	18.0296534285385
Prevalence	Tuvalu	Both	All ages	Autism spectrum disorders	Number	1990	64.4106727897279	77.2060785840538	53.7053061212132
Prevalence	Tuvalu	Male	All ages	Autism spectrum disorders	Number	2021	59.6552773957952	71.3428202399211	49.1870274553044
Prevalence	Tuvalu	Female	All ages	Autism spectrum disorders	Number	2021	26.1469288084191	31.534161679707	21.3871704216792
Prevalence	Tuvalu	Both	All ages	Autism spectrum disorders	Number	2021	85.8022062042142	102.915193619226	70.9751062987985
Prevalence	Uganda	Male	All ages	Autism spectrum disorders	Number	1990	103912.156484007	123505.74094031	86053.8677895242
Prevalence	Uganda	Female	All ages	Autism spectrum disorders	Number	1990	58826.1767959167	70095.500463689	48719.0904169364
Prevalence	Uganda	Both	All ages	Autism spectrum disorders	Number	1990	162738.333279924	194245.235570821	135097.797265985
Prevalence	Uganda	Male	All ages	Autism spectrum disorders	Number	2021	267290.86446041	316611.239322727	223207.558932912
Prevalence	Uganda	Female	All ages	Autism spectrum disorders	Number	2021	148069.960068901	177863.309634341	123778.701212392
Prevalence	Uganda	Both	All ages	Autism spectrum disorders	Number	2021	415360.824529311	492485.106013765	347108.359592752
Prevalence	Ukraine	Male	All ages	Autism spectrum disorders	Number	1990	292627.627668034	347806.668158253	243311.125783362
Prevalence	Ukraine	Female	All ages	Autism spectrum disorders	Number	1990	175945.704100294	210192.076008358	146003.87748588
Prevalence	Ukraine	Both	All ages	Autism spectrum disorders	Number	1990	468573.331768328	553633.91913086	391469
Prevalence	Ukraine	Male	All ages	Autism spectrum disorders	Number	2021	236448.425378905	283740.943837552	197840.685863159
Prevalence	Ukraine	Female	All ages	Autism spectrum disorders	Number	2021	137905.52614245	164992.04874783	114577.075153923
Prevalence	Ukraine	Both	All ages	Autism spectrum disorders	Number	2021	374353.951521356	446634.621968819	311841.948361993
Prevalence	United Arab Emirates	Male	All ages	Autism spectrum disorders	Number	1990	12665.9000553907	15094.0846566588	10472.6272630557
Prevalence	United Arab Emirates	Female	All ages	Autism spectrum disorders	Number	1990	3723.92868763558	4511.91209298004	3041.5477269145
Prevalence	United Arab Emirates	Both	All ages	Autism spectrum disorders	Number	1990	16389.8287430263	19766.7418421776	13613.9527779651
Prevalence	United Arab Emirates	Male	All ages	Autism spectrum disorders	Number	2021	71129.0202802072	85052.8220126862	59308.1042285313
Prevalence	United Arab Emirates	Female	All ages	Autism spectrum disorders	Number	2021	14681.8870270748	17752.2973734163	12079.1483662139
Prevalence	United Arab Emirates	Both	All ages	Autism spectrum disorders	Number	2021	85810.9073072819	101886.843779887	71622.2755725143
Prevalence	United Kingdom	Male	All ages	Autism spectrum disorders	Number	1990	274750.236505556	323098.69977342	231479.490507782
Prevalence	United Kingdom	Female	All ages	Autism spectrum disorders	Number	1990	102577.906661271	122359.775479324	84463.7192572987
Prevalence	United Kingdom	Both	All ages	Autism spectrum disorders	Number	1990	377328.143166827	445627.271087525	316088.235897517
Prevalence	United Kingdom	Male	All ages	Autism spectrum disorders	Number	2021	351125.672579385	415983.765669664	294555.363114029
Prevalence	United Kingdom	Female	All ages	Autism spectrum disorders	Number	2021	130653.749385617	156440.549640386	107610.796058007
Prevalence	United Kingdom	Both	All ages	Autism spectrum disorders	Number	2021	481779.421965001	573251.74127092	404013.699823246
Prevalence	United Republic of Tanzania	Male	All ages	Autism spectrum disorders	Number	1990	152960.534098409	183760.499290974	127623.108732828
Prevalence	United Republic of Tanzania	Female	All ages	Autism spectrum disorders	Number	1990	88409.5567742401	104926.899441648	73442.8611451706
Prevalence	United Republic of Tanzania	Both	All ages	Autism spectrum disorders	Number	1990	241370.09087265	288515.527844797	202089.840449936
Prevalence	United Republic of Tanzania	Male	All ages	Autism spectrum disorders	Number	2021	350177.297604679	417345.253807043	290713.677164135
Prevalence	United Republic of Tanzania	Female	All ages	Autism spectrum disorders	Number	2021	200570.248786062	240978.551041533	166737.314369514
Prevalence	United Republic of Tanzania	Both	All ages	Autism spectrum disorders	Number	2021	550747.546390741	654251.241198599	460151.25886864
Prevalence	United States of America	Male	All ages	Autism spectrum disorders	Number	1990	1786111.06210474	2102708.05681298	1509280.67621216
Prevalence	United States of America	Female	All ages	Autism spectrum disorders	Number	1990	881465.320653156	1046004.11882883	732145.562804397
Prevalence	United States of America	Both	All ages	Autism spectrum disorders	Number	1990	2667576.38275789	3150947.45046847	2253831.25717111
Prevalence	United States of America	Male	All ages	Autism spectrum disorders	Number	2021	2357773.19280654	2778026.39876318	1972212.27861466
Prevalence	United States of America	Female	All ages	Autism spectrum disorders	Number	2021	1133604.32779487	1342086.76530789	944170.368051888
Prevalence	United States of America	Both	All ages	Autism spectrum disorders	Number	2021	3491377.5206014	4128390.46756139	2919749.65464032
Prevalence	United States Virgin Islands	Male	All ages	Autism spectrum disorders	Number	1990	487.789505501887	583.458344456341	407.735699119225
Prevalence	United States Virgin Islands	Female	All ages	Autism spectrum disorders	Number	1990	268.476264615696	323.210971351249	219.825865242725
Prevalence	United States Virgin Islands	Both	All ages	Autism spectrum disorders	Number	1990	756.265770117584	898.420644210333	632.92345170329
Prevalence	United States Virgin Islands	Male	All ages	Autism spectrum disorders	Number	2021	371.301026030549	443.437910620336	306.574495495507
Prevalence	United States Virgin Islands	Female	All ages	Autism spectrum disorders	Number	2021	195.635853868726	235.384060478552	160.627942441017
Prevalence	United States Virgin Islands	Both	All ages	Autism spectrum disorders	Number	2021	566.936879899275	675.143939783494	469.070163041428
Prevalence	Uruguay	Male	All ages	Autism spectrum disorders	Number	1990	21860.2789545132	26182.9964633814	18233.7974096043
Prevalence	Uruguay	Female	All ages	Autism spectrum disorders	Number	1990	10356.8836972572	12413.6417609789	8562.83107757676
Prevalence	Uruguay	Both	All ages	Autism spectrum disorders	Number	1990	32217.1626517704	38370.4588727848	27041.8302581887
Prevalence	Uruguay	Male	All ages	Autism spectrum disorders	Number	2021	23373.7621051779	28035.6322995545	19295.8148026737
Prevalence	Uruguay	Female	All ages	Autism spectrum disorders	Number	2021	11131.2924843026	13323.028764652	9230.03481533103
Prevalence	Uruguay	Both	All ages	Autism spectrum disorders	Number	2021	34505.0545894806	41437.330319508	28689.8518373537
Prevalence	Uzbekistan	Male	All ages	Autism spectrum disorders	Number	1990	122361.409414297	146094.110898275	102121.983357664
Prevalence	Uzbekistan	Female	All ages	Autism spectrum disorders	Number	1990	67768.0081570053	81754.9958606606	56208.2676816746
Prevalence	Uzbekistan	Both	All ages	Autism spectrum disorders	Number	1990	190129.417571303	225568.38424675	158445.956516338
Prevalence	Uzbekistan	Male	All ages	Autism spectrum disorders	Number	2021	199183.92523793	238498.154306434	165258.175142106
Prevalence	Uzbekistan	Female	All ages	Autism spectrum disorders	Number	2021	107024.532078344	128906.572245021	88025.0207553237
Prevalence	Uzbekistan	Both	All ages	Autism spectrum disorders	Number	2021	306208.457316274	361269.479629349	255218.085003876
Prevalence	Vanuatu	Male	All ages	Autism spectrum disorders	Number	1990	739.775828523217	880.104819482242	611.747241383073
Prevalence	Vanuatu	Female	All ages	Autism spectrum disorders	Number	1990	345.481144070934	414.211510821987	285.491772956178
Prevalence	Vanuatu	Both	All ages	Autism spectrum disorders	Number	1990	1085.25697259415	1289.01491733108	896.633085497398
Prevalence	Vanuatu	Male	All ages	Autism spectrum disorders	Number	2021	1470.2150472836	1761.50888418094	1210.95614173316
Prevalence	Vanuatu	Female	All ages	Autism spectrum disorders	Number	2021	706.010034555139	844.844465552435	581.177328774317
Prevalence	Vanuatu	Both	All ages	Autism spectrum disorders	Number	2021	2176.22508183874	2605.2402128184	1802.01921338747
Prevalence	Venezuela (Bolivarian Republic of)	Male	All ages	Autism spectrum disorders	Number	1990	96715.6439657704	115698.305950529	80677.1839412635
Prevalence	Venezuela (Bolivarian Republic of)	Female	All ages	Autism spectrum disorders	Number	1990	49936.6665924314	59660.4358296287	40998.1224972451
Prevalence	Venezuela (Bolivarian Republic of)	Both	All ages	Autism spectrum disorders	Number	1990	146652.310558202	175830.070368082	122250.377433287
Prevalence	Venezuela (Bolivarian Republic of)	Male	All ages	Autism spectrum disorders	Number	2021	130496.45261405	155309.492866364	108571.178460182
Prevalence	Venezuela (Bolivarian Republic of)	Female	All ages	Autism spectrum disorders	Number	2021	69341.8864400367	82910.2393266826	57306.4654072738
Prevalence	Venezuela (Bolivarian Republic of)	Both	All ages	Autism spectrum disorders	Number	2021	199838.339054087	237715.957097053	167416.505748724
Prevalence	Viet Nam	Male	All ages	Autism spectrum disorders	Number	1990	334329	400022.095072458	276002.615804845
Prevalence	Viet Nam	Female	All ages	Autism spectrum disorders	Number	1990	151938.817124384	184928.270867269	124187.970456972
Prevalence	Viet Nam	Both	All ages	Autism spectrum disorders	Number	1990	486267.593974984	578673.580827035	400306.101719083
Prevalence	Viet Nam	Male	All ages	Autism spectrum disorders	Number	2021	518395.81662419	616167.764402979	428365.715825845
Prevalence	Viet Nam	Female	All ages	Autism spectrum disorders	Number	2021	210329.588200175	253468.293430477	172008.057166315
Prevalence	Viet Nam	Both	All ages	Autism spectrum disorders	Number	2021	728725.404824364	866946.81178731	608387.845271469
Prevalence	Yemen	Male	All ages	Autism spectrum disorders	Number	1990	69351.8084338817	82823.0112175397	57382.9295866338
Prevalence	Yemen	Female	All ages	Autism spectrum disorders	Number	1990	36051.8722045205	43326.8331760353	29669.8252018593
Prevalence	Yemen	Both	All ages	Autism spectrum disorders	Number	1990	105403.680638402	126474.995850868	87800.5722555886
Prevalence	Yemen	Male	All ages	Autism spectrum disorders	Number	2021	167737.755061776	201057.950902847	140288.363479522
Prevalence	Yemen	Female	All ages	Autism spectrum disorders	Number	2021	88101.3454556125	105152.084958984	73458.8598220679
Prevalence	Yemen	Both	All ages	Autism spectrum disorders	Number	2021	255839.100517389	304153.884462915	214343.70458285
Prevalence	Zambia	Male	All ages	Autism spectrum disorders	Number	1990	47149.1045139812	56219.5913713139	38992.9857461814
Prevalence	Zambia	Female	All ages	Autism spectrum disorders	Number	1990	26947.787299815	32545.1117298816	22302.4339443575
Prevalence	Zambia	Both	All ages	Autism spectrum disorders	Number	1990	74096.8918137962	88698.7197568239	61614.0351440849
Prevalence	Zambia	Male	All ages	Autism spectrum disorders	Number	2021	118584.564561169	141592.590960621	98811.1555623754
Prevalence	Zambia	Female	All ages	Autism spectrum disorders	Number	2021	65938.6224148034	79435.8687560723	54829.9415492924
Prevalence	Zambia	Both	All ages	Autism spectrum disorders	Number	2021	184523.186975972	218565.996798285	153717.250843981
Prevalence	Zimbabwe	Male	All ages	Autism spectrum disorders	Number	1990	62223.677873112	74065.4947710719	51830.2072452056
Prevalence	Zimbabwe	Female	All ages	Autism spectrum disorders	Number	1990	35264.951526443	42158.2927289018	29152.7312385397
Prevalence	Zimbabwe	Both	All ages	Autism spectrum disorders	Number	1990	97488.629399555	115927.521209244	81522.0883250555
Prevalence	Zimbabwe	Male	All ages	Autism spectrum disorders	Number	2021	90693.3207448528	108708.598878207	76205.4150092439
Prevalence	Zimbabwe	Female	All ages	Autism spectrum disorders	Number	2021	53131.3387835376	63223.1510880315	43872.0341726587
Prevalence	Zimbabwe	Both	All ages	Autism spectrum disorders	Number	2021	143824.659528391	171166.881150168	120090.030206038
