# Supplementary material for: Global, Regional, and National Burden of Autism Spectrum Disorder: Trends and Decomposition Analysis From 1990 to 2021, and Projections for 2045
Source: Actas Esp Psiquiatr. 2025 Dec 17;53(6):1162–75. doi: 10.62641/aep.v53i6.2029 (PMC12728558; doi:10.62641/aep.v53i6.2029)
Supplement: Supplementary file 1 [file ActEsp-53-6-1162-1175-s1.zip › Supplementary Table 6.xlsx]

## Sheet: Sheet1
measure	location	sex	metric	year	val	upper	lower
DALYs (Disability-Adjusted Life Years)	Afghanistan	Male	Number	1990	8619.98118569593	12189.131813618	5993.53775827211
DALYs (Disability-Adjusted Life Years)	Afghanistan	Female	Number	1990	4866.27719838326	6795.99004782894	3363.5128682012
DALYs (Disability-Adjusted Life Years)	Afghanistan	Both	Number	1990	13486.2583840792	18960.2174893346	9304.81586421829
DALYs (Disability-Adjusted Life Years)	Afghanistan	Male	Number	2021	29357.4997041753	41549.2456288213	19915.6601807534
DALYs (Disability-Adjusted Life Years)	Afghanistan	Female	Number	2021	14893.8	21150.7486631754	10280.3262310215
DALYs (Disability-Adjusted Life Years)	Afghanistan	Both	Number	2021	44251.3384355552	62060.8410753568	30326.9590687658
DALYs (Disability-Adjusted Life Years)	Albania	Male	Number	1990	3881.17978087073	5470.16304611369	2635.40965873312
DALYs (Disability-Adjusted Life Years)	Albania	Female	Number	1990	1973.90417961963	2814.48499970376	1347.77173462795
DALYs (Disability-Adjusted Life Years)	Albania	Both	Number	1990	5855.08396049037	8261.00488755514	4003.01991984377
DALYs (Disability-Adjusted Life Years)	Albania	Male	Number	2021	3006.50427251662	4208.65461160369	2074.42705587797
DALYs (Disability-Adjusted Life Years)	Albania	Female	Number	2021	1518.57776517519	2166.50445770462	1033.27515571166
DALYs (Disability-Adjusted Life Years)	Albania	Both	Number	2021	4525.0820376918	6351.3952372279	3080.58786684925
DALYs (Disability-Adjusted Life Years)	Algeria	Male	Number	1990	24969.2145024354	35131.4725642248	16897.2386955758
DALYs (Disability-Adjusted Life Years)	Algeria	Female	Number	1990	12900.5075517566	18340.4329956986	8742.66890966904
DALYs (Disability-Adjusted Life Years)	Algeria	Both	Number	1990	37869.722054192	53392.9481853772	25640.4902373211
DALYs (Disability-Adjusted Life Years)	Algeria	Male	Number	2021	43293.4588681387	60412.939191674	28948.2260921797
DALYs (Disability-Adjusted Life Years)	Algeria	Female	Number	2021	21725.5534012182	30345.6203225684	14612.7821792381
DALYs (Disability-Adjusted Life Years)	Algeria	Both	Number	2021	65019.0122693569	90405.2454802484	43430.3332495007
DALYs (Disability-Adjusted Life Years)	American Samoa	Male	Number	1990	46.7058537393223	65.3923320666365	32.1004402106475
DALYs (Disability-Adjusted Life Years)	American Samoa	Female	Number	1990	21.1516741067406	29.7968160888233	14.5149918119283
DALYs (Disability-Adjusted Life Years)	American Samoa	Both	Number	1990	67.857527846063	96.7746865631478	46.9890371525506
DALYs (Disability-Adjusted Life Years)	American Samoa	Male	Number	2021	45.6587556711654	64.1089419876059	31.2483942813496
DALYs (Disability-Adjusted Life Years)	American Samoa	Female	Number	2021	20.6173329297252	29.5900292998506	14.0179352961829
DALYs (Disability-Adjusted Life Years)	American Samoa	Both	Number	2021	66.2760886008906	94.6678990472606	45.5751121488177
DALYs (Disability-Adjusted Life Years)	Andorra	Male	Number	1990	69.9842673672029	97.9137349072637	48.1734343010682
DALYs (Disability-Adjusted Life Years)	Andorra	Female	Number	1990	22.6971078034513	32.4011628426973	15.4594016280578
DALYs (Disability-Adjusted Life Years)	Andorra	Both	Number	1990	92.6813751706543	131.036504049328	63.9028130145025
DALYs (Disability-Adjusted Life Years)	Andorra	Male	Number	2021	102.415410287914	142.564416213505	70.6774307471898
DALYs (Disability-Adjusted Life Years)	Andorra	Female	Number	2021	35.0148984231251	49.2656394172983	23.8947791827659
DALYs (Disability-Adjusted Life Years)	Andorra	Both	Number	2021	137.430308711039	191.899178118152	94.5079486701285
DALYs (Disability-Adjusted Life Years)	Angola	Male	Number	1990	11610.7514041054	16095.6856890378	8123.42420542972
DALYs (Disability-Adjusted Life Years)	Angola	Female	Number	1990	6280.9352049645	8907.91509268324	4395.12810267671
DALYs (Disability-Adjusted Life Years)	Angola	Both	Number	1990	17891.6866090698	25001.0391299352	12655.0356620117
DALYs (Disability-Adjusted Life Years)	Angola	Male	Number	2021	36652.7256300027	51130.2576624976	25249.3382499776
DALYs (Disability-Adjusted Life Years)	Angola	Female	Number	2021	21085.2088724161	29694.2868937355	14539.0821960187
DALYs (Disability-Adjusted Life Years)	Angola	Both	Number	2021	57737.9345024187	80383.0237647086	39907.8135527785
DALYs (Disability-Adjusted Life Years)	Antigua and Barbuda	Male	Number	1990	52.1016382949908	72.8453440889914	35.7832671478334
DALYs (Disability-Adjusted Life Years)	Antigua and Barbuda	Female	Number	1990	28.2870306599911	40.4075999367107	19.1707926639696
DALYs (Disability-Adjusted Life Years)	Antigua and Barbuda	Both	Number	1990	80.3886689549819	112.434735488838	54.5390492486748
DALYs (Disability-Adjusted Life Years)	Antigua and Barbuda	Male	Number	2021	76.6631094152516	106.684357656229	52.8324829468185
DALYs (Disability-Adjusted Life Years)	Antigua and Barbuda	Female	Number	2021	39.9077585921953	56.3287545292971	27.6753322928654
DALYs (Disability-Adjusted Life Years)	Antigua and Barbuda	Both	Number	2021	116.570868007447	163.452845615808	79.8813061003319
DALYs (Disability-Adjusted Life Years)	Argentina	Male	Number	1990	43688.1112741576	61015.8543703402	30281.9347216604
DALYs (Disability-Adjusted Life Years)	Argentina	Female	Number	1990	20590.2780767591	28686.1076298586	13832.839670356
DALYs (Disability-Adjusted Life Years)	Argentina	Both	Number	1990	64278.3893509166	89923.4812530306	43927.2125523043
DALYs (Disability-Adjusted Life Years)	Argentina	Male	Number	2021	59665.3125710185	82809.3368145297	40461.3665443143
DALYs (Disability-Adjusted Life Years)	Argentina	Female	Number	2021	27638.0974234523	38375.4601941976	19011.2877599999
DALYs (Disability-Adjusted Life Years)	Argentina	Both	Number	2021	87303.4099944708	122254.501039856	59402.5364736315
DALYs (Disability-Adjusted Life Years)	Armenia	Male	Number	1990	3807.85056527428	5410.72747750331	2644.10000283431
DALYs (Disability-Adjusted Life Years)	Armenia	Female	Number	1990	2130.97585646469	2919.5995861608	1461.54877201021
DALYs (Disability-Adjusted Life Years)	Armenia	Both	Number	1990	5938.82642173896	8352.95256456184	4051.51932983511
DALYs (Disability-Adjusted Life Years)	Armenia	Male	Number	2021	3209.26127861156	4515.08735269357	2188.53256181358
DALYs (Disability-Adjusted Life Years)	Armenia	Female	Number	2021	1778.81717452676	2504.82171838167	1227.91110189145
DALYs (Disability-Adjusted Life Years)	Armenia	Both	Number	2021	4988.07845313832	6918.65077150906	3416.56760549731
DALYs (Disability-Adjusted Life Years)	Australia	Male	Number	1990	25379.9834839508	35487.3702664842	17431.1650066132
DALYs (Disability-Adjusted Life Years)	Australia	Female	Number	1990	10824.3438482737	15094.2730979672	7507.99972877763
DALYs (Disability-Adjusted Life Years)	Australia	Both	Number	1990	36204.3273322244	50584.8970056543	24960.3350220974
DALYs (Disability-Adjusted Life Years)	Australia	Male	Number	2021	38772.9145802211	54477.252499839	26919.4482977649
DALYs (Disability-Adjusted Life Years)	Australia	Female	Number	2021	16377.8067751816	23234.423870401	10963.0033647619
DALYs (Disability-Adjusted Life Years)	Australia	Both	Number	2021	55150.7213554027	77960.2584594752	38176.5711531783
DALYs (Disability-Adjusted Life Years)	Austria	Male	Number	1990	8800.77692608167	12304.9144583782	5986.1140726318
DALYs (Disability-Adjusted Life Years)	Austria	Female	Number	1990	3399.08357734155	4677.19569878312	2318.29549393132
DALYs (Disability-Adjusted Life Years)	Austria	Both	Number	1990	12199.8605034232	16943.3773337028	8281.51581457431
DALYs (Disability-Adjusted Life Years)	Austria	Male	Number	2021	10183.9814284792	14429.7108172891	6886.03617407878
DALYs (Disability-Adjusted Life Years)	Austria	Female	Number	2021	3758.63119001093	5292.73859429547	2564.68790256954
DALYs (Disability-Adjusted Life Years)	Austria	Both	Number	2021	13942.6126184901	19713.0336503121	9445.17429952407
DALYs (Disability-Adjusted Life Years)	Azerbaijan	Male	Number	1990	7923.88760159727	11237.5917536915	5333.67329606033
DALYs (Disability-Adjusted Life Years)	Azerbaijan	Female	Number	1990	4495.63083848064	6313.02359874475	3123.47284511694
DALYs (Disability-Adjusted Life Years)	Azerbaijan	Both	Number	1990	12419.5184400779	17540.526541831	8386.09017572026
DALYs (Disability-Adjusted Life Years)	Azerbaijan	Male	Number	2021	11541.179457571	16146.4486888889	8020.0510417638
DALYs (Disability-Adjusted Life Years)	Azerbaijan	Female	Number	2021	6059.15722815952	8412.04831873026	4172.11825887967
DALYs (Disability-Adjusted Life Years)	Azerbaijan	Both	Number	2021	17600.3366857306	24508.0348384055	12252.617547328
DALYs (Disability-Adjusted Life Years)	Bahamas	Male	Number	1990	224.806420254127	312.324473880202	156.564302995838
DALYs (Disability-Adjusted Life Years)	Bahamas	Female	Number	1990	120.774972425967	167.516085185631	80.3423616760986
DALYs (Disability-Adjusted Life Years)	Bahamas	Both	Number	1990	345.581392680094	479.144929518836	237.695930847291
DALYs (Disability-Adjusted Life Years)	Bahamas	Male	Number	2021	323.43411614586	453.310257930645	220.085489650296
DALYs (Disability-Adjusted Life Years)	Bahamas	Female	Number	2021	174.939598173892	244.518023491011	122.095811946333
DALYs (Disability-Adjusted Life Years)	Bahamas	Both	Number	2021	498.373714319753	693.949066376522	339.491732559591
DALYs (Disability-Adjusted Life Years)	Bahrain	Male	Number	1990	588.342728327483	836.449301592815	399.058765265843
DALYs (Disability-Adjusted Life Years)	Bahrain	Female	Number	1990	228.239736628757	321.852431321312	155.233026284222
DALYs (Disability-Adjusted Life Years)	Bahrain	Both	Number	1990	816.58246495624	1146.41639057537	556.964257715345
DALYs (Disability-Adjusted Life Years)	Bahrain	Male	Number	2021	1921.31368704115	2670.08282548137	1341.44308565854
DALYs (Disability-Adjusted Life Years)	Bahrain	Female	Number	2021	581.705734803412	829.457835079232	406.349977994692
DALYs (Disability-Adjusted Life Years)	Bahrain	Both	Number	2021	2503.01942184456	3483.79599600262	1745.42039523198
DALYs (Disability-Adjusted Life Years)	Bangladesh	Male	Number	1990	85005.6091585302	120323.719603042	58678.754930027
DALYs (Disability-Adjusted Life Years)	Bangladesh	Female	Number	1990	40385.6152081367	57568.3976047189	27812.9958455134
DALYs (Disability-Adjusted Life Years)	Bangladesh	Both	Number	1990	125391.224366667	176639.522779284	85921.3861999375
DALYs (Disability-Adjusted Life Years)	Bangladesh	Male	Number	2021	122297.279166577	171593.297228634	83896.237643572
DALYs (Disability-Adjusted Life Years)	Bangladesh	Female	Number	2021	61229.1707379283	86931.390373211	41988.1954328909
DALYs (Disability-Adjusted Life Years)	Bangladesh	Both	Number	2021	183526.449904506	257161.114392753	125201.732499508
DALYs (Disability-Adjusted Life Years)	Barbados	Male	Number	1990	216.345622675453	305.639789826352	147.995233705164
DALYs (Disability-Adjusted Life Years)	Barbados	Female	Number	1990	115.818344212076	165.882909084656	79.7684725045779
DALYs (Disability-Adjusted Life Years)	Barbados	Both	Number	1990	332.163966887528	472.643850351962	226.407741814146
DALYs (Disability-Adjusted Life Years)	Barbados	Male	Number	2021	245.767758797252	348.810146544896	164.489163777216
DALYs (Disability-Adjusted Life Years)	Barbados	Female	Number	2021	129.894499979828	178.859602304128	87.5754257453237
DALYs (Disability-Adjusted Life Years)	Barbados	Both	Number	2021	375.662258777079	527.81237304114	254.123127516797
DALYs (Disability-Adjusted Life Years)	Belarus	Male	Number	1990	11089.5122289404	15560.9387383897	7719.34435001701
DALYs (Disability-Adjusted Life Years)	Belarus	Female	Number	1990	6499.34528044139	9114.33982826678	4454.89508468906
DALYs (Disability-Adjusted Life Years)	Belarus	Both	Number	1990	17588.8575093818	24668.4387952039	12180.8173994885
DALYs (Disability-Adjusted Life Years)	Belarus	Male	Number	2021	9933.62404555841	13984.5700595871	6779.31360582204
DALYs (Disability-Adjusted Life Years)	Belarus	Female	Number	2021	5610.80735263439	7742.36583017008	3834.76455272938
DALYs (Disability-Adjusted Life Years)	Belarus	Both	Number	2021	15544.4313981928	21490.2723516065	10639.4820820711
DALYs (Disability-Adjusted Life Years)	Belgium	Male	Number	1990	11434.1289741682	15986.747523732	7725.73508695058
DALYs (Disability-Adjusted Life Years)	Belgium	Female	Number	1990	4286.70175054276	6067.43354068487	2904.67793298275
DALYs (Disability-Adjusted Life Years)	Belgium	Both	Number	1990	15720.830724711	21814.6151974657	10730.8574163015
DALYs (Disability-Adjusted Life Years)	Belgium	Male	Number	2021	12900.1201485737	18011.0766885676	8808.85850413701
DALYs (Disability-Adjusted Life Years)	Belgium	Female	Number	2021	4784.49425984248	6721.52543459817	3264.1939102571
DALYs (Disability-Adjusted Life Years)	Belgium	Both	Number	2021	17684.6144084161	24823.801974614	12068.5585213737
DALYs (Disability-Adjusted Life Years)	Belize	Male	Number	1990	166.934615852462	231.896019254587	117.412574307112
DALYs (Disability-Adjusted Life Years)	Belize	Female	Number	1990	85.0636915461632	121.144540422002	57.4795299553872
DALYs (Disability-Adjusted Life Years)	Belize	Both	Number	1990	251.998307398625	351.577153387133	175.061683881405
DALYs (Disability-Adjusted Life Years)	Belize	Male	Number	2021	368.170751871369	515.555221334786	247.996833267423
DALYs (Disability-Adjusted Life Years)	Belize	Female	Number	2021	192.420418795798	274.337557171825	130.894512263808
DALYs (Disability-Adjusted Life Years)	Belize	Both	Number	2021	560.591170667167	783.309828554136	376.764643241126
DALYs (Disability-Adjusted Life Years)	Benin	Male	Number	1990	5364.44168624553	7516.40332008654	3793.42479536142
DALYs (Disability-Adjusted Life Years)	Benin	Female	Number	1990	3072.16594540618	4380.30332255904	2079.35256987484
DALYs (Disability-Adjusted Life Years)	Benin	Both	Number	1990	8436.60763165171	11897.8479905025	5902.94831070346
DALYs (Disability-Adjusted Life Years)	Benin	Male	Number	2021	15459.4984167892	21656.5640642387	10608.6886433126
DALYs (Disability-Adjusted Life Years)	Benin	Female	Number	2021	8515.99	12034.6686274696	5809.27386663001
DALYs (Disability-Adjusted Life Years)	Benin	Both	Number	2021	23975.4893368272	33538.3018830074	16662.3565581029
DALYs (Disability-Adjusted Life Years)	Bermuda	Male	Number	1990	52.7846255130067	73.7073651052296	36.9263463042391
DALYs (Disability-Adjusted Life Years)	Bermuda	Female	Number	1990	27.8182053137768	39.6164473070595	19.1478653542613
DALYs (Disability-Adjusted Life Years)	Bermuda	Both	Number	1990	80.6028308267834	112.058059157319	56.1140460023414
DALYs (Disability-Adjusted Life Years)	Bermuda	Male	Number	2021	54.150480499566	76.3068748012812	37.0658061681237
DALYs (Disability-Adjusted Life Years)	Bermuda	Female	Number	2021	27.5842985648183	38.6883361301979	18.6968313227461
DALYs (Disability-Adjusted Life Years)	Bermuda	Both	Number	2021	81.7347790643845	114.704957497131	55.5787017492701
DALYs (Disability-Adjusted Life Years)	Bhutan	Male	Number	1990	549.789907806546	777.560269141832	377.955144968014
DALYs (Disability-Adjusted Life Years)	Bhutan	Female	Number	1990	252.601148153366	357.431832777085	170.449626817083
DALYs (Disability-Adjusted Life Years)	Bhutan	Both	Number	1990	802.391055959912	1135.14179539969	547.565204862788
DALYs (Disability-Adjusted Life Years)	Bhutan	Male	Number	2021	632.291190396661	883.641271568677	442.307927483927
DALYs (Disability-Adjusted Life Years)	Bhutan	Female	Number	2021	298.445029836273	429.947915538401	201.273573848101
DALYs (Disability-Adjusted Life Years)	Bhutan	Both	Number	2021	930.736220232934	1300.76633964024	651.44995976602
DALYs (Disability-Adjusted Life Years)	Bolivia (Plurinational State of)	Male	Number	1990	5324.42039050998	7561.19781641134	3701.68110233548
DALYs (Disability-Adjusted Life Years)	Bolivia (Plurinational State of)	Female	Number	1990	2860.1340637004	3963.49540473251	1877.09890887641
DALYs (Disability-Adjusted Life Years)	Bolivia (Plurinational State of)	Both	Number	1990	8184.55445421037	11499.9751015726	5522.94679240053
DALYs (Disability-Adjusted Life Years)	Bolivia (Plurinational State of)	Male	Number	2021	9864.48522375496	13791.7573210675	6857.18149359107
DALYs (Disability-Adjusted Life Years)	Bolivia (Plurinational State of)	Female	Number	2021	5043.71616768599	7129.35173683228	3471.04276887555
DALYs (Disability-Adjusted Life Years)	Bolivia (Plurinational State of)	Both	Number	2021	14908.201391441	20974.8432768425	10361.8570355276
DALYs (Disability-Adjusted Life Years)	Bosnia and Herzegovina	Male	Number	1990	5241.79841062408	7393.55796483854	3557.54200167842
DALYs (Disability-Adjusted Life Years)	Bosnia and Herzegovina	Female	Number	1990	2818.29232857253	4022.4775315187	1940.64738066155
DALYs (Disability-Adjusted Life Years)	Bosnia and Herzegovina	Both	Number	1990	8060.09073919662	11485.1668105069	5525.15059472385
DALYs (Disability-Adjusted Life Years)	Bosnia and Herzegovina	Male	Number	2021	3682.38855928405	5260.21207095297	2576.43468283674
DALYs (Disability-Adjusted Life Years)	Bosnia and Herzegovina	Female	Number	2021	1949.37355141511	2728.13725625775	1329.7710433048
DALYs (Disability-Adjusted Life Years)	Bosnia and Herzegovina	Both	Number	2021	5631.76211069916	7947.49771306731	3931.46905037749
DALYs (Disability-Adjusted Life Years)	Botswana	Male	Number	1990	1461.86801372325	2023.12954216941	1004.72794252447
DALYs (Disability-Adjusted Life Years)	Botswana	Female	Number	1990	864.095954832047	1223.49226711631	595.331853297776
DALYs (Disability-Adjusted Life Years)	Botswana	Both	Number	1990	2325.96396855529	3264.34915552311	1623.22564703547
DALYs (Disability-Adjusted Life Years)	Botswana	Male	Number	2021	2695.51825406812	3811.22470770128	1873.58382706363
DALYs (Disability-Adjusted Life Years)	Botswana	Female	Number	2021	1464.49329447989	2046.97	1035.73708622738
DALYs (Disability-Adjusted Life Years)	Botswana	Both	Number	2021	4160.01154854801	5843.3524755778	2925.76564445279
DALYs (Disability-Adjusted Life Years)	Brazil	Male	Number	1990	114744.420210137	160832.985614435	79053.9838516477
DALYs (Disability-Adjusted Life Years)	Brazil	Female	Number	1990	60248.2018787833	85319.0976367506	41949.2222626653
DALYs (Disability-Adjusted Life Years)	Brazil	Both	Number	1990	174992.62208892	245475.060855703	121003.206114313
DALYs (Disability-Adjusted Life Years)	Brazil	Male	Number	2021	163650	229522.488879081	110589.01474928
DALYs (Disability-Adjusted Life Years)	Brazil	Female	Number	2021	83784.5569164971	119133.32592554	56861.3488551797
DALYs (Disability-Adjusted Life Years)	Brazil	Both	Number	2021	247434.599093197	346061.870978873	166838.643038579
DALYs (Disability-Adjusted Life Years)	Brunei Darussalam	Male	Number	1990	495.236593097251	696.06751437847	345.929513659456
DALYs (Disability-Adjusted Life Years)	Brunei Darussalam	Female	Number	1990	199.326643739293	280.227165679492	134.626928183746
DALYs (Disability-Adjusted Life Years)	Brunei Darussalam	Both	Number	1990	694.563236836546	969.179529332443	488.45000493398
DALYs (Disability-Adjusted Life Years)	Brunei Darussalam	Male	Number	2021	842.042105543191	1170.79851590948	574.904957203694
DALYs (Disability-Adjusted Life Years)	Brunei Darussalam	Female	Number	2021	335.763801104489	471.276216609398	234.575025034429
DALYs (Disability-Adjusted Life Years)	Brunei Darussalam	Both	Number	2021	1177.80590664768	1646.45213969145	805.939195659724
DALYs (Disability-Adjusted Life Years)	Bulgaria	Male	Number	1990	9414.84503130083	13160.3450257936	6313.60540909544
DALYs (Disability-Adjusted Life Years)	Bulgaria	Female	Number	1990	5121.87456305538	7265.68142554427	3570.18454237909
DALYs (Disability-Adjusted Life Years)	Bulgaria	Both	Number	1990	14536.7195943562	20311.4610018492	9804.90501410973
DALYs (Disability-Adjusted Life Years)	Bulgaria	Male	Number	2021	7142.03114220171	9918.23637105902	4952.94253543983
DALYs (Disability-Adjusted Life Years)	Bulgaria	Female	Number	2021	3787.14327224233	5366.68315670949	2598.42630018759
DALYs (Disability-Adjusted Life Years)	Bulgaria	Both	Number	2021	10929.174414444	15386.557837075	7591.89321743929
DALYs (Disability-Adjusted Life Years)	Burkina Faso	Male	Number	1990	10403.818986325	14654.873306561	7239.65684499941
DALYs (Disability-Adjusted Life Years)	Burkina Faso	Female	Number	1990	5983.45558061368	8460.77737908715	4054.46179274387
DALYs (Disability-Adjusted Life Years)	Burkina Faso	Both	Number	1990	16387.2745669387	23115.6506856482	11348.7522187653
DALYs (Disability-Adjusted Life Years)	Burkina Faso	Male	Number	2021	25270.3816068759	35481.8414579296	17492.5445692407
DALYs (Disability-Adjusted Life Years)	Burkina Faso	Female	Number	2021	14507.1903317719	20278.6160947245	9851.26482859875
DALYs (Disability-Adjusted Life Years)	Burkina Faso	Both	Number	2021	39777.5719386479	55872.5288324504	27897.8567363872
DALYs (Disability-Adjusted Life Years)	Burundi	Male	Number	1990	6097.71255527588	8551.42786397215	4124.03971977197
DALYs (Disability-Adjusted Life Years)	Burundi	Female	Number	1990	3504.67978139572	4959.45380024765	2399.34530948621
DALYs (Disability-Adjusted Life Years)	Burundi	Both	Number	1990	9602.39233667159	13645.8436099681	6439.82565518448
DALYs (Disability-Adjusted Life Years)	Burundi	Male	Number	2021	15141.010934398	21428.6928925941	10502.5751116854
DALYs (Disability-Adjusted Life Years)	Burundi	Female	Number	2021	8239.98448461508	11600.2244287441	5746.20184790618
DALYs (Disability-Adjusted Life Years)	Burundi	Both	Number	2021	23380.9954190131	32781.7290390828	16201.2786066283
DALYs (Disability-Adjusted Life Years)	Cabo Verde	Male	Number	1990	397.448472599375	550.324226804712	275.602285656019
DALYs (Disability-Adjusted Life Years)	Cabo Verde	Female	Number	1990	235.034	333.828627598314	161.956252319212
DALYs (Disability-Adjusted Life Years)	Cabo Verde	Both	Number	1990	632.481977202276	886.390325534276	438.668376064399
DALYs (Disability-Adjusted Life Years)	Cabo Verde	Male	Number	2021	668.717713694931	948.375922510211	463.435665611167
DALYs (Disability-Adjusted Life Years)	Cabo Verde	Female	Number	2021	342.944528595873	471.281083236186	233.391402952683
DALYs (Disability-Adjusted Life Years)	Cabo Verde	Both	Number	2021	1011.6622422908	1423.20284158173	694.802915837148
DALYs (Disability-Adjusted Life Years)	Cambodia	Male	Number	1990	8511.01620279103	11752.1364241511	5679.65852014714
DALYs (Disability-Adjusted Life Years)	Cambodia	Female	Number	1990	4658.11529435004	6692.50281914708	3158.11665497703
DALYs (Disability-Adjusted Life Years)	Cambodia	Both	Number	1990	13169.1314971411	18260.517561505	8820.08954986641
DALYs (Disability-Adjusted Life Years)	Cambodia	Male	Number	2021	14810.3221170894	20800.4326654935	10033.5869192964
DALYs (Disability-Adjusted Life Years)	Cambodia	Female	Number	2021	7267.63056322811	10161.685136245	4920.12034699997
DALYs (Disability-Adjusted Life Years)	Cambodia	Both	Number	2021	22077.9526803175	31395.2214746821	14959.7746676952
DALYs (Disability-Adjusted Life Years)	Cameroon	Male	Number	1990	11717.3310728493	16395.6828265578	8266.81956011428
DALYs (Disability-Adjusted Life Years)	Cameroon	Female	Number	1990	6535.89923250034	9267.43730213162	4544.75173576534
DALYs (Disability-Adjusted Life Years)	Cameroon	Both	Number	1990	18253.2303053496	25570.7783187133	12805.4187499467
DALYs (Disability-Adjusted Life Years)	Cameroon	Male	Number	2021	36606.4599830917	51027.4066003667	24924.8438340055
DALYs (Disability-Adjusted Life Years)	Cameroon	Female	Number	2021	19828.9901717876	28153.1426026147	13336.0361850524
DALYs (Disability-Adjusted Life Years)	Cameroon	Both	Number	2021	56435.4501548793	79141.3678578527	38498.6377028979
DALYs (Disability-Adjusted Life Years)	Canada	Male	Number	1990	37416.8335487593	52024.491241961	25731.0862131876
DALYs (Disability-Adjusted Life Years)	Canada	Female	Number	1990	17957.0956386076	24755.5052192091	12552.7103274061
DALYs (Disability-Adjusted Life Years)	Canada	Both	Number	1990	55373.929187367	76806.5358860038	38372.3855332463
DALYs (Disability-Adjusted Life Years)	Canada	Male	Number	2021	50283.550506961	72001.0156253834	34640.1076434323
DALYs (Disability-Adjusted Life Years)	Canada	Female	Number	2021	23648.8145090058	33117.6099167673	16540.9061426069
DALYs (Disability-Adjusted Life Years)	Canada	Both	Number	2021	73932.3650159667	104753.237271961	51632.4254394458
DALYs (Disability-Adjusted Life Years)	Central African Republic	Male	Number	1990	2947.28743432098	4168.41248301886	2047.78115979252
DALYs (Disability-Adjusted Life Years)	Central African Republic	Female	Number	1990	1666.10861228768	2373.55236692458	1129.27553447416
DALYs (Disability-Adjusted Life Years)	Central African Republic	Both	Number	1990	4613.39604660866	6516.33937593314	3183.18923819439
DALYs (Disability-Adjusted Life Years)	Central African Republic	Male	Number	2021	5928.40786742527	8466.13898900907	4024.76397563373
DALYs (Disability-Adjusted Life Years)	Central African Republic	Female	Number	2021	3362.25160538509	4812.70260286174	2274.79544108902
DALYs (Disability-Adjusted Life Years)	Central African Republic	Both	Number	2021	9290.65947281036	13238.0176785013	6297.76774090715
DALYs (Disability-Adjusted Life Years)	Chad	Male	Number	1990	6569.80963727899	9264.8856884576	4558.88539641102
DALYs (Disability-Adjusted Life Years)	Chad	Female	Number	1990	3780.1138850653	5269.29990538273	2610.44774042299
DALYs (Disability-Adjusted Life Years)	Chad	Both	Number	1990	10349.9235223443	14469.0732825023	7166.97355102163
DALYs (Disability-Adjusted Life Years)	Chad	Male	Number	2021	20164.0879160158	28180.6893949954	13518.6991304899
DALYs (Disability-Adjusted Life Years)	Chad	Female	Number	2021	11149.267759265	15807.3249493088	7506.60579673329
DALYs (Disability-Adjusted Life Years)	Chad	Both	Number	2021	31313.3556752807	44202.5903340645	21435.4248915249
DALYs (Disability-Adjusted Life Years)	Chile	Male	Number	1990	18111.468006475	25191.8988901238	12710.6060383622
DALYs (Disability-Adjusted Life Years)	Chile	Female	Number	1990	8504.52727808585	11785.3010011091	5757.04218194845
DALYs (Disability-Adjusted Life Years)	Chile	Both	Number	1990	26615.9952845609	37107.2946725034	18530.7088798006
DALYs (Disability-Adjusted Life Years)	Chile	Male	Number	2021	25475.7904425655	35603.9509386904	17645.9115673864
DALYs (Disability-Adjusted Life Years)	Chile	Female	Number	2021	11449.9981163929	16392.939068236	7752.9567059832
DALYs (Disability-Adjusted Life Years)	Chile	Both	Number	2021	36925.7885589584	52667.2879306526	25391.7585152126
DALYs (Disability-Adjusted Life Years)	China	Male	Number	1990	1049189.68315385	1482447.70312473	716358.450722831
DALYs (Disability-Adjusted Life Years)	China	Female	Number	1990	343776.569985062	486750.465709372	233610.450453163
DALYs (Disability-Adjusted Life Years)	China	Both	Number	1990	1392966.25313891	1971071.00216645	943870.092061933
DALYs (Disability-Adjusted Life Years)	China	Male	Number	2021	1301567.40634146	1838595.67417452	884401.510352123
DALYs (Disability-Adjusted Life Years)	China	Female	Number	2021	399171.965413522	566942.507940771	265348.079874617
DALYs (Disability-Adjusted Life Years)	China	Both	Number	2021	1700739.37175499	2397647.2982494	1146589.60764573
DALYs (Disability-Adjusted Life Years)	Colombia	Male	Number	1990	31242.8027963612	44064.4367259765	21700.5111279897
DALYs (Disability-Adjusted Life Years)	Colombia	Female	Number	1990	16434.9462766432	23710.6321344289	11206.6485944418
DALYs (Disability-Adjusted Life Years)	Colombia	Both	Number	1990	47677.7490730044	67938.8114031346	32947.5488293243
DALYs (Disability-Adjusted Life Years)	Colombia	Male	Number	2021	46459.9857466005	65237.6704149135	31662.4863357879
DALYs (Disability-Adjusted Life Years)	Colombia	Female	Number	2021	23649.0821500434	33403.8086607818	16134.5331032356
DALYs (Disability-Adjusted Life Years)	Colombia	Both	Number	2021	70109.0678966438	98657.5450470169	47445.2602240234
DALYs (Disability-Adjusted Life Years)	Comoros	Male	Number	1990	528.843836450176	756.196956300519	366.191851731662
DALYs (Disability-Adjusted Life Years)	Comoros	Female	Number	1990	293.442759486848	415.318715774864	198.996947574007
DALYs (Disability-Adjusted Life Years)	Comoros	Both	Number	1990	822.286595937023	1169.3645838215	572.349962910047
DALYs (Disability-Adjusted Life Years)	Comoros	Male	Number	2021	852.405594371195	1188.90404795476	591.396966820595
DALYs (Disability-Adjusted Life Years)	Comoros	Female	Number	2021	455.402450245196	638.429478567066	315.562993752548
DALYs (Disability-Adjusted Life Years)	Comoros	Both	Number	2021	1307.80804461639	1830.93214793694	912.551480246129
DALYs (Disability-Adjusted Life Years)	Congo	Male	Number	1990	2659.99080550249	3719.81109952115	1838.25717892619
DALYs (Disability-Adjusted Life Years)	Congo	Female	Number	1990	1505.2829795793	2103.49839801782	1040.12265272044
DALYs (Disability-Adjusted Life Years)	Congo	Both	Number	1990	4165.27378508179	5884.34625869877	2850.14327127514
DALYs (Disability-Adjusted Life Years)	Congo	Male	Number	2021	6097.65228595709	8618.5020821308	4306.41641742635
DALYs (Disability-Adjusted Life Years)	Congo	Female	Number	2021	3317.20828859665	4649.00959893728	2243.81215258252
DALYs (Disability-Adjusted Life Years)	Congo	Both	Number	2021	9414.86057455374	13233.1829970888	6498.90877904142
DALYs (Disability-Adjusted Life Years)	Cook Islands	Male	Number	1990	18.5013677818338	26.4374531275356	12.6201993784229
DALYs (Disability-Adjusted Life Years)	Cook Islands	Female	Number	1990	8.14376820088616	11.3171754340562	5.43915568511837
DALYs (Disability-Adjusted Life Years)	Cook Islands	Both	Number	1990	26.6451	37.8454231488799	18.0317795706522
DALYs (Disability-Adjusted Life Years)	Cook Islands	Male	Number	2021	15.762123544979	21.9319185483371	10.7540190487004
DALYs (Disability-Adjusted Life Years)	Cook Islands	Female	Number	2021	7.62959395104432	10.7868017388918	5.15860973022997
DALYs (Disability-Adjusted Life Years)	Cook Islands	Both	Number	2021	23.3917174960234	32.678871370732	15.9456767287915
DALYs (Disability-Adjusted Life Years)	Costa Rica	Male	Number	1990	3108.10660428736	4316.56949753039	2109.75222249814
DALYs (Disability-Adjusted Life Years)	Costa Rica	Female	Number	1990	1562.86678471104	2219.35261327239	1049.41822463744
DALYs (Disability-Adjusted Life Years)	Costa Rica	Both	Number	1990	4670.97338899839	6577.40772129786	3211.85720830631
DALYs (Disability-Adjusted Life Years)	Costa Rica	Male	Number	2021	4547.99616316905	6320.66722180809	3086.85456644874
DALYs (Disability-Adjusted Life Years)	Costa Rica	Female	Number	2021	2387.84764247291	3373.8481716323	1629.26260793413
DALYs (Disability-Adjusted Life Years)	Costa Rica	Both	Number	2021	6935.84380564195	9758.57013540938	4738.17266946196
DALYs (Disability-Adjusted Life Years)	Coted'Ivoire	Male	Number	1990	14104.4032062107	19764.9961851988	9686.89354475902
DALYs (Disability-Adjusted Life Years)	Coted'Ivoire	Female	Number	1990	7405.06992725916	10546.9005777577	5129.00094081264
DALYs (Disability-Adjusted Life Years)	Coted'Ivoire	Both	Number	1990	21509.4731334698	29995.4433927877	14577.5817261848
DALYs (Disability-Adjusted Life Years)	Coted'Ivoire	Male	Number	2021	33293.6621463621	46387.7687256048	22875.120444632
DALYs (Disability-Adjusted Life Years)	Coted'Ivoire	Female	Number	2021	16774.6494078576	23466.9292834779	11517.8631101659
DALYs (Disability-Adjusted Life Years)	Coted'Ivoire	Both	Number	2021	50068.3115542197	70056.519210171	35040.496452673
DALYs (Disability-Adjusted Life Years)	Croatia	Male	Number	1990	5586.81552874589	7702.66506284447	3809.07560683833
DALYs (Disability-Adjusted Life Years)	Croatia	Female	Number	1990	3053.3750261386	4255.39353552072	2083.61464044193
DALYs (Disability-Adjusted Life Years)	Croatia	Both	Number	1990	8640.1905548845	11996.4025355652	5909.98336990872
DALYs (Disability-Adjusted Life Years)	Croatia	Male	Number	2021	4804.85604934039	6794.59224873035	3325.2885792788
DALYs (Disability-Adjusted Life Years)	Croatia	Female	Number	2021	2493.14497059745	3456.56405609484	1713.58763473624
DALYs (Disability-Adjusted Life Years)	Croatia	Both	Number	2021	7298.00101993785	10302.171505758	4985.87780989021
DALYs (Disability-Adjusted Life Years)	Cuba	Male	Number	1990	9736.06085809673	13730.1726157774	6606.74841571801
DALYs (Disability-Adjusted Life Years)	Cuba	Female	Number	1990	4897.14195814129	6958.16	3409.42201985412
DALYs (Disability-Adjusted Life Years)	Cuba	Both	Number	1990	14633.202816238	20550.9535225732	9974.31341705294
DALYs (Disability-Adjusted Life Years)	Cuba	Male	Number	2021	9624.1403423744	13465.8047518666	6622.97526098013
DALYs (Disability-Adjusted Life Years)	Cuba	Female	Number	2021	4791.69263614461	6762.02422945263	3305.76399058666
DALYs (Disability-Adjusted Life Years)	Cuba	Both	Number	2021	14415.832978519	20196.2589902945	9861.00288954989
DALYs (Disability-Adjusted Life Years)	Cyprus	Male	Number	1990	933.122404310703	1303.37337421112	641.313011182095
DALYs (Disability-Adjusted Life Years)	Cyprus	Female	Number	1990	344.008665666884	480.833898413834	236.190349230723
DALYs (Disability-Adjusted Life Years)	Cyprus	Both	Number	1990	1277.13106997759	1788.60050158569	866.622982307114
DALYs (Disability-Adjusted Life Years)	Cyprus	Male	Number	2021	1565.26363073554	2220.95587099662	1076.06497791123
DALYs (Disability-Adjusted Life Years)	Cyprus	Female	Number	2021	590.517969779888	810.875805011977	400.010398664827
DALYs (Disability-Adjusted Life Years)	Cyprus	Both	Number	2021	2155.78160051542	3032.37504133175	1465.28649238789
DALYs (Disability-Adjusted Life Years)	Czechia	Male	Number	1990	11617.1093494287	16104.6963947599	8034.08666399428
DALYs (Disability-Adjusted Life Years)	Czechia	Female	Number	1990	6411.65351006786	8971.02993626337	4468.38401363327
DALYs (Disability-Adjusted Life Years)	Czechia	Both	Number	1990	18028.7628594966	25101.2129585585	12491.4804788428
DALYs (Disability-Adjusted Life Years)	Czechia	Male	Number	2021	12300.1965605868	17216.1271898341	8507.44229823613
DALYs (Disability-Adjusted Life Years)	Czechia	Female	Number	2021	6245.11904161078	8723.83985420302	4261.44555585192
DALYs (Disability-Adjusted Life Years)	Czechia	Both	Number	2021	18545.3156021976	25997.6207467046	12871.6180290456
DALYs (Disability-Adjusted Life Years)	Democratic People's Republic of Korea	Male	Number	1990	18364.9025606647	25719.8134860766	12714.8052101758
DALYs (Disability-Adjusted Life Years)	Democratic People's Republic of Korea	Female	Number	1990	8919.59150072442	12539.9227298841	6206.48486162353
DALYs (Disability-Adjusted Life Years)	Democratic People's Republic of Korea	Both	Number	1990	27284.4940613891	38169.7002268678	18771.237606392
DALYs (Disability-Adjusted Life Years)	Democratic People's Republic of Korea	Male	Number	2021	24296.4292578153	33982.0982568312	16843.8657892272
DALYs (Disability-Adjusted Life Years)	Democratic People's Republic of Korea	Female	Number	2021	10299.5651222973	14326.6846013673	7016.54127974046
DALYs (Disability-Adjusted Life Years)	Democratic People's Republic of Korea	Both	Number	2021	34595.9943801127	48527.7489033751	24083.1621607523
DALYs (Disability-Adjusted Life Years)	Democratic Republic of the Congo	Male	Number	1990	42242.5299373475	59960.736681643	29012.1896311441
DALYs (Disability-Adjusted Life Years)	Democratic Republic of the Congo	Female	Number	1990	23462.5336811565	33100.0820143142	16199.8693907227
DALYs (Disability-Adjusted Life Years)	Democratic Republic of the Congo	Both	Number	1990	65705.063618504	92601.7560185726	45692.505675303
DALYs (Disability-Adjusted Life Years)	Democratic Republic of the Congo	Male	Number	2021	103579.903195554	147322.634746439	70668.5526555019
DALYs (Disability-Adjusted Life Years)	Democratic Republic of the Congo	Female	Number	2021	55027.0163691698	77353.5868608157	37262.9781348371
DALYs (Disability-Adjusted Life Years)	Democratic Republic of the Congo	Both	Number	2021	158606.919564724	223870.916882937	107450.831473425
DALYs (Disability-Adjusted Life Years)	Denmark	Male	Number	1990	6114.11092763454	8439.75219201497	4268.16551556691
DALYs (Disability-Adjusted Life Years)	Denmark	Female	Number	1990	2296.05002373445	3228.39187112564	1587.78941260794
DALYs (Disability-Adjusted Life Years)	Denmark	Both	Number	1990	8410.16095136899	11671.8593389454	5848.96127866825
DALYs (Disability-Adjusted Life Years)	Denmark	Male	Number	2021	7096.86764286113	9831.06799417276	4884.55331860677
DALYs (Disability-Adjusted Life Years)	Denmark	Female	Number	2021	2572.55120195423	3505.45015600434	1757.38821711111
DALYs (Disability-Adjusted Life Years)	Denmark	Both	Number	2021	9669.41884481538	13341.1868771952	6537.66185408558
DALYs (Disability-Adjusted Life Years)	Djibouti	Male	Number	1990	507.776269232319	710.084573610333	347.792481975812
DALYs (Disability-Adjusted Life Years)	Djibouti	Female	Number	1990	247.690266453453	347.247406749825	169.844708506029
DALYs (Disability-Adjusted Life Years)	Djibouti	Both	Number	1990	755.466535685771	1053.04030190206	515.483442698279
DALYs (Disability-Adjusted Life Years)	Djibouti	Male	Number	2021	1568.12756618714	2229.14506701429	1090.74963163536
DALYs (Disability-Adjusted Life Years)	Djibouti	Female	Number	2021	720.658833601763	1020.35323356878	498.900447144735
DALYs (Disability-Adjusted Life Years)	Djibouti	Both	Number	2021	2288.7863997889	3244.55696013761	1614.91038404535
DALYs (Disability-Adjusted Life Years)	Dominica	Male	Number	1990	63.538262884512	87.8429328435295	43.3934538881543
DALYs (Disability-Adjusted Life Years)	Dominica	Female	Number	1990	32.5128611063698	46.5093715702399	21.852047814635
DALYs (Disability-Adjusted Life Years)	Dominica	Both	Number	1990	96.0511239908818	134.627188187704	65.5962449032362
DALYs (Disability-Adjusted Life Years)	Dominica	Male	Number	2021	57.3361462669092	80.6209782790082	40.5568449447605
DALYs (Disability-Adjusted Life Years)	Dominica	Female	Number	2021	28.0611919243228	39.8872442656087	19.2570866391838
DALYs (Disability-Adjusted Life Years)	Dominica	Both	Number	2021	85.397338191232	121.533622465073	59.1781225721865
DALYs (Disability-Adjusted Life Years)	Dominican Republic	Male	Number	1990	6063.04939109816	8572.93227861714	4153.57459292944
DALYs (Disability-Adjusted Life Years)	Dominican Republic	Female	Number	1990	3301.65338826529	4641.98575266619	2254.14018082761
DALYs (Disability-Adjusted Life Years)	Dominican Republic	Both	Number	1990	9364.70277936345	13104.074061635	6365.44057567517
DALYs (Disability-Adjusted Life Years)	Dominican Republic	Male	Number	2021	9343.58891881491	12919.9825552346	6388.24163890359
DALYs (Disability-Adjusted Life Years)	Dominican Republic	Female	Number	2021	4714.2965842999	6572.36604056742	3243.49617420234
DALYs (Disability-Adjusted Life Years)	Dominican Republic	Both	Number	2021	14057.8855031148	19551.690624853	9607.2998142467
DALYs (Disability-Adjusted Life Years)	Ecuador	Male	Number	1990	8552.9222786556	12064.3894355186	5916.70236378416
DALYs (Disability-Adjusted Life Years)	Ecuador	Female	Number	1990	4537.02424902528	6442.69910262352	3090.65296158483
DALYs (Disability-Adjusted Life Years)	Ecuador	Both	Number	1990	13089.9465276809	18572.071999643	9061.3431316224
DALYs (Disability-Adjusted Life Years)	Ecuador	Male	Number	2021	15384.770746391	21216.1833761719	10424.7623781599
DALYs (Disability-Adjusted Life Years)	Ecuador	Female	Number	2021	7924.9531456805	11144.731719485	5440.72066714982
DALYs (Disability-Adjusted Life Years)	Ecuador	Both	Number	2021	23309.7238920715	32407.0943813904	15652.8662317629
DALYs (Disability-Adjusted Life Years)	Egypt	Male	Number	1990	53901.5628186061	75161.0152525994	37056.0716197196
DALYs (Disability-Adjusted Life Years)	Egypt	Female	Number	1990	27435.4385391219	38603.1977935476	18448.5192076142
DALYs (Disability-Adjusted Life Years)	Egypt	Both	Number	1990	81337.001357728	114586.364319176	56167.5294086212
DALYs (Disability-Adjusted Life Years)	Egypt	Male	Number	2021	104737.997629483	146711.440289353	70324.7096630509
DALYs (Disability-Adjusted Life Years)	Egypt	Female	Number	2021	51296.1359441644	72698.4630889555	34852.107549666
DALYs (Disability-Adjusted Life Years)	Egypt	Both	Number	2021	156034.133573647	220041.342205329	105616.614431878
DALYs (Disability-Adjusted Life Years)	El Salvador	Male	Number	1990	4924.38944764455	6830.97634657036	3486.78967305013
DALYs (Disability-Adjusted Life Years)	El Salvador	Female	Number	1990	2658.41616426827	3734.86562145962	1784.65590596633
DALYs (Disability-Adjusted Life Years)	El Salvador	Both	Number	1990	7582.80561191281	10626.4807886398	5418.4003747598
DALYs (Disability-Adjusted Life Years)	El Salvador	Male	Number	2021	5793.05542302118	8189.49347502512	3972.92443418392
DALYs (Disability-Adjusted Life Years)	El Salvador	Female	Number	2021	3232.14137978297	4564.34672897173	2230.32283207342
DALYs (Disability-Adjusted Life Years)	El Salvador	Both	Number	2021	9025.19680280415	12600.9305718804	6119.10427831622
DALYs (Disability-Adjusted Life Years)	Equatorial Guinea	Male	Number	1990	452.37379806261	638.02326915464	308.926581075083
DALYs (Disability-Adjusted Life Years)	Equatorial Guinea	Female	Number	1990	264.450723792749	369.239857724648	181.427797589152
DALYs (Disability-Adjusted Life Years)	Equatorial Guinea	Both	Number	1990	716.824521855361	1012.60869216553	494.619059284339
DALYs (Disability-Adjusted Life Years)	Equatorial Guinea	Male	Number	2021	1945.11363709809	2790.56084518021	1320.01624739137
DALYs (Disability-Adjusted Life Years)	Equatorial Guinea	Female	Number	2021	862.180461030288	1227.26910305061	584.092998045957
DALYs (Disability-Adjusted Life Years)	Equatorial Guinea	Both	Number	2021	2807.29409812838	4026.66780119332	1914.77989732407
DALYs (Disability-Adjusted Life Years)	Eritrea	Male	Number	1990	3834.26715260795	5362.06483299758	2680.49826513279
DALYs (Disability-Adjusted Life Years)	Eritrea	Female	Number	1990	2109.48964461889	2977.48097140656	1445.67323361432
DALYs (Disability-Adjusted Life Years)	Eritrea	Both	Number	1990	5943.75679722685	8297.58836884279	4110.59834002446
DALYs (Disability-Adjusted Life Years)	Eritrea	Male	Number	2021	7652.02400399856	10850.1522814776	5277.99811938917
DALYs (Disability-Adjusted Life Years)	Eritrea	Female	Number	2021	4011.50193287847	5682.05988281523	2750.79623186478
DALYs (Disability-Adjusted Life Years)	Eritrea	Both	Number	2021	11663.525936877	16478.4667514587	8067.67392451339
DALYs (Disability-Adjusted Life Years)	Estonia	Male	Number	1990	1671.05485420265	2337.36100934877	1138.08082113455
DALYs (Disability-Adjusted Life Years)	Estonia	Female	Number	1990	970.673683106049	1362.06922878011	692.570443451618
DALYs (Disability-Adjusted Life Years)	Estonia	Both	Number	1990	2641.7285373087	3672.20957700752	1841.80217723852
DALYs (Disability-Adjusted Life Years)	Estonia	Male	Number	2021	1424.39070864009	1954.2496473461	976.216372551115
DALYs (Disability-Adjusted Life Years)	Estonia	Female	Number	2021	765.970851780367	1060.6075789538	536.684965872982
DALYs (Disability-Adjusted Life Years)	Estonia	Both	Number	2021	2190.36156042046	3016.45342198802	1509.22473663887
DALYs (Disability-Adjusted Life Years)	Eswatini	Male	Number	1990	892.538035637211	1244.67004932814	614.727656728662
DALYs (Disability-Adjusted Life Years)	Eswatini	Female	Number	1990	533.876104687407	764.691921746976	365.673817677829
DALYs (Disability-Adjusted Life Years)	Eswatini	Both	Number	1990	1426.41414032462	1991.22242120549	961.212092203755
DALYs (Disability-Adjusted Life Years)	Eswatini	Male	Number	2021	1293.27732646891	1818.8207225682	886.618022288152
DALYs (Disability-Adjusted Life Years)	Eswatini	Female	Number	2021	715.574885462265	1008.07347338028	502.560267327301
DALYs (Disability-Adjusted Life Years)	Eswatini	Both	Number	2021	2008.85221193117	2808.51339111812	1387.85469983575
DALYs (Disability-Adjusted Life Years)	Ethiopia	Male	Number	1990	56531.4511340456	79136.8949851005	39063.368517249
DALYs (Disability-Adjusted Life Years)	Ethiopia	Female	Number	1990	31157.8573384187	43850.0533772749	21613.9609799915
DALYs (Disability-Adjusted Life Years)	Ethiopia	Both	Number	1990	87689.3084724643	123243.731079821	60603.1494971317
DALYs (Disability-Adjusted Life Years)	Ethiopia	Male	Number	2021	126356.531510852	179184.436492474	87265.2010699686
DALYs (Disability-Adjusted Life Years)	Ethiopia	Female	Number	2021	67316.8830317947	93842.8788924301	46253.0289027247
DALYs (Disability-Adjusted Life Years)	Ethiopia	Both	Number	2021	193673.414542647	271797.158933081	133619.461509903
DALYs (Disability-Adjusted Life Years)	Fiji	Male	Number	1990	692.86684022435	973.223657176524	473.151607798277
DALYs (Disability-Adjusted Life Years)	Fiji	Female	Number	1990	327.725079409899	454.781172830959	223.348181465751
DALYs (Disability-Adjusted Life Years)	Fiji	Both	Number	1990	1020.59191963425	1423.3772962477	704.777971864189
DALYs (Disability-Adjusted Life Years)	Fiji	Male	Number	2021	822.438649445081	1180.84658282453	558.818011483598
DALYs (Disability-Adjusted Life Years)	Fiji	Female	Number	2021	383.442312796756	538.500249844274	258.87781499314
DALYs (Disability-Adjusted Life Years)	Fiji	Both	Number	2021	1205.88096224184	1731.24507717565	828.691508581265
DALYs (Disability-Adjusted Life Years)	Finland	Male	Number	1990	5317.40678535917	7562.25003554655	3614.04057476045
DALYs (Disability-Adjusted Life Years)	Finland	Female	Number	1990	2131.36375421492	2996.51162886201	1441.01666264036
DALYs (Disability-Adjusted Life Years)	Finland	Both	Number	1990	7448.77053957409	10523.2326515471	5069.60061166577
DALYs (Disability-Adjusted Life Years)	Finland	Male	Number	2021	5601.46425580101	7941.03905822092	3839.69816101636
DALYs (Disability-Adjusted Life Years)	Finland	Female	Number	2021	2199.13217071236	3084.95893827167	1494.90849774409
DALYs (Disability-Adjusted Life Years)	Finland	Both	Number	2021	7800.59642651338	10900.0831280241	5345.85762012796
DALYs (Disability-Adjusted Life Years)	France	Male	Number	1990	65912.4730266199	91503.1791006917	44416.5482297824
DALYs (Disability-Adjusted Life Years)	France	Female	Number	1990	25053.128480668	34166.3318237772	17347.8110501541
DALYs (Disability-Adjusted Life Years)	France	Both	Number	1990	90965.6015072878	125627.504330746	61086.6325034822
DALYs (Disability-Adjusted Life Years)	France	Male	Number	2021	73404.3545636336	102735.727302165	50841.8097564104
DALYs (Disability-Adjusted Life Years)	France	Female	Number	2021	27864.0381710045	39576.2439652155	19039.4313130292
DALYs (Disability-Adjusted Life Years)	France	Both	Number	2021	101268.392734638	141723.002571407	69593.7951154528
DALYs (Disability-Adjusted Life Years)	Gabon	Male	Number	1990	1096.23810301377	1506.81428440545	754.742388670199
DALYs (Disability-Adjusted Life Years)	Gabon	Female	Number	1990	607.396210613977	873.689341418372	427.439393061957
DALYs (Disability-Adjusted Life Years)	Gabon	Both	Number	1990	1703.63431362775	2350.84826747146	1170.42982458002
DALYs (Disability-Adjusted Life Years)	Gabon	Male	Number	2021	2017.0171347393	2812.09831990678	1358.72115402085
DALYs (Disability-Adjusted Life Years)	Gabon	Female	Number	2021	1163.28800733137	1641.17396805455	784.095219033802
DALYs (Disability-Adjusted Life Years)	Gabon	Both	Number	2021	3180.30514207067	4428.04372225304	2156.51456791774
DALYs (Disability-Adjusted Life Years)	Gambia	Male	Number	1990	1131.29787034606	1592.93677465886	751.588895950378
DALYs (Disability-Adjusted Life Years)	Gambia	Female	Number	1990	614.309602545024	849.214480685171	418.282151704876
DALYs (Disability-Adjusted Life Years)	Gambia	Both	Number	1990	1745.60747289108	2443.59306219217	1169.80523007098
DALYs (Disability-Adjusted Life Years)	Gambia	Male	Number	2021	2741.58010023526	3788.7464002558	1889.95851429361
DALYs (Disability-Adjusted Life Years)	Gambia	Female	Number	2021	1510.51	2145.44591411542	1041.23901369203
DALYs (Disability-Adjusted Life Years)	Gambia	Both	Number	2021	4252.08539168225	5888.45	2958.56685804206
DALYs (Disability-Adjusted Life Years)	Georgia	Male	Number	1990	5876.15585173097	8213.18077604035	3978.17150308703
DALYs (Disability-Adjusted Life Years)	Georgia	Female	Number	1990	3405.60159070642	4681.20939755567	2351.40758518707
DALYs (Disability-Adjusted Life Years)	Georgia	Both	Number	1990	9281.75744243739	12973.0316354149	6283.00614393656
DALYs (Disability-Adjusted Life Years)	Georgia	Male	Number	2021	3750.94836066477	5266.70569202212	2609.78772075232
DALYs (Disability-Adjusted Life Years)	Georgia	Female	Number	2021	2069.9233444507	2961.23966994389	1438.81975384161
DALYs (Disability-Adjusted Life Years)	Georgia	Both	Number	2021	5820.87170511548	8208.62728711477	4080.35748904314
DALYs (Disability-Adjusted Life Years)	Germany	Male	Number	1990	90371.9364558254	126451.482063407	60901.5636719496
DALYs (Disability-Adjusted Life Years)	Germany	Female	Number	1990	34473.211316966	49128.5587679852	23269.7643603982
DALYs (Disability-Adjusted Life Years)	Germany	Both	Number	1990	124845.147772791	175275.144538377	83870.4598598151
DALYs (Disability-Adjusted Life Years)	Germany	Male	Number	2021	96436.8307698112	134751.317460519	66427.9529604951
DALYs (Disability-Adjusted Life Years)	Germany	Female	Number	2021	34380.1149266624	47907.2227852644	23521.9324516997
DALYs (Disability-Adjusted Life Years)	Germany	Both	Number	2021	130816.945696473	181611.06086474	90462.5487647187
DALYs (Disability-Adjusted Life Years)	Ghana	Male	Number	1990	16981.0334712236	23613.537719184	11827.6905268821
DALYs (Disability-Adjusted Life Years)	Ghana	Female	Number	1990	9346.73772192113	13119.0824111994	6475.11986371674
DALYs (Disability-Adjusted Life Years)	Ghana	Both	Number	1990	26327.7711931447	36764.2342500089	18380.6483740822
DALYs (Disability-Adjusted Life Years)	Ghana	Male	Number	2021	38696.5515441116	54754.7219854096	25756.6451660403
DALYs (Disability-Adjusted Life Years)	Ghana	Female	Number	2021	21707.2211838299	30487.8621961745	14932.5447011968
DALYs (Disability-Adjusted Life Years)	Ghana	Both	Number	2021	60403.7727279415	84566.4578434015	40599.8795794038
DALYs (Disability-Adjusted Life Years)	Greece	Male	Number	1990	12063.9573238465	16972.9003186513	8250.80354648827
DALYs (Disability-Adjusted Life Years)	Greece	Female	Number	1990	4539.3871808942	6349.23902881634	3032.82631246401
DALYs (Disability-Adjusted Life Years)	Greece	Both	Number	1990	16603.3445047407	23540.2900901019	11315.5107893618
DALYs (Disability-Adjusted Life Years)	Greece	Male	Number	2021	10978.6064560253	15597.6239700536	7359.78230081535
DALYs (Disability-Adjusted Life Years)	Greece	Female	Number	2021	4204.03477454988	5940.36455434755	2848.34737891942
DALYs (Disability-Adjusted Life Years)	Greece	Both	Number	2021	15182.6412305752	21413.2420801096	10277.0211522853
DALYs (Disability-Adjusted Life Years)	Greenland	Male	Number	1990	76.211806401147	107.906147806452	52.4401571554774
DALYs (Disability-Adjusted Life Years)	Greenland	Female	Number	1990	31.9541766984523	45.6329108028671	21.6774913040165
DALYs (Disability-Adjusted Life Years)	Greenland	Both	Number	1990	108.165983099599	153.574481329062	74.9871931766016
DALYs (Disability-Adjusted Life Years)	Greenland	Male	Number	2021	73.0189095793185	102.509721367137	49.885517865721
DALYs (Disability-Adjusted Life Years)	Greenland	Female	Number	2021	32.0478617732541	44.1272529825043	22.1712684683803
DALYs (Disability-Adjusted Life Years)	Greenland	Both	Number	2021	105.066771352573	147.866754898394	72.7066580109125
DALYs (Disability-Adjusted Life Years)	Grenada	Male	Number	1990	74.7650373129553	102.327	51.6826079222149
DALYs (Disability-Adjusted Life Years)	Grenada	Female	Number	1990	39.4411401131878	57.0608042886537	26.6551489228322
DALYs (Disability-Adjusted Life Years)	Grenada	Both	Number	1990	114.206177426143	159.798740161439	78.0593073526232
DALYs (Disability-Adjusted Life Years)	Grenada	Male	Number	2021	89.5308720739689	124.627428575387	61.6608193527139
DALYs (Disability-Adjusted Life Years)	Grenada	Female	Number	2021	42.9782019352812	61.1941007764967	29.5755791653553
DALYs (Disability-Adjusted Life Years)	Grenada	Both	Number	2021	132.50907400925	185.147881215045	91.892866837443
DALYs (Disability-Adjusted Life Years)	Guam	Male	Number	1990	138.944528639513	193.021488157803	93.9613744414271
DALYs (Disability-Adjusted Life Years)	Guam	Female	Number	1990	57.2726156830032	82.3644354232383	39.0207
DALYs (Disability-Adjusted Life Years)	Guam	Both	Number	1990	196.217144322516	274.351695668546	133.41426045547
DALYs (Disability-Adjusted Life Years)	Guam	Male	Number	2021	147.024221053448	206.180979788081	98.8856635778967
DALYs (Disability-Adjusted Life Years)	Guam	Female	Number	2021	65.5373695040273	92.8562268267365	45.2574571579596
DALYs (Disability-Adjusted Life Years)	Guam	Both	Number	2021	212.561590557475	299.533195566976	142.994674544652
DALYs (Disability-Adjusted Life Years)	Guatemala	Male	Number	1990	7774.81567054711	10932.8727432049	5386.19161569766
DALYs (Disability-Adjusted Life Years)	Guatemala	Female	Number	1990	4131.08325342387	5845.18755314312	2679.79612188442
DALYs (Disability-Adjusted Life Years)	Guatemala	Both	Number	1990	11905.898923971	16751.0270489467	8220.48343719172
DALYs (Disability-Adjusted Life Years)	Guatemala	Male	Number	2021	14293.544794047	20074.7200590804	9940.98692223544
DALYs (Disability-Adjusted Life Years)	Guatemala	Female	Number	2021	7650.17817211636	10996.6599182739	5180.67607262948
DALYs (Disability-Adjusted Life Years)	Guatemala	Both	Number	2021	21943.7229661634	30974.1744742239	15139.4584694295
DALYs (Disability-Adjusted Life Years)	Guinea	Male	Number	1990	6515.99702430229	9127.38825690834	4420.67604298258
DALYs (Disability-Adjusted Life Years)	Guinea	Female	Number	1990	3730.87132105813	5327.5348117889	2547.60781228277
DALYs (Disability-Adjusted Life Years)	Guinea	Both	Number	1990	10246.8683453604	14497.4336784392	7151.82140541211
DALYs (Disability-Adjusted Life Years)	Guinea	Male	Number	2021	14878.4017636551	20890.4591606327	10356.0290887498
DALYs (Disability-Adjusted Life Years)	Guinea	Female	Number	2021	8505.89696855027	11888.833493027	5812.10835427346
DALYs (Disability-Adjusted Life Years)	Guinea	Both	Number	2021	23384.2987322054	32675.8125196278	15957.2127957026
DALYs (Disability-Adjusted Life Years)	Guinea-Bissau	Male	Number	1990	1087.38328797644	1540.8309023361	755.483197802974
DALYs (Disability-Adjusted Life Years)	Guinea-Bissau	Female	Number	1990	636.993118746046	906.512506007985	431.189907538745
DALYs (Disability-Adjusted Life Years)	Guinea-Bissau	Both	Number	1990	1724.37640672248	2447.58256965043	1190.21735342894
DALYs (Disability-Adjusted Life Years)	Guinea-Bissau	Male	Number	2021	2288.80998738837	3217.45144090065	1574.51968690578
DALYs (Disability-Adjusted Life Years)	Guinea-Bissau	Female	Number	2021	1298.63190678866	1849.50771943976	911.175907599858
DALYs (Disability-Adjusted Life Years)	Guinea-Bissau	Both	Number	2021	3587.44189417703	5031.06743816568	2472.05883234732
DALYs (Disability-Adjusted Life Years)	Guyana	Male	Number	1990	660.342351812355	919.712849294092	455.825709460444
DALYs (Disability-Adjusted Life Years)	Guyana	Female	Number	1990	355.478602275734	502.432584518504	241.072397843724
DALYs (Disability-Adjusted Life Years)	Guyana	Both	Number	1990	1015.82095408809	1428.11359009296	699.363738646568
DALYs (Disability-Adjusted Life Years)	Guyana	Male	Number	2021	625.582730539716	863.936308994872	420.571972970515
DALYs (Disability-Adjusted Life Years)	Guyana	Female	Number	2021	330.483934726434	462.864703480037	229.026598863208
DALYs (Disability-Adjusted Life Years)	Guyana	Both	Number	2021	956.066665266149	1332.04032015804	646.70475248348
DALYs (Disability-Adjusted Life Years)	Haiti	Male	Number	1990	5065.31102576756	7094.31438134635	3573.33268562326
DALYs (Disability-Adjusted Life Years)	Haiti	Female	Number	1990	2808.55743029498	3977.73187764596	1946.66438675961
DALYs (Disability-Adjusted Life Years)	Haiti	Both	Number	1990	7873.86845606254	11109.5382407079	5531.29022724508
DALYs (Disability-Adjusted Life Years)	Haiti	Male	Number	2021	10221.4511772595	14553.0641918985	6947.05994629697
DALYs (Disability-Adjusted Life Years)	Haiti	Female	Number	2021	5461.7984660879	7789.14869250432	3778.78260186563
DALYs (Disability-Adjusted Life Years)	Haiti	Both	Number	2021	15683.2496433474	22195.3678933763	10695.1791591775
DALYs (Disability-Adjusted Life Years)	Honduras	Male	Number	1990	4514.48726380964	6399.59404653521	3098.4722057891
DALYs (Disability-Adjusted Life Years)	Honduras	Female	Number	1990	2338.24487605445	3310.83995247587	1573.44125344456
DALYs (Disability-Adjusted Life Years)	Honduras	Both	Number	1990	6852.73213986409	9637.74596808085	4781.61490352014
DALYs (Disability-Adjusted Life Years)	Honduras	Male	Number	2021	9321.27649869106	13123.7231045149	6398.32144482011
DALYs (Disability-Adjusted Life Years)	Honduras	Female	Number	2021	4941.70131427132	7077.97626575768	3355.40829868143
DALYs (Disability-Adjusted Life Years)	Honduras	Both	Number	2021	14262.9778129624	20192.9183889541	9708.66558424169
DALYs (Disability-Adjusted Life Years)	Hungary	Male	Number	1990	11302.8588611968	15856.8	7814.98061994991
DALYs (Disability-Adjusted Life Years)	Hungary	Female	Number	1990	6358.34528725417	8809.36557990872	4308.03821017727
DALYs (Disability-Adjusted Life Years)	Hungary	Both	Number	1990	17661.204148451	24839.2333909831	12196.0913969795
DALYs (Disability-Adjusted Life Years)	Hungary	Male	Number	2021	10537.4640886851	14583.2804481812	7218.58496336825
DALYs (Disability-Adjusted Life Years)	Hungary	Female	Number	2021	5663.2045765265	7754.69746717886	3866.84282521916
DALYs (Disability-Adjusted Life Years)	Hungary	Both	Number	2021	16200.6686652116	22379.6635842237	11131.2941983086
DALYs (Disability-Adjusted Life Years)	Iceland	Male	Number	1990	355.738425341405	495.841665470898	244.760966427035
DALYs (Disability-Adjusted Life Years)	Iceland	Female	Number	1990	130.111736104617	182.897033431173	90.6642579549968
DALYs (Disability-Adjusted Life Years)	Iceland	Both	Number	1990	485.850161446021	686.617234719246	336.088
DALYs (Disability-Adjusted Life Years)	Iceland	Male	Number	2021	488.200748492933	676.877381925078	339.897033434835
DALYs (Disability-Adjusted Life Years)	Iceland	Female	Number	2021	172.736480643188	239.678404825923	116.427936541765
DALYs (Disability-Adjusted Life Years)	Iceland	Both	Number	2021	660.937229136121	916.501135870508	458.387518027605
DALYs (Disability-Adjusted Life Years)	India	Male	Number	1990	785542.667949653	1105007.64062253	539639.998693413
DALYs (Disability-Adjusted Life Years)	India	Female	Number	1990	382593.277938198	536749.492136767	264572.105496188
DALYs (Disability-Adjusted Life Years)	India	Both	Number	1990	1168135.94588785	1647738.99124668	803219.856562571
DALYs (Disability-Adjusted Life Years)	India	Male	Number	2021	1267141.31055622	1782456.03013285	860351.848171836
DALYs (Disability-Adjusted Life Years)	India	Female	Number	2021	620001.423229064	871123.251062754	428537.957266203
DALYs (Disability-Adjusted Life Years)	India	Both	Number	2021	1887142.73378528	2649047.78960429	1285675.26666986
DALYs (Disability-Adjusted Life Years)	Indonesia	Male	Number	1990	143123.826103518	200182.59738862	98538.8931296885
DALYs (Disability-Adjusted Life Years)	Indonesia	Female	Number	1990	86333.3146156359	121323.43540133	58830.0638174607
DALYs (Disability-Adjusted Life Years)	Indonesia	Both	Number	1990	229457.140719154	322857.002970493	157216.222117011
DALYs (Disability-Adjusted Life Years)	Indonesia	Male	Number	2021	218824.542440665	309606.026417542	146868.714144202
DALYs (Disability-Adjusted Life Years)	Indonesia	Female	Number	2021	124100.139785423	173848.682413773	84165.0236715492
DALYs (Disability-Adjusted Life Years)	Indonesia	Both	Number	2021	342924.682226088	484116.605971923	230157.951121034
DALYs (Disability-Adjusted Life Years)	Iran (Islamic Republic of)	Male	Number	1990	57892.7330707882	80720.7482642698	39479.9043518161
DALYs (Disability-Adjusted Life Years)	Iran (Islamic Republic of)	Female	Number	1990	28679.6283975567	39907.6662785075	19598.9938437071
DALYs (Disability-Adjusted Life Years)	Iran (Islamic Republic of)	Both	Number	1990	86572.3614683448	120628.414542777	58946.8174397667
DALYs (Disability-Adjusted Life Years)	Iran (Islamic Republic of)	Male	Number	2021	85303.2655529666	120079.171652063	58326.2494917306
DALYs (Disability-Adjusted Life Years)	Iran (Islamic Republic of)	Female	Number	2021	40858.8903831789	57201.2813440065	27713.4922839372
DALYs (Disability-Adjusted Life Years)	Iran (Islamic Republic of)	Both	Number	2021	126162.155936145	178256.431056491	85750.6766863821
DALYs (Disability-Adjusted Life Years)	Iraq	Male	Number	1990	16565.4010872336	22952.1405268149	11358.7824469231
DALYs (Disability-Adjusted Life Years)	Iraq	Female	Number	1990	8639.20938153985	12189.7949187036	5856.04061784015
DALYs (Disability-Adjusted Life Years)	Iraq	Both	Number	1990	25204.6104687734	35299.8524785277	17101.1393113575
DALYs (Disability-Adjusted Life Years)	Iraq	Male	Number	2021	37467.3457580197	53240.5927991538	25564.0736142715
DALYs (Disability-Adjusted Life Years)	Iraq	Female	Number	2021	18811.2182416295	26070.207837654	13133.9114404663
DALYs (Disability-Adjusted Life Years)	Iraq	Both	Number	2021	56278.5639996492	78841.6987038206	38560.5589537774
DALYs (Disability-Adjusted Life Years)	Ireland	Male	Number	1990	5006.28314236091	6999.06734886442	3478.59659405642
DALYs (Disability-Adjusted Life Years)	Ireland	Female	Number	1990	1917.80834642855	2688.29665680592	1329.63715906173
DALYs (Disability-Adjusted Life Years)	Ireland	Both	Number	1990	6924.09148878946	9671.84417967102	4824.11821101414
DALYs (Disability-Adjusted Life Years)	Ireland	Male	Number	2021	6880.82053182258	9525.13776364869	4689.09950024258
DALYs (Disability-Adjusted Life Years)	Ireland	Female	Number	2021	2637.83974167552	3759.2541042482	1816.40288303881
DALYs (Disability-Adjusted Life Years)	Ireland	Both	Number	2021	9518.66027349811	13219.1523795468	6520.24524774989
DALYs (Disability-Adjusted Life Years)	Israel	Male	Number	1990	5350.56276553313	7481.28248560756	3739.60391972729
DALYs (Disability-Adjusted Life Years)	Israel	Female	Number	1990	2113.8406428248	3006.39075144694	1442.96110677556
DALYs (Disability-Adjusted Life Years)	Israel	Both	Number	1990	7464.40340835793	10360.5175674566	5218.96027150919
DALYs (Disability-Adjusted Life Years)	Israel	Male	Number	2021	10180.8905736357	14201.4950904095	6922.9909985365
DALYs (Disability-Adjusted Life Years)	Israel	Female	Number	2021	3923.11946690898	5607.38084567238	2707.30204822034
DALYs (Disability-Adjusted Life Years)	Israel	Both	Number	2021	14104.0100405447	19848.7224248187	9652.2444495629
DALYs (Disability-Adjusted Life Years)	Italy	Male	Number	1990	70751.3533233142	99053.8789399301	48607.6364173233
DALYs (Disability-Adjusted Life Years)	Italy	Female	Number	1990	28476.2088268655	39690.8550967353	19671.6520634029
DALYs (Disability-Adjusted Life Years)	Italy	Both	Number	1990	99227.5621501798	138375.068142189	67921.4886436689
DALYs (Disability-Adjusted Life Years)	Italy	Male	Number	2021	72736.8219837763	102547.603831972	50390.7919481813
DALYs (Disability-Adjusted Life Years)	Italy	Female	Number	2021	28299.4317261407	39495.9838222013	19498.359064245
DALYs (Disability-Adjusted Life Years)	Italy	Both	Number	2021	101036.253709917	141835.324902698	69889.1510124263
DALYs (Disability-Adjusted Life Years)	Jamaica	Male	Number	1990	2082.96141134837	2912.75422604413	1425.40886369341
DALYs (Disability-Adjusted Life Years)	Jamaica	Female	Number	1990	1103.26189365041	1532.9983333513	756.867313780351
DALYs (Disability-Adjusted Life Years)	Jamaica	Both	Number	1990	3186.22330499878	4472.34703586333	2161.11121487501
DALYs (Disability-Adjusted Life Years)	Jamaica	Male	Number	2021	2411.72128693436	3338.24073819704	1699.12000618268
DALYs (Disability-Adjusted Life Years)	Jamaica	Female	Number	2021	1227.30956954809	1716.66009528278	843.673307842051
DALYs (Disability-Adjusted Life Years)	Jamaica	Both	Number	2021	3639.03085648246	5064.54157385981	2551.67039227526
DALYs (Disability-Adjusted Life Years)	Japan	Male	Number	1990	237173.510384699	328191.366350688	164794.704081268
DALYs (Disability-Adjusted Life Years)	Japan	Female	Number	1990	99034.5664746497	136481.646864029	68178.740684399
DALYs (Disability-Adjusted Life Years)	Japan	Both	Number	1990	336208.076859349	465749.214384191	234691
DALYs (Disability-Adjusted Life Years)	Japan	Male	Number	2021	239682.243558695	334948.479298818	166419.801149612
DALYs (Disability-Adjusted Life Years)	Japan	Female	Number	2021	100957.588419628	139386.276681894	69431.5595629479
DALYs (Disability-Adjusted Life Years)	Japan	Both	Number	2021	340639.831978324	476164.012929658	236443.76783083
DALYs (Disability-Adjusted Life Years)	Jordan	Male	Number	1990	3972.98873827846	5697.4088493517	2674.38509890726
DALYs (Disability-Adjusted Life Years)	Jordan	Female	Number	1990	1902.68254790156	2718.95668729579	1274.66494435865
DALYs (Disability-Adjusted Life Years)	Jordan	Both	Number	1990	5875.67128618002	8403.09756986274	4019.27936084566
DALYs (Disability-Adjusted Life Years)	Jordan	Male	Number	2021	13281.5465501085	18684.2444746193	9035.81543797266
DALYs (Disability-Adjusted Life Years)	Jordan	Female	Number	2021	5894.30244903286	8232.02765894583	3969.67720768594
DALYs (Disability-Adjusted Life Years)	Jordan	Both	Number	2021	19175.8489991413	26861.3145488329	13069.1758111867
DALYs (Disability-Adjusted Life Years)	Kazakhstan	Male	Number	1990	17671.5509504308	25150.0047625801	12242.9815545479
DALYs (Disability-Adjusted Life Years)	Kazakhstan	Female	Number	1990	9989.46414661337	14069.1960987212	6920.16975436821
DALYs (Disability-Adjusted Life Years)	Kazakhstan	Both	Number	1990	27661.0150970442	39201.8481767658	19048.1532469689
DALYs (Disability-Adjusted Life Years)	Kazakhstan	Male	Number	2021	20700.0128731137	29285.3864660686	14346.6686370141
DALYs (Disability-Adjusted Life Years)	Kazakhstan	Female	Number	2021	11405.5833189139	16121.8399942415	7835.8220555809
DALYs (Disability-Adjusted Life Years)	Kazakhstan	Both	Number	2021	32105.5961920277	45638.7758077075	22340.0844061863
DALYs (Disability-Adjusted Life Years)	Kenya	Male	Number	1990	26930.9923692644	37658.9188148249	18550.3769438415
DALYs (Disability-Adjusted Life Years)	Kenya	Female	Number	1990	14907.4562685036	21127.4175806203	10239.3419879939
DALYs (Disability-Adjusted Life Years)	Kenya	Both	Number	1990	41838.448637768	58780.729714608	28593.5217665997
DALYs (Disability-Adjusted Life Years)	Kenya	Male	Number	2021	58002.4135242392	81670.2732531212	39589.4379975654
DALYs (Disability-Adjusted Life Years)	Kenya	Female	Number	2021	31579.8673969732	44517.5341528125	21850.5034712952
DALYs (Disability-Adjusted Life Years)	Kenya	Both	Number	2021	89582.2809212124	125927.456450638	61197.6814257481
DALYs (Disability-Adjusted Life Years)	Kiribati	Male	Number	1990	63.8886626893656	90.4164472250992	43.443610052293
DALYs (Disability-Adjusted Life Years)	Kiribati	Female	Number	1990	31.6396375766589	44.9488531938941	21.5451980537207
DALYs (Disability-Adjusted Life Years)	Kiribati	Both	Number	1990	95.5283002660246	133.751310232433	65.5591019011188
DALYs (Disability-Adjusted Life Years)	Kiribati	Male	Number	2021	102.243364677355	142.045931867182	70.4293048514108
DALYs (Disability-Adjusted Life Years)	Kiribati	Female	Number	2021	51.1416704230899	73.1188542396831	34.4227936376662
DALYs (Disability-Adjusted Life Years)	Kiribati	Both	Number	2021	153.385035100445	214.854522553419	105.758447412727
DALYs (Disability-Adjusted Life Years)	Kuwait	Male	Number	1990	2022.40052837445	2882.55996808403	1371.11173458541
DALYs (Disability-Adjusted Life Years)	Kuwait	Female	Number	1990	794.078344611935	1116.54512695181	535.59004960847
DALYs (Disability-Adjusted Life Years)	Kuwait	Both	Number	1990	2816.47887298638	3992.75862075543	1944.78222675386
DALYs (Disability-Adjusted Life Years)	Kuwait	Male	Number	2021	4979.89035951176	6935.19012607415	3324.2036428304
DALYs (Disability-Adjusted Life Years)	Kuwait	Female	Number	2021	2286.04982908983	3124.18657708422	1500.53479817096
DALYs (Disability-Adjusted Life Years)	Kuwait	Both	Number	2021	7265.94018860159	10244.0360854852	4864.05786682843
DALYs (Disability-Adjusted Life Years)	Kyrgyzstan	Male	Number	1990	4859.33880295357	6852.7758250918	3393.71241688835
DALYs (Disability-Adjusted Life Years)	Kyrgyzstan	Female	Number	1990	2710.31554027174	3798.4620736146	1893.08066179425
DALYs (Disability-Adjusted Life Years)	Kyrgyzstan	Both	Number	1990	7569.65434322531	10576.0867195686	5281.19183049658
DALYs (Disability-Adjusted Life Years)	Kyrgyzstan	Male	Number	2021	7648.52220993176	10701.2081622768	5125.47851322081
DALYs (Disability-Adjusted Life Years)	Kyrgyzstan	Female	Number	2021	4131.3510934226	5821.16206267918	2793.26586800156
DALYs (Disability-Adjusted Life Years)	Kyrgyzstan	Both	Number	2021	11779.8733033544	16663.7645801179	7913.34836263321
DALYs (Disability-Adjusted Life Years)	Lao People's Democratic Republic	Male	Number	1990	3530.70783350473	4935.96964321968	2466.81953013249
DALYs (Disability-Adjusted Life Years)	Lao People's Democratic Republic	Female	Number	1990	1812.78603141069	2578.90949502072	1244.19107473532
DALYs (Disability-Adjusted Life Years)	Lao People's Democratic Republic	Both	Number	1990	5343.49386491542	7540.48604103805	3721.6054938584
DALYs (Disability-Adjusted Life Years)	Lao People's Democratic Republic	Male	Number	2021	6497.38078611958	9234.65261513354	4411.9089665565
DALYs (Disability-Adjusted Life Years)	Lao People's Democratic Republic	Female	Number	2021	3096.0209531511	4394.49369953013	2106.0972627446
DALYs (Disability-Adjusted Life Years)	Lao People's Democratic Republic	Both	Number	2021	9593.4017392707	13524.9701504604	6534.92715989549
DALYs (Disability-Adjusted Life Years)	Latvia	Male	Number	1990	2774.41726571997	3917.06871639683	1866.87897167208
DALYs (Disability-Adjusted Life Years)	Latvia	Female	Number	1990	1647.04624211864	2265.53008725437	1138.06056124776
DALYs (Disability-Adjusted Life Years)	Latvia	Both	Number	1990	4421.46350783861	6262.93965153999	2960.80747089275
DALYs (Disability-Adjusted Life Years)	Latvia	Male	Number	2021	1927.01537432943	2700.39255768028	1335.39379480174
DALYs (Disability-Adjusted Life Years)	Latvia	Female	Number	2021	1087.6876323196	1521.9818385266	751.952665687261
DALYs (Disability-Adjusted Life Years)	Latvia	Both	Number	2021	3014.70300664903	4221.51053043817	2093.08505046137
DALYs (Disability-Adjusted Life Years)	Lebanon	Male	Number	1990	3112.05221548244	4304.02479381767	2147.41768563115
DALYs (Disability-Adjusted Life Years)	Lebanon	Female	Number	1990	1743.89807847691	2453.62349766655	1229.2222092932
DALYs (Disability-Adjusted Life Years)	Lebanon	Both	Number	1990	4855.95029395935	6774.02308610481	3379.79463012986
DALYs (Disability-Adjusted Life Years)	Lebanon	Male	Number	2021	5836.9172828457	8206.9172007623	3960.45759962251
DALYs (Disability-Adjusted Life Years)	Lebanon	Female	Number	2021	3064.04210414278	4226.45704440126	2055.03673026797
DALYs (Disability-Adjusted Life Years)	Lebanon	Both	Number	2021	8900.95938698848	12446.2679750908	5936.25257975578
DALYs (Disability-Adjusted Life Years)	Lesotho	Male	Number	1990	1591.12821053035	2203.13109297131	1111.58736432911
DALYs (Disability-Adjusted Life Years)	Lesotho	Female	Number	1990	1017.35237792119	1437.82632798297	698.307795625478
DALYs (Disability-Adjusted Life Years)	Lesotho	Both	Number	1990	2608.48058845153	3641.0199169011	1784.23403609487
DALYs (Disability-Adjusted Life Years)	Lesotho	Male	Number	2021	2030.6717935055	2784.74318225297	1357.34436954452
DALYs (Disability-Adjusted Life Years)	Lesotho	Female	Number	2021	1143.99412728252	1633.86777060711	769.679623776974
DALYs (Disability-Adjusted Life Years)	Lesotho	Both	Number	2021	3174.66592078802	4366.27535523036	2192.51689368597
DALYs (Disability-Adjusted Life Years)	Liberia	Male	Number	1990	2733.89982811101	3856.35448212711	1839.89201187501
DALYs (Disability-Adjusted Life Years)	Liberia	Female	Number	1990	1491.04871486436	2111.1403151907	1028.71225294267
DALYs (Disability-Adjusted Life Years)	Liberia	Both	Number	1990	4224.94854297536	5977.84341560319	2903.6786089061
DALYs (Disability-Adjusted Life Years)	Liberia	Male	Number	2021	6366.16634640424	8829.93535272289	4381.30959020997
DALYs (Disability-Adjusted Life Years)	Liberia	Female	Number	2021	3300.7552484732	4614.16168196091	2207.54690771285
DALYs (Disability-Adjusted Life Years)	Liberia	Both	Number	2021	9666.92159487744	13461.9416111738	6559.23198980116
DALYs (Disability-Adjusted Life Years)	Libya	Male	Number	1990	4284.74333095961	6156.69678559347	2955.24414975837
DALYs (Disability-Adjusted Life Years)	Libya	Female	Number	1990	2098.42330377122	2917.22273605024	1470.02781226595
DALYs (Disability-Adjusted Life Years)	Libya	Both	Number	1990	6383.16663473083	9119.98526821156	4458.1912693651
DALYs (Disability-Adjusted Life Years)	Libya	Male	Number	2021	6689.03989482309	9445.10105880753	4514.22194671206
DALYs (Disability-Adjusted Life Years)	Libya	Female	Number	2021	3270.41783617176	4609.41585652379	2203.17844766047
DALYs (Disability-Adjusted Life Years)	Libya	Both	Number	2021	9959.45773099484	14055.6048963131	6741.43669634511
DALYs (Disability-Adjusted Life Years)	Lithuania	Male	Number	1990	3979.6143849458	5643.75138625477	2693.77
DALYs (Disability-Adjusted Life Years)	Lithuania	Female	Number	1990	2276.33373642193	3142.70484882382	1555.95
DALYs (Disability-Adjusted Life Years)	Lithuania	Both	Number	1990	6255.94812136773	8799.82381919962	4243.49975396703
DALYs (Disability-Adjusted Life Years)	Lithuania	Male	Number	2021	2820.29237168715	3946.0544317694	1935.66614361966
DALYs (Disability-Adjusted Life Years)	Lithuania	Female	Number	2021	1590.5819367718	2197.63105378478	1108.47925409892
DALYs (Disability-Adjusted Life Years)	Lithuania	Both	Number	2021	4410.87430845896	6136.08193761921	3032.49761175806
DALYs (Disability-Adjusted Life Years)	Luxembourg	Male	Number	1990	442.231154829472	603.621224258569	300.186469929205
DALYs (Disability-Adjusted Life Years)	Luxembourg	Female	Number	1990	166.427483848095	233.088243318593	114.943325186353
DALYs (Disability-Adjusted Life Years)	Luxembourg	Both	Number	1990	608.658638677567	842.126315040787	415.211312277909
DALYs (Disability-Adjusted Life Years)	Luxembourg	Male	Number	2021	766.63789217701	1059.02773162441	535.837772235966
DALYs (Disability-Adjusted Life Years)	Luxembourg	Female	Number	2021	272.50822527955	385.462240172695	183.824344731636
DALYs (Disability-Adjusted Life Years)	Luxembourg	Both	Number	2021	1039.14611745656	1434.97283478734	718.952356004652
DALYs (Disability-Adjusted Life Years)	Madagascar	Male	Number	1990	13486.9286632449	18975.145465592	9429.61191244278
DALYs (Disability-Adjusted Life Years)	Madagascar	Female	Number	1990	7391.17613043507	10308.3965710746	5031.33681825099
DALYs (Disability-Adjusted Life Years)	Madagascar	Both	Number	1990	20878.1	29162.4552545315	14562.3713403869
DALYs (Disability-Adjusted Life Years)	Madagascar	Male	Number	2021	32537.6635590125	45801.9817246539	22480.1363795745
DALYs (Disability-Adjusted Life Years)	Madagascar	Female	Number	2021	18023.6207141499	24992.9441775414	12352.8353792443
DALYs (Disability-Adjusted Life Years)	Madagascar	Both	Number	2021	50561.2842731624	70976.2031284301	35256.9671740165
DALYs (Disability-Adjusted Life Years)	Malawi	Male	Number	1990	10945.0782385928	15349.5270386027	7562.70150215905
DALYs (Disability-Adjusted Life Years)	Malawi	Female	Number	1990	6113.13893150784	8451.16192153754	4125.27557158222
DALYs (Disability-Adjusted Life Years)	Malawi	Both	Number	1990	17058.2171701006	23896.3569921772	11800.057749381
DALYs (Disability-Adjusted Life Years)	Malawi	Male	Number	2021	22011.571992906	30957.0177352633	15189.9622231808
DALYs (Disability-Adjusted Life Years)	Malawi	Female	Number	2021	12386.1452634592	17654.786667233	8509.89094808153
DALYs (Disability-Adjusted Life Years)	Malawi	Both	Number	2021	34397.7172563651	48404.7155389854	23412.9002816482
DALYs (Disability-Adjusted Life Years)	Malaysia	Male	Number	1990	16592.1626106145	23408.3586905321	11365.9668500032
DALYs (Disability-Adjusted Life Years)	Malaysia	Female	Number	1990	7978.31476545868	11591.5293854784	5370.98552731544
DALYs (Disability-Adjusted Life Years)	Malaysia	Both	Number	1990	24570.4773760732	34695.1	16656.2971238553
DALYs (Disability-Adjusted Life Years)	Malaysia	Male	Number	2021	30739.4698708862	42282.1983605357	21027.6299986667
DALYs (Disability-Adjusted Life Years)	Malaysia	Female	Number	2021	13477.5869167442	19122.8258820999	9262.34874692266
DALYs (Disability-Adjusted Life Years)	Malaysia	Both	Number	2021	44217.0567876304	62352.7747161619	30559.8876509236
DALYs (Disability-Adjusted Life Years)	Maldives	Male	Number	1990	207.58320341991	292.353498243101	142.984130827821
DALYs (Disability-Adjusted Life Years)	Maldives	Female	Number	1990	97.1506150882522	138.838133553202	65.1747003305707
DALYs (Disability-Adjusted Life Years)	Maldives	Both	Number	1990	304.733818508163	436.269193501452	204.295217293739
DALYs (Disability-Adjusted Life Years)	Maldives	Male	Number	2021	600.548845000194	845.790307914742	400.670096815816
DALYs (Disability-Adjusted Life Years)	Maldives	Female	Number	2021	171.175847702041	245.891836770565	116.376112890008
DALYs (Disability-Adjusted Life Years)	Maldives	Both	Number	2021	771.724692702236	1086.10301357549	515.255350023125
DALYs (Disability-Adjusted Life Years)	Mali	Male	Number	1990	9561.02991798487	13230.4459422255	6722.65473219953
DALYs (Disability-Adjusted Life Years)	Mali	Female	Number	1990	5375.95777917836	7652.15075019154	3597.11468737919
DALYs (Disability-Adjusted Life Years)	Mali	Both	Number	1990	14936.9876971632	20996.810635564	10284.2405999111
DALYs (Disability-Adjusted Life Years)	Mali	Male	Number	2021	27498.8243263817	38640.0132018116	18797.4544126887
DALYs (Disability-Adjusted Life Years)	Mali	Female	Number	2021	15071.1448829709	21559.7053708796	10554.3532847184
DALYs (Disability-Adjusted Life Years)	Mali	Both	Number	2021	42569.9692093526	59967.4710131713	29088.5019189935
DALYs (Disability-Adjusted Life Years)	Malta	Male	Number	1990	442.020071421687	619.283326862466	304.713796847255
DALYs (Disability-Adjusted Life Years)	Malta	Female	Number	1990	166.304517758104	228.70099644818	113.589243037789
DALYs (Disability-Adjusted Life Years)	Malta	Both	Number	1990	608.324589179792	851.822543056749	420.615888024915
DALYs (Disability-Adjusted Life Years)	Malta	Male	Number	2021	505.85558556169	709.118467521238	338.452860071943
DALYs (Disability-Adjusted Life Years)	Malta	Female	Number	2021	180.257131900948	252.655956125583	121.986789169425
DALYs (Disability-Adjusted Life Years)	Malta	Both	Number	2021	686.112717462637	962.665247554591	461.769643582591
DALYs (Disability-Adjusted Life Years)	Marshall Islands	Male	Number	1990	42.0168701514382	57.8139650246281	28.6551400429198
DALYs (Disability-Adjusted Life Years)	Marshall Islands	Female	Number	1990	19.7280577193629	27.3943126130838	13.5745628386451
DALYs (Disability-Adjusted Life Years)	Marshall Islands	Both	Number	1990	61.7449278708012	85.3612009150141	42.2119389524651
DALYs (Disability-Adjusted Life Years)	Marshall Islands	Male	Number	2021	50.349234259405	71.908715239248	35.0327123964929
DALYs (Disability-Adjusted Life Years)	Marshall Islands	Female	Number	2021	23.2411488482733	32.3871421586041	16.3096758189671
DALYs (Disability-Adjusted Life Years)	Marshall Islands	Both	Number	2021	73.5903831076782	104.175740991071	51.4685632176927
DALYs (Disability-Adjusted Life Years)	Mauritania	Male	Number	1990	2330.37725721712	3320.18082243468	1582.12092103274
DALYs (Disability-Adjusted Life Years)	Mauritania	Female	Number	1990	1282.58549890333	1802.46503666752	864.957083803009
DALYs (Disability-Adjusted Life Years)	Mauritania	Both	Number	1990	3612.96275612046	5145.54561408707	2483.90141829218
DALYs (Disability-Adjusted Life Years)	Mauritania	Male	Number	2021	5103.10910438016	7203.04737093635	3488.15460874314
DALYs (Disability-Adjusted Life Years)	Mauritania	Female	Number	2021	2818.58322891281	3969.29929999492	1913.52916285647
DALYs (Disability-Adjusted Life Years)	Mauritania	Both	Number	2021	7921.69233329296	11240.5540124222	5418.64402896354
DALYs (Disability-Adjusted Life Years)	Mauritius	Male	Number	1990	1021.13364103126	1440.81904780691	693.062318438804
DALYs (Disability-Adjusted Life Years)	Mauritius	Female	Number	1990	489.41266156643	684.333743696664	333.964402780222
DALYs (Disability-Adjusted Life Years)	Mauritius	Both	Number	1990	1510.5463025977	2124.88226581503	1032.38706876425
DALYs (Disability-Adjusted Life Years)	Mauritius	Male	Number	2021	1138.35669867754	1591.77859166439	768.902483383106
DALYs (Disability-Adjusted Life Years)	Mauritius	Female	Number	2021	535.318602447455	750.480392421324	363.803386694675
DALYs (Disability-Adjusted Life Years)	Mauritius	Both	Number	2021	1673.67530112499	2338.60784259088	1138.20168717173
DALYs (Disability-Adjusted Life Years)	Mexico	Male	Number	1990	82006.7841994428	114588.951536811	56100.5261383224
DALYs (Disability-Adjusted Life Years)	Mexico	Female	Number	1990	43296.3765169573	60376.8701964687	29922.4066232836
DALYs (Disability-Adjusted Life Years)	Mexico	Both	Number	1990	125303	174717.209242356	86065.0645583572
DALYs (Disability-Adjusted Life Years)	Mexico	Male	Number	2021	120952.809887813	170138.97516848	81723.9067824399
DALYs (Disability-Adjusted Life Years)	Mexico	Female	Number	2021	62395.3394371586	88029.8497963865	42719.0087153641
DALYs (Disability-Adjusted Life Years)	Mexico	Both	Number	2021	183348.149324972	257839.097462211	123703.515011028
DALYs (Disability-Adjusted Life Years)	Micronesia (Federated States of)	Male	Number	1990	95.2300638257223	133.346609424927	66.0963831168854
DALYs (Disability-Adjusted Life Years)	Micronesia (Federated States of)	Female	Number	1990	44.3767618497319	62.9236643645407	29.9828535489374
DALYs (Disability-Adjusted Life Years)	Micronesia (Federated States of)	Both	Number	1990	139.606825675454	196.980357871045	95.6865186777445
DALYs (Disability-Adjusted Life Years)	Micronesia (Federated States of)	Male	Number	2021	92.4805656878072	130.726510209348	61.8820232977169
DALYs (Disability-Adjusted Life Years)	Micronesia (Federated States of)	Female	Number	2021	42.5646165288007	59.4578784841793	29.028744510323
DALYs (Disability-Adjusted Life Years)	Micronesia (Federated States of)	Both	Number	2021	135.045182216608	190.366739459079	91.3539715646738
DALYs (Disability-Adjusted Life Years)	Monaco	Male	Number	1990	33.1754412614717	46.2026679297793	22.7952652936266
DALYs (Disability-Adjusted Life Years)	Monaco	Female	Number	1990	12.6632139339099	17.6415368492032	8.55492741471292
DALYs (Disability-Adjusted Life Years)	Monaco	Both	Number	1990	45.8386551953817	64.2650604547705	31.3877988381939
DALYs (Disability-Adjusted Life Years)	Monaco	Male	Number	2021	41.4184246570691	58.4699247477871	28.2396194954252
DALYs (Disability-Adjusted Life Years)	Monaco	Female	Number	2021	15.3622323249949	21.2405971521883	10.6933680085074
DALYs (Disability-Adjusted Life Years)	Monaco	Both	Number	2021	56.780656982064	80.102548452524	39.3782965175854
DALYs (Disability-Adjusted Life Years)	Mongolia	Male	Number	1990	2346.42343476956	3304.50438900389	1590.32530162907
DALYs (Disability-Adjusted Life Years)	Mongolia	Female	Number	1990	1278.83516685144	1789.68546780266	884.908715146792
DALYs (Disability-Adjusted Life Years)	Mongolia	Both	Number	1990	3625.26	5077.73953501296	2489.25229091216
DALYs (Disability-Adjusted Life Years)	Mongolia	Male	Number	2021	3571.28864582779	5013.44980916118	2431.40861253459
DALYs (Disability-Adjusted Life Years)	Mongolia	Female	Number	2021	1951.76261304796	2776.2468107472	1346.13476104429
DALYs (Disability-Adjusted Life Years)	Mongolia	Both	Number	2021	5523.05125887575	7824.46113635864	3840.06882839973
DALYs (Disability-Adjusted Life Years)	Montenegro	Male	Number	1990	743.465074580042	1045.2736797906	516.950794049324
DALYs (Disability-Adjusted Life Years)	Montenegro	Female	Number	1990	390.726872318959	553.444084784873	264.624821156864
DALYs (Disability-Adjusted Life Years)	Montenegro	Both	Number	1990	1134.19	1615.38085534693	779.229463603434
DALYs (Disability-Adjusted Life Years)	Montenegro	Male	Number	2021	718.247987201353	1007.51075585008	487.931233056048
DALYs (Disability-Adjusted Life Years)	Montenegro	Female	Number	2021	369.118848687737	516.301746594866	249.439600136517
DALYs (Disability-Adjusted Life Years)	Montenegro	Both	Number	2021	1087.36683588909	1537.10131490986	759.948202218272
DALYs (Disability-Adjusted Life Years)	Morocco	Male	Number	1990	24080.9776495044	33907.6346549061	16266.4008524981
DALYs (Disability-Adjusted Life Years)	Morocco	Female	Number	1990	12908.8929097118	17769.4922541776	8665.60735097482
DALYs (Disability-Adjusted Life Years)	Morocco	Both	Number	1990	36989.8705592163	51672.8675132628	24925.8797726109
DALYs (Disability-Adjusted Life Years)	Morocco	Male	Number	2021	34913.7545636646	49071.4619196425	24233.6379899891
DALYs (Disability-Adjusted Life Years)	Morocco	Female	Number	2021	17784.2220097931	24768.1099640008	12007.3575353014
DALYs (Disability-Adjusted Life Years)	Morocco	Both	Number	2021	52697.9765734578	73556.4715318513	36207.1175504858
DALYs (Disability-Adjusted Life Years)	Mozambique	Male	Number	1990	14325.5134582947	19994.8633388399	9561.92403380574
DALYs (Disability-Adjusted Life Years)	Mozambique	Female	Number	1990	8487.85177836104	11961.8532041062	5769.94152450087
DALYs (Disability-Adjusted Life Years)	Mozambique	Both	Number	1990	22813.3652366556	31711.9708965395	15366.3
DALYs (Disability-Adjusted Life Years)	Mozambique	Male	Number	2021	34472.184915112	48338.7027125673	24240.2290496913
DALYs (Disability-Adjusted Life Years)	Mozambique	Female	Number	2021	19843.3367536153	28158.3155982571	13531.3299150651
DALYs (Disability-Adjusted Life Years)	Mozambique	Both	Number	2021	54315.5216687273	75615.2654465581	37638.3864937372
DALYs (Disability-Adjusted Life Years)	Myanmar	Male	Number	1990	33970.3119774363	47393.7304781982	23594.5510858005
DALYs (Disability-Adjusted Life Years)	Myanmar	Female	Number	1990	17347.0261258617	24344.6736129479	11806.5617958025
DALYs (Disability-Adjusted Life Years)	Myanmar	Both	Number	1990	51317.3381032981	72162.1998924727	35234.1910229754
DALYs (Disability-Adjusted Life Years)	Myanmar	Male	Number	2021	47695.0855470718	67081.9969665911	32384.6682097206
DALYs (Disability-Adjusted Life Years)	Myanmar	Female	Number	2021	24068.6763646861	33712.455659646	16314.7723191045
DALYs (Disability-Adjusted Life Years)	Myanmar	Both	Number	2021	71763.7619117579	101558.705962498	48698.4
DALYs (Disability-Adjusted Life Years)	Namibia	Male	Number	1990	1572.68134185051	2189.67444587008	1088.57756188021
DALYs (Disability-Adjusted Life Years)	Namibia	Female	Number	1990	895.687946252639	1267.93811101569	610.996979780543
DALYs (Disability-Adjusted Life Years)	Namibia	Both	Number	1990	2468.36928810315	3434.77977316308	1711.76444250695
DALYs (Disability-Adjusted Life Years)	Namibia	Male	Number	2021	2730.27736273005	3865.16391469354	1855.44540484534
DALYs (Disability-Adjusted Life Years)	Namibia	Female	Number	2021	1548.63134356048	2193.90335325492	1062.96889123409
DALYs (Disability-Adjusted Life Years)	Namibia	Both	Number	2021	4278.90870629053	6025.63224396181	2929.91633192736
DALYs (Disability-Adjusted Life Years)	Nauru	Male	Number	1990	9.42876777400241	13.0680370433502	6.47371326549444
DALYs (Disability-Adjusted Life Years)	Nauru	Female	Number	1990	4.31619646564694	6.09701562886155	2.9666719299459
DALYs (Disability-Adjusted Life Years)	Nauru	Both	Number	1990	13.7449642396493	19.1051613282575	9.56270921040953
DALYs (Disability-Adjusted Life Years)	Nauru	Male	Number	2021	9.90448651110625	14.0998481155038	6.68519366614478
DALYs (Disability-Adjusted Life Years)	Nauru	Female	Number	2021	4.65549003357161	6.51227871256157	3.19775156342259
DALYs (Disability-Adjusted Life Years)	Nauru	Both	Number	2021	14.5599765446779	20.567199549108	9.91089
DALYs (Disability-Adjusted Life Years)	Nepal	Male	Number	1990	15756.9846679715	21849.5345418491	10965.7472863481
DALYs (Disability-Adjusted Life Years)	Nepal	Female	Number	1990	8192.76430288028	11654.0195235911	5559.2401500088
DALYs (Disability-Adjusted Life Years)	Nepal	Both	Number	1990	23949.7489708518	33224.1036309667	16558.4179745265
DALYs (Disability-Adjusted Life Years)	Nepal	Male	Number	2021	23923.4345106134	33605.8847479216	16075.9267575064
DALYs (Disability-Adjusted Life Years)	Nepal	Female	Number	2021	13331.197739758	18931.9735590623	9228.17541684984
DALYs (Disability-Adjusted Life Years)	Nepal	Both	Number	2021	37254.6322503714	52394.1762345383	25066.7301407658
DALYs (Disability-Adjusted Life Years)	Netherlands	Male	Number	1990	17871.0502593342	24845.9000177032	12215.8946198325
DALYs (Disability-Adjusted Life Years)	Netherlands	Female	Number	1990	6538.44575155897	9338.87678802722	4530.76024617419
DALYs (Disability-Adjusted Life Years)	Netherlands	Both	Number	1990	24409.4960108932	34471.5646470463	16922.6167545605
DALYs (Disability-Adjusted Life Years)	Netherlands	Male	Number	2021	19907.5345531076	27905.9986516521	13922.9380180324
DALYs (Disability-Adjusted Life Years)	Netherlands	Female	Number	2021	7207.81400526929	10082.199332656	4945.75038529844
DALYs (Disability-Adjusted Life Years)	Netherlands	Both	Number	2021	27115.3485583769	38137.7655110345	18999.3285422714
DALYs (Disability-Adjusted Life Years)	New Zealand	Male	Number	1990	4971.09654368442	6921.65228196001	3472.39010527401
DALYs (Disability-Adjusted Life Years)	New Zealand	Female	Number	1990	2187.99439425394	3063.09336698476	1508.46902874401
DALYs (Disability-Adjusted Life Years)	New Zealand	Both	Number	1990	7159.09093793835	10035.7166181396	4995.42649554471
DALYs (Disability-Adjusted Life Years)	New Zealand	Male	Number	2021	7649.90712521741	10634.1952841642	5249.02380467795
DALYs (Disability-Adjusted Life Years)	New Zealand	Female	Number	2021	3205.03677951001	4443.87084206532	2181.59311885135
DALYs (Disability-Adjusted Life Years)	New Zealand	Both	Number	2021	10854.9439047274	15249.7999203671	7491.86113111066
DALYs (Disability-Adjusted Life Years)	Nicaragua	Male	Number	1990	3748.49143506506	5257.6202690273	2538.93243421934
DALYs (Disability-Adjusted Life Years)	Nicaragua	Female	Number	1990	1982.80983079962	2761.13988716082	1347.25416268556
DALYs (Disability-Adjusted Life Years)	Nicaragua	Both	Number	1990	5731.30126586468	8071.43377768334	3910.10105807688
DALYs (Disability-Adjusted Life Years)	Nicaragua	Male	Number	2021	6386.13518175024	8944.86848487874	4254.76627037866
DALYs (Disability-Adjusted Life Years)	Nicaragua	Female	Number	2021	3250.14531268505	4555.19180370542	2245.82244925689
DALYs (Disability-Adjusted Life Years)	Nicaragua	Both	Number	2021	9636.28049443528	13458.4141355964	6517.38208740329
DALYs (Disability-Adjusted Life Years)	Niger	Male	Number	1990	9027.60199692302	12686.8537815978	6224.53763408221
DALYs (Disability-Adjusted Life Years)	Niger	Female	Number	1990	5015.8901774189	6990.41853451391	3509.31125516728
DALYs (Disability-Adjusted Life Years)	Niger	Both	Number	1990	14043.4921743419	19755.1820233166	9753.66423747498
DALYs (Disability-Adjusted Life Years)	Niger	Male	Number	2021	28756.8549299841	40290.296462253	19602.4504988597
DALYs (Disability-Adjusted Life Years)	Niger	Female	Number	2021	15747.0053130362	22018.7813033508	10926.5429766739
DALYs (Disability-Adjusted Life Years)	Niger	Both	Number	2021	44503.8602430202	61384.588163414	30378.2345483602
DALYs (Disability-Adjusted Life Years)	Nigeria	Male	Number	1990	100559.338941564	141191.748467096	68618.9214567011
DALYs (Disability-Adjusted Life Years)	Nigeria	Female	Number	1990	54894.5070065669	77861.1456281787	37817.0501673652
DALYs (Disability-Adjusted Life Years)	Nigeria	Both	Number	1990	155453.845948131	218497.591886132	106316.467405568
DALYs (Disability-Adjusted Life Years)	Nigeria	Male	Number	2021	256038.977932238	362628.535591866	173826.609600197
DALYs (Disability-Adjusted Life Years)	Nigeria	Female	Number	2021	149233.46004397	210558.287165456	103160.821674867
DALYs (Disability-Adjusted Life Years)	Nigeria	Both	Number	2021	405272.437976208	571891.727433817	277499.089196866
DALYs (Disability-Adjusted Life Years)	Niue	Male	Number	1990	2.06492489941162	2.90931760670586	1.41223187728275
DALYs (Disability-Adjusted Life Years)	Niue	Female	Number	1990	0.973973640162771	1.38026725091637	0.656035045591925
DALYs (Disability-Adjusted Life Years)	Niue	Both	Number	1990	3.03889853957439	4.2904180107703	2.08089498584348
DALYs (Disability-Adjusted Life Years)	Niue	Male	Number	2021	1.46990990940173	2.04184136324019	1.00671974827438
DALYs (Disability-Adjusted Life Years)	Niue	Female	Number	2021	0.680936466962552	0.969422575410937	0.457129714323332
DALYs (Disability-Adjusted Life Years)	Niue	Both	Number	2021	2.15084637636428	3.00184209021794	1.4705054084415
DALYs (Disability-Adjusted Life Years)	North Macedonia	Male	Number	1990	2297.79412765038	3228.62930843445	1560.57500794534
DALYs (Disability-Adjusted Life Years)	North Macedonia	Female	Number	1990	1211.86244570064	1682.05689233416	830.758542441837
DALYs (Disability-Adjusted Life Years)	North Macedonia	Both	Number	1990	3509.65657335102	4931.7020361981	2374.88930559555
DALYs (Disability-Adjusted Life Years)	North Macedonia	Male	Number	2021	2510.28731146779	3523.7487090212	1738.32461099078
DALYs (Disability-Adjusted Life Years)	North Macedonia	Female	Number	2021	1247.22184781209	1735.58066530799	849.023556569844
DALYs (Disability-Adjusted Life Years)	North Macedonia	Both	Number	2021	3757.50915927988	5259.87416601411	2555.0723384556
DALYs (Disability-Adjusted Life Years)	Northern Mariana Islands	Male	Number	1990	44.6579081168359	62.6387406554081	30.4995815938144
DALYs (Disability-Adjusted Life Years)	Northern Mariana Islands	Female	Number	1990	19.632455728916	27.6243450931036	13.4377306713861
DALYs (Disability-Adjusted Life Years)	Northern Mariana Islands	Both	Number	1990	64.290363845752	90.5130806382742	43.9800962245937
DALYs (Disability-Adjusted Life Years)	Northern Mariana Islands	Male	Number	2021	46.8157341964942	64.8926666507952	32.2525928896635
DALYs (Disability-Adjusted Life Years)	Northern Mariana Islands	Female	Number	2021	19.772551536365	27.6888601744107	13.3486472589067
DALYs (Disability-Adjusted Life Years)	Northern Mariana Islands	Both	Number	2021	66.5882857328592	93.0565529857605	45.7858298526654
DALYs (Disability-Adjusted Life Years)	Norway	Male	Number	1990	4446.1128542129	6281.24565891233	3063.17044168186
DALYs (Disability-Adjusted Life Years)	Norway	Female	Number	1990	1677.14982948755	2352.79658766822	1161.54227232627
DALYs (Disability-Adjusted Life Years)	Norway	Both	Number	1990	6123.26268370045	8618.69851841149	4208.11127042795
DALYs (Disability-Adjusted Life Years)	Norway	Male	Number	2021	5684.68179851331	7943.12390177994	3913.91900207783
DALYs (Disability-Adjusted Life Years)	Norway	Female	Number	2021	2063.03794443175	2894.38845623444	1418.9487039517
DALYs (Disability-Adjusted Life Years)	Norway	Both	Number	2021	7747.71974294507	10925.0625785095	5354.0948442727
DALYs (Disability-Adjusted Life Years)	Oman	Male	Number	1990	2313.60686363687	3212.95971134865	1567.22477519535
DALYs (Disability-Adjusted Life Years)	Oman	Female	Number	1990	872.962446422507	1246.31017707294	612.197493827102
DALYs (Disability-Adjusted Life Years)	Oman	Both	Number	1990	3186.56931005937	4452.82765418426	2159.13271977463
DALYs (Disability-Adjusted Life Years)	Oman	Male	Number	2021	5788.46161630252	8124.74880487531	3884.99644051293
DALYs (Disability-Adjusted Life Years)	Oman	Female	Number	2021	1884.01837424787	2679.75346682989	1269.07755442864
DALYs (Disability-Adjusted Life Years)	Oman	Both	Number	2021	7672.47999055038	10759.262767698	5137.30702525941
DALYs (Disability-Adjusted Life Years)	Pakistan	Male	Number	1990	93778.3320791712	129592.789919397	63211.5490120765
DALYs (Disability-Adjusted Life Years)	Pakistan	Female	Number	1990	44496.6475748001	62662.0446326812	30652.0841689745
DALYs (Disability-Adjusted Life Years)	Pakistan	Both	Number	1990	138274.979653971	191479.240913226	94026.0918253244
DALYs (Disability-Adjusted Life Years)	Pakistan	Male	Number	2021	194375.405908108	271470.252011255	134727.502683804
DALYs (Disability-Adjusted Life Years)	Pakistan	Female	Number	2021	95835.5925495591	135119.418048004	65376.9808769776
DALYs (Disability-Adjusted Life Years)	Pakistan	Both	Number	2021	290210.998457667	405964.648677732	200627.911429815
DALYs (Disability-Adjusted Life Years)	Palau	Male	Number	1990	14.2543446470823	20.1896107791927	9.75959623786467
DALYs (Disability-Adjusted Life Years)	Palau	Female	Number	1990	6.39789406225365	9.00505852017974	4.27416373686466
DALYs (Disability-Adjusted Life Years)	Palau	Both	Number	1990	20.652238709336	29.3243217096724	14.2026676114741
DALYs (Disability-Adjusted Life Years)	Palau	Male	Number	2021	17.4615915429045	24.418136117618	11.8972918688226
DALYs (Disability-Adjusted Life Years)	Palau	Female	Number	2021	6.62120157228853	9.40339843795132	4.57423594121327
DALYs (Disability-Adjusted Life Years)	Palau	Both	Number	2021	24.082793115193	33.7584744369959	16.3318598604499
DALYs (Disability-Adjusted Life Years)	Palestine	Male	Number	1990	2049.6653797616	2923.29442453876	1370.64774110306
DALYs (Disability-Adjusted Life Years)	Palestine	Female	Number	1990	1076.02664632687	1540.77044604744	754.384400018878
DALYs (Disability-Adjusted Life Years)	Palestine	Both	Number	1990	3125.69202608847	4412.84754459305	2132.69340379966
DALYs (Disability-Adjusted Life Years)	Palestine	Male	Number	2021	5179.4310496559	7296.65123452814	3509.01518518225
DALYs (Disability-Adjusted Life Years)	Palestine	Female	Number	2021	2617.32695191648	3629.22958416234	1769.16754524142
DALYs (Disability-Adjusted Life Years)	Palestine	Both	Number	2021	7796.75800157238	10934.0479742792	5338.25541322571
DALYs (Disability-Adjusted Life Years)	Panama	Male	Number	1990	2374.15459680146	3316.80436875336	1622.23573506751
DALYs (Disability-Adjusted Life Years)	Panama	Female	Number	1990	1171.58921750606	1673.22390161602	778.717612035251
DALYs (Disability-Adjusted Life Years)	Panama	Both	Number	1990	3545.74381430752	4954.56658754948	2394.36570040592
DALYs (Disability-Adjusted Life Years)	Panama	Male	Number	2021	4221.62680069513	6015.49635198759	2929.7053472542
DALYs (Disability-Adjusted Life Years)	Panama	Female	Number	2021	2035.74879176594	2796.92068929633	1408.98647173289
DALYs (Disability-Adjusted Life Years)	Panama	Both	Number	2021	6257.37559246107	8866.14406677884	4320.5136181729
DALYs (Disability-Adjusted Life Years)	Papua New Guinea	Male	Number	1990	3748.44337636942	5297.24040971195	2570.44685643981
DALYs (Disability-Adjusted Life Years)	Papua New Guinea	Female	Number	1990	1688.93763626547	2354.63982340933	1133.50255489869
DALYs (Disability-Adjusted Life Years)	Papua New Guinea	Both	Number	1990	5437.3810126349	7659.46775784309	3702.59862915732
DALYs (Disability-Adjusted Life Years)	Papua New Guinea	Male	Number	2021	9473.86478314087	13236.677881592	6555.43389991572
DALYs (Disability-Adjusted Life Years)	Papua New Guinea	Female	Number	2021	4252.03599733137	5917.47806268073	2893.82475596408
DALYs (Disability-Adjusted Life Years)	Papua New Guinea	Both	Number	2021	13725.9007804722	19165.3384156873	9411.56700528124
DALYs (Disability-Adjusted Life Years)	Paraguay	Male	Number	1990	3265.81063467266	4529.76485039149	2242.44180107886
DALYs (Disability-Adjusted Life Years)	Paraguay	Female	Number	1990	1646.90143747732	2350.6537708843	1111.73996907786
DALYs (Disability-Adjusted Life Years)	Paraguay	Both	Number	1990	4912.71207214999	6862.11136276574	3366.88216866792
DALYs (Disability-Adjusted Life Years)	Paraguay	Male	Number	2021	5738.03159883169	7936.84349491447	3894.71878886841
DALYs (Disability-Adjusted Life Years)	Paraguay	Female	Number	2021	2795.1218207577	3975.53559361204	1910.21787643985
DALYs (Disability-Adjusted Life Years)	Paraguay	Both	Number	2021	8533.1534195894	11754.3960939772	5740.97119021034
DALYs (Disability-Adjusted Life Years)	Peru	Male	Number	1990	18453.6389734379	25866.6195155626	12548.9585142756
DALYs (Disability-Adjusted Life Years)	Peru	Female	Number	1990	9714.70864881639	13618.5390204427	6642.29996066194
DALYs (Disability-Adjusted Life Years)	Peru	Both	Number	1990	28168.3476222543	39385.1242587117	19267.4087556129
DALYs (Disability-Adjusted Life Years)	Peru	Male	Number	2021	31620.9692035185	44397.4045219292	21976.269649028
DALYs (Disability-Adjusted Life Years)	Peru	Female	Number	2021	15691.4509723802	21781.8749900746	10778.729169948
DALYs (Disability-Adjusted Life Years)	Peru	Both	Number	2021	47312.4201758987	66418.7995610576	32149.7739029778
DALYs (Disability-Adjusted Life Years)	Philippines	Male	Number	1990	56697.8849996015	79846.3378214823	38284.2828991871
DALYs (Disability-Adjusted Life Years)	Philippines	Female	Number	1990	27570.3370197062	39188.4534872391	18947.3458240352
DALYs (Disability-Adjusted Life Years)	Philippines	Both	Number	1990	84268.2220193078	118948.88742805	56894.9854346658
DALYs (Disability-Adjusted Life Years)	Philippines	Male	Number	2021	102053.047983056	144485.134941043	69368.8722942646
DALYs (Disability-Adjusted Life Years)	Philippines	Female	Number	2021	47347.0119614661	66937.9983204286	32430.5122410546
DALYs (Disability-Adjusted Life Years)	Philippines	Both	Number	2021	149400.059944522	210256.49882189	101109.343356263
DALYs (Disability-Adjusted Life Years)	Poland	Male	Number	1990	42237.6047916721	59428.0023118682	29243.7604541503
DALYs (Disability-Adjusted Life Years)	Poland	Female	Number	1990	23618.9264352698	32643.4171071286	16267.0813296462
DALYs (Disability-Adjusted Life Years)	Poland	Both	Number	1990	65856.5312269419	91745.3517303747	45233.0982501502
DALYs (Disability-Adjusted Life Years)	Poland	Male	Number	2021	42083.3220526622	58876.587273222	29322.8664918371
DALYs (Disability-Adjusted Life Years)	Poland	Female	Number	2021	22585.9698167783	31180.0142704215	15403.5904449775
DALYs (Disability-Adjusted Life Years)	Poland	Both	Number	2021	64669.2918694404	89943.5768420039	44726.4569368147
DALYs (Disability-Adjusted Life Years)	Portugal	Male	Number	1990	11085.5531220123	15701.5655448807	7682.2939918475
DALYs (Disability-Adjusted Life Years)	Portugal	Female	Number	1990	4425.30196061528	6191.00832893848	3019.16517430932
DALYs (Disability-Adjusted Life Years)	Portugal	Both	Number	1990	15510.8550826276	21735.1361380806	10692.905094969
DALYs (Disability-Adjusted Life Years)	Portugal	Male	Number	2021	11052.0169303842	15590.5941342752	7476.41903589352
DALYs (Disability-Adjusted Life Years)	Portugal	Female	Number	2021	4379.05437300327	6110.76620965998	2961.66052855962
DALYs (Disability-Adjusted Life Years)	Portugal	Both	Number	2021	15431.0713033875	21797.5813353195	10484.5438007181
DALYs (Disability-Adjusted Life Years)	Puerto Rico	Male	Number	1990	3166.77904696784	4407.11512352197	2196.9385687526
DALYs (Disability-Adjusted Life Years)	Puerto Rico	Female	Number	1990	1720.12778535206	2430.80635646583	1171.01362861242
DALYs (Disability-Adjusted Life Years)	Puerto Rico	Both	Number	1990	4886.90683231989	6929.96901379629	3361.85367393074
DALYs (Disability-Adjusted Life Years)	Puerto Rico	Male	Number	2021	2681.13515940842	3706.89239486729	1864.62485433618
DALYs (Disability-Adjusted Life Years)	Puerto Rico	Female	Number	2021	1443.81968727739	2027.78221588716	975.172821533972
DALYs (Disability-Adjusted Life Years)	Puerto Rico	Both	Number	2021	4124.95484668581	5706.54829401976	2833.32446443856
DALYs (Disability-Adjusted Life Years)	Qatar	Male	Number	1990	647.813477858753	912.755016779635	448.308677861442
DALYs (Disability-Adjusted Life Years)	Qatar	Female	Number	1990	169.478562174163	236.361358273765	116.969809540843
DALYs (Disability-Adjusted Life Years)	Qatar	Both	Number	1990	817.292040032917	1147.55	567.399152795079
DALYs (Disability-Adjusted Life Years)	Qatar	Male	Number	2021	4711.44011293425	6575.63598038402	3244.47720954966
DALYs (Disability-Adjusted Life Years)	Qatar	Female	Number	2021	981.513514768874	1354.37557046206	663.605235488821
DALYs (Disability-Adjusted Life Years)	Qatar	Both	Number	2021	5692.95362770313	7936.78766737469	3910.6586923992
DALYs (Disability-Adjusted Life Years)	Republic of Korea	Male	Number	1990	81064.6646442639	111942.535295021	56571.0130805651
DALYs (Disability-Adjusted Life Years)	Republic of Korea	Female	Number	1990	37744.4898886731	53556.7410790247	25813.0587118315
DALYs (Disability-Adjusted Life Years)	Republic of Korea	Both	Number	1990	118809.154532937	165610.698501963	81837.7812045451
DALYs (Disability-Adjusted Life Years)	Republic of Korea	Male	Number	2021	96320.8695762773	134078.563596025	66374.2316428256
DALYs (Disability-Adjusted Life Years)	Republic of Korea	Female	Number	2021	41863.4944012088	58286.9655663972	28922.9943104979
DALYs (Disability-Adjusted Life Years)	Republic of Korea	Both	Number	2021	138184.363977486	191645.060396959	95735.0173394435
DALYs (Disability-Adjusted Life Years)	Republic of Moldova	Male	Number	1990	4732.45315731228	6641.57802209728	3232.65
DALYs (Disability-Adjusted Life Years)	Republic of Moldova	Female	Number	1990	2754.41550612997	3884.4104927487	1874.71991338534
DALYs (Disability-Adjusted Life Years)	Republic of Moldova	Both	Number	1990	7486.86866344225	10481.2125368141	5081.24455227255
DALYs (Disability-Adjusted Life Years)	Republic of Moldova	Male	Number	2021	3762.89242972932	5318.90383181658	2525.47970758749
DALYs (Disability-Adjusted Life Years)	Republic of Moldova	Female	Number	2021	2073.29509435848	2872.71601219007	1423.96622383889
DALYs (Disability-Adjusted Life Years)	Republic of Moldova	Both	Number	2021	5836.18752408781	8251.76806204306	3954.06768854044
DALYs (Disability-Adjusted Life Years)	Romania	Male	Number	1990	25370.9497146643	35710.909148846	17355.2980357988
DALYs (Disability-Adjusted Life Years)	Romania	Female	Number	1990	13859.6647115062	19870.8701561936	9388.78085518663
DALYs (Disability-Adjusted Life Years)	Romania	Both	Number	1990	39230.6144261705	55431.2961091621	26643.6756604259
DALYs (Disability-Adjusted Life Years)	Romania	Male	Number	2021	20314.3053679009	28262.6947216439	14035.3221590781
DALYs (Disability-Adjusted Life Years)	Romania	Female	Number	2021	10753.0237018013	14957.2150598857	7334.03513095927
DALYs (Disability-Adjusted Life Years)	Romania	Both	Number	2021	31067.3290697021	43184.9278115594	21341.6198262151
DALYs (Disability-Adjusted Life Years)	Russian Federation	Male	Number	1990	157340.935767403	221187.216932933	107359.565794179
DALYs (Disability-Adjusted Life Years)	Russian Federation	Female	Number	1990	92199.1392510908	128664.905129347	63069.4131459799
DALYs (Disability-Adjusted Life Years)	Russian Federation	Both	Number	1990	249540.075018494	349117.975130526	170444.744348133
DALYs (Disability-Adjusted Life Years)	Russian Federation	Male	Number	2021	151240.494708554	211662.876052052	105012.985332988
DALYs (Disability-Adjusted Life Years)	Russian Federation	Female	Number	2021	86089.2860857862	119180.664584593	58564.322502457
DALYs (Disability-Adjusted Life Years)	Russian Federation	Both	Number	2021	237329.780794341	332073.88794625	163784.802041877
DALYs (Disability-Adjusted Life Years)	Rwanda	Male	Number	1990	7938.17430516278	11188.0656557157	5475.08530037838
DALYs (Disability-Adjusted Life Years)	Rwanda	Female	Number	1990	4563.77066605957	6299.79000808476	3083.99731777995
DALYs (Disability-Adjusted Life Years)	Rwanda	Both	Number	1990	12501.9449712224	17492.3799762338	8564.19237516537
DALYs (Disability-Adjusted Life Years)	Rwanda	Male	Number	2021	14973.1281670461	20445.4988175204	10145.6197785138
DALYs (Disability-Adjusted Life Years)	Rwanda	Female	Number	2021	8380.2827563339	11940.9587048699	5721.67974977943
DALYs (Disability-Adjusted Life Years)	Rwanda	Both	Number	2021	23353.4109233801	32436.3615938414	15912.6491084921
DALYs (Disability-Adjusted Life Years)	Saint Kitts and Nevis	Male	Number	1990	35.1541380448788	49.2225255704175	24.1482176713309
DALYs (Disability-Adjusted Life Years)	Saint Kitts and Nevis	Female	Number	1990	18.7836548234269	26.0117955698578	12.7196423057972
DALYs (Disability-Adjusted Life Years)	Saint Kitts and Nevis	Both	Number	1990	53.9377928683056	75.3125829803636	37.2191449791957
DALYs (Disability-Adjusted Life Years)	Saint Kitts and Nevis	Male	Number	2021	49.6739801029011	69.670945479693	34.4105824503916
DALYs (Disability-Adjusted Life Years)	Saint Kitts and Nevis	Female	Number	2021	25.090461514855	35.3214901637545	17.0384973624281
DALYs (Disability-Adjusted Life Years)	Saint Kitts and Nevis	Both	Number	2021	74.7644416177562	104.71696144028	51.5242859006613
DALYs (Disability-Adjusted Life Years)	Saint Lucia	Male	Number	1990	118.796259009837	166.76191908249	80.1753958450793
DALYs (Disability-Adjusted Life Years)	Saint Lucia	Female	Number	1990	64.3352740391044	91.6558	43.1986716836919
DALYs (Disability-Adjusted Life Years)	Saint Lucia	Both	Number	1990	183.131533048941	256.974525283568	123.42136316832
DALYs (Disability-Adjusted Life Years)	Saint Lucia	Male	Number	2021	149.52507797931	211.223950360908	100.682585565933
DALYs (Disability-Adjusted Life Years)	Saint Lucia	Female	Number	2021	75.2252525918023	105.698227589554	51.7106852936274
DALYs (Disability-Adjusted Life Years)	Saint Lucia	Both	Number	2021	224.750330571112	314.608189059256	153.215103174332
DALYs (Disability-Adjusted Life Years)	Saint Vincent and the Grenadines	Male	Number	1990	96.636134790259	136.573645568524	65.2168107503681
DALYs (Disability-Adjusted Life Years)	Saint Vincent and the Grenadines	Female	Number	1990	49.6735643139322	68.6115263448871	34.1749230287944
DALYs (Disability-Adjusted Life Years)	Saint Vincent and the Grenadines	Both	Number	1990	146.309699104191	204.047689094669	98.8234259463444
DALYs (Disability-Adjusted Life Years)	Saint Vincent and the Grenadines	Male	Number	2021	97.0792988514805	136.255581753568	66.3832890665134
DALYs (Disability-Adjusted Life Years)	Saint Vincent and the Grenadines	Female	Number	2021	47.4379736430774	67.216580239593	32.8650747678509
DALYs (Disability-Adjusted Life Years)	Saint Vincent and the Grenadines	Both	Number	2021	144.517272494558	203.130153890309	99.1387259633994
DALYs (Disability-Adjusted Life Years)	Samoa	Male	Number	1990	161.557317954384	225.944832842475	109.572066753898
DALYs (Disability-Adjusted Life Years)	Samoa	Female	Number	1990	71.0041554911196	98.6622397172711	48.7937936675218
DALYs (Disability-Adjusted Life Years)	Samoa	Both	Number	1990	232.561473445503	324.608551202041	159.771097381609
DALYs (Disability-Adjusted Life Years)	Samoa	Male	Number	2021	198.776848722787	280.164919783697	138.081738460319
DALYs (Disability-Adjusted Life Years)	Samoa	Female	Number	2021	89.5987418526621	125.446801462012	60.2027313991143
DALYs (Disability-Adjusted Life Years)	Samoa	Both	Number	2021	288.375590575449	406.856148988436	193.229638083122
DALYs (Disability-Adjusted Life Years)	San Marino	Male	Number	1990	28.0816342235618	39.2303258271607	19.4767225036405
DALYs (Disability-Adjusted Life Years)	San Marino	Female	Number	1990	10.3735057068425	14.7250009096055	7.27910182229606
DALYs (Disability-Adjusted Life Years)	San Marino	Both	Number	1990	38.4551399304044	53.5308459945679	26.6373732835037
DALYs (Disability-Adjusted Life Years)	San Marino	Male	Number	2021	36.0257979285641	50.2650236077501	24.7926838883463
DALYs (Disability-Adjusted Life Years)	San Marino	Female	Number	2021	13.8456909826266	19.5585346340834	9.57410209944031
DALYs (Disability-Adjusted Life Years)	San Marino	Both	Number	2021	49.8714889111907	69.5733220310898	34.5104669650877
DALYs (Disability-Adjusted Life Years)	Sao Tome and Principe	Male	Number	1990	139.288639984428	198.685140066818	96.3748365446613
DALYs (Disability-Adjusted Life Years)	Sao Tome and Principe	Female	Number	1990	77.1017405121638	107.691481085684	53.1244121613197
DALYs (Disability-Adjusted Life Years)	Sao Tome and Principe	Both	Number	1990	216.390380496592	305.833662031475	151.811257499197
DALYs (Disability-Adjusted Life Years)	Sao Tome and Principe	Male	Number	2021	255.858711824104	367.985630633528	170.283465300576
DALYs (Disability-Adjusted Life Years)	Sao Tome and Principe	Female	Number	2021	135.841196381945	191.908671454896	94.7348823014472
DALYs (Disability-Adjusted Life Years)	Sao Tome and Principe	Both	Number	2021	391.699908206049	558.925800148945	261.357231922673
DALYs (Disability-Adjusted Life Years)	Saudi Arabia	Male	Number	1990	17343.9451477345	24301.667308252	12033.9354731525
DALYs (Disability-Adjusted Life Years)	Saudi Arabia	Female	Number	1990	7379.10183909273	10419.1993556737	5051.25661916115
DALYs (Disability-Adjusted Life Years)	Saudi Arabia	Both	Number	1990	24723.0469868272	34817.7293869625	17115.7018468336
DALYs (Disability-Adjusted Life Years)	Saudi Arabia	Male	Number	2021	43145.2200733684	61571.6345840272	29345.7776023807
DALYs (Disability-Adjusted Life Years)	Saudi Arabia	Female	Number	2021	15992.9499554791	22610.5317414402	10987.999342448
DALYs (Disability-Adjusted Life Years)	Saudi Arabia	Both	Number	2021	59138.1700288476	84470.4288402594	40824.6177086704
DALYs (Disability-Adjusted Life Years)	Senegal	Male	Number	1990	8473.0985020014	11940.1254404139	5750.67010469455
DALYs (Disability-Adjusted Life Years)	Senegal	Female	Number	1990	4855.84433073963	6901.44578033309	3325.23330210046
DALYs (Disability-Adjusted Life Years)	Senegal	Both	Number	1990	13328.942832741	18761.0550475406	9205.41286890149
DALYs (Disability-Adjusted Life Years)	Senegal	Male	Number	2021	18352.4011160205	25307.064331773	12557.1308234382
DALYs (Disability-Adjusted Life Years)	Senegal	Female	Number	2021	9735.98025044488	13797.6489037359	6717.56875441745
DALYs (Disability-Adjusted Life Years)	Senegal	Both	Number	2021	28088.3813664654	39427.4709580129	19509.3898843851
DALYs (Disability-Adjusted Life Years)	Serbia	Male	Number	1990	10720.5577472081	15109.9229415203	7371.73352421127
DALYs (Disability-Adjusted Life Years)	Serbia	Female	Number	1990	5926.95886979206	8088.88574587509	4050.27615232562
DALYs (Disability-Adjusted Life Years)	Serbia	Both	Number	1990	16647.5166170002	23413.4497708784	11478.9499090247
DALYs (Disability-Adjusted Life Years)	Serbia	Male	Number	2021	10136.7867731415	14035.2180316293	6941.69895913695
DALYs (Disability-Adjusted Life Years)	Serbia	Female	Number	2021	5117.47063132628	7180.55448356029	3407.38979145795
DALYs (Disability-Adjusted Life Years)	Serbia	Both	Number	2021	15254.2574044678	21343.7502088546	10483.6346767538
DALYs (Disability-Adjusted Life Years)	Seychelles	Male	Number	1990	67.0225361023879	92.9602752728252	46.7299926964834
DALYs (Disability-Adjusted Life Years)	Seychelles	Female	Number	1990	32.2849618544784	45.1220074951673	22.1468363805337
DALYs (Disability-Adjusted Life Years)	Seychelles	Both	Number	1990	99.3074979568663	138.222942417045	69.0767604509917
DALYs (Disability-Adjusted Life Years)	Seychelles	Male	Number	2021	101.775105586313	142.917782982931	69.3378861945665
DALYs (Disability-Adjusted Life Years)	Seychelles	Female	Number	2021	42.7520599045122	60.1046362765757	28.5995631419026
DALYs (Disability-Adjusted Life Years)	Seychelles	Both	Number	2021	144.527165490825	203.546085340703	98.6548056781115
DALYs (Disability-Adjusted Life Years)	Sierra Leone	Male	Number	1990	4563.47487698084	6348.93867107045	3189.63503911091
DALYs (Disability-Adjusted Life Years)	Sierra Leone	Female	Number	1990	2579.8907024997	3622.55492083934	1814.60293901902
DALYs (Disability-Adjusted Life Years)	Sierra Leone	Both	Number	1990	7143.36557948055	9975.30576742108	4867.89499805869
DALYs (Disability-Adjusted Life Years)	Sierra Leone	Male	Number	2021	10059.5115763667	14363.5227660977	6920.63540993731
DALYs (Disability-Adjusted Life Years)	Sierra Leone	Female	Number	2021	5508.27520565346	7909.89486587333	3617.21333437076
DALYs (Disability-Adjusted Life Years)	Sierra Leone	Both	Number	2021	15567.7867820202	22120.7217490891	10763.8630998016
DALYs (Disability-Adjusted Life Years)	Singapore	Male	Number	1990	5830.03010974579	8100.05947180774	3998.47816978164
DALYs (Disability-Adjusted Life Years)	Singapore	Female	Number	1990	2517.45960931123	3530.61209452959	1717.29012125058
DALYs (Disability-Adjusted Life Years)	Singapore	Both	Number	1990	8347.48971905704	11711.822068086	5734.55841177905
DALYs (Disability-Adjusted Life Years)	Singapore	Male	Number	2021	11074.8050537715	15333.3717384898	7623.37264152061
DALYs (Disability-Adjusted Life Years)	Singapore	Female	Number	2021	4523.87273447884	6224.53847169878	3111.57853870877
DALYs (Disability-Adjusted Life Years)	Singapore	Both	Number	2021	15598.6777882503	21490.0491628149	10774.5995113337
DALYs (Disability-Adjusted Life Years)	Slovakia	Male	Number	1990	5951.09624339521	8257.91615116876	4082.61957769388
DALYs (Disability-Adjusted Life Years)	Slovakia	Female	Number	1990	3284.40749573041	4494.81749165524	2264.52989962683
DALYs (Disability-Adjusted Life Years)	Slovakia	Both	Number	1990	9235.50373912561	12725.0853532074	6303.49006242491
DALYs (Disability-Adjusted Life Years)	Slovakia	Male	Number	2021	6102.77607501583	8560.89734797999	4123.46529299876
DALYs (Disability-Adjusted Life Years)	Slovakia	Female	Number	2021	3205.69769716017	4430.09585495933	2208.56767067977
DALYs (Disability-Adjusted Life Years)	Slovakia	Both	Number	2021	9308.47377217599	13010.7558714509	6379.46959400425
DALYs (Disability-Adjusted Life Years)	Slovenia	Male	Number	1990	2280.81668236713	3148.04486837032	1561.91348286738
DALYs (Disability-Adjusted Life Years)	Slovenia	Female	Number	1990	1245.18751511671	1735.59346314217	853.87289408264
DALYs (Disability-Adjusted Life Years)	Slovenia	Both	Number	1990	3526.00419748384	4935.88792589919	2420.98859436361
DALYs (Disability-Adjusted Life Years)	Slovenia	Male	Number	2021	2458.00205343225	3454.43696974636	1684.15270762724
DALYs (Disability-Adjusted Life Years)	Slovenia	Female	Number	2021	1215.46549974503	1724.44770861513	831.979701094455
DALYs (Disability-Adjusted Life Years)	Slovenia	Both	Number	2021	3673.46755317728	5180.12626469136	2526.1860264264
DALYs (Disability-Adjusted Life Years)	Solomon Islands	Male	Number	1990	312.967102470546	436.658138069227	209.487410826301
DALYs (Disability-Adjusted Life Years)	Solomon Islands	Female	Number	1990	143.45742907889	204.056876283929	96.865538863844
DALYs (Disability-Adjusted Life Years)	Solomon Islands	Both	Number	1990	456.424531549435	638.152313286835	306.787501394806
DALYs (Disability-Adjusted Life Years)	Solomon Islands	Male	Number	2021	616.811006961541	858.602842413325	424.990471891921
DALYs (Disability-Adjusted Life Years)	Solomon Islands	Female	Number	2021	285.990255315137	402.538822655754	196.18206167117
DALYs (Disability-Adjusted Life Years)	Solomon Islands	Both	Number	2021	902.801262276679	1270.3721504278	617.665282495035
DALYs (Disability-Adjusted Life Years)	Somalia	Male	Number	1990	9416.00663442373	13394.3946672284	6477.6619883394
DALYs (Disability-Adjusted Life Years)	Somalia	Female	Number	1990	4704.07428977704	6718.99121588555	3185.06951012736
DALYs (Disability-Adjusted Life Years)	Somalia	Both	Number	1990	14120.0809242008	19971.1553040991	9692.32077216704
DALYs (Disability-Adjusted Life Years)	Somalia	Male	Number	2021	25286.3581059153	35623.395585188	17515.619865642
DALYs (Disability-Adjusted Life Years)	Somalia	Female	Number	2021	13133.4470494706	18382.841564148	8899.56871881151
DALYs (Disability-Adjusted Life Years)	Somalia	Both	Number	2021	38419.8051553859	54091.3905697068	26188.852528873
DALYs (Disability-Adjusted Life Years)	South Africa	Male	Number	1990	41254.2276860493	58306.3587067562	28370.9734055717
DALYs (Disability-Adjusted Life Years)	South Africa	Female	Number	1990	23311.2206410711	32576.5	16311.1877771254
DALYs (Disability-Adjusted Life Years)	South Africa	Both	Number	1990	64565.4483271204	91296.683919794	44800.1841022123
DALYs (Disability-Adjusted Life Years)	South Africa	Male	Number	2021	63203.1637695056	89271.3004154185	43066.511327855
DALYs (Disability-Adjusted Life Years)	South Africa	Female	Number	2021	34174.765951187	47846.5208914616	23852.8282237878
DALYs (Disability-Adjusted Life Years)	South Africa	Both	Number	2021	97377.9297206926	136766.663122361	66683.510758416
DALYs (Disability-Adjusted Life Years)	South Sudan	Male	Number	1990	7017.3298552106	9919.47768745877	4801.0912286644
DALYs (Disability-Adjusted Life Years)	South Sudan	Female	Number	1990	3430.1542280429	4864.66165962117	2393.10097297869
DALYs (Disability-Adjusted Life Years)	South Sudan	Both	Number	1990	10447.4840832535	14861.3273075575	7178.95697944065
DALYs (Disability-Adjusted Life Years)	South Sudan	Male	Number	2021	11137.7361105929	15602.3743132996	7578.06519121863
DALYs (Disability-Adjusted Life Years)	South Sudan	Female	Number	2021	5984.37409482241	8380.2471326782	4137.40454330472
DALYs (Disability-Adjusted Life Years)	South Sudan	Both	Number	2021	17122.1102054154	23750.9113275766	11850.6862627553
DALYs (Disability-Adjusted Life Years)	Spain	Male	Number	1990	53182.2228407002	75063.3419615443	36975.9475361978
DALYs (Disability-Adjusted Life Years)	Spain	Female	Number	1990	16035.0219789166	22759.1464046646	11105.8953418965
DALYs (Disability-Adjusted Life Years)	Spain	Both	Number	1990	69217.2448196167	97865.7226323481	48164.8035625195
DALYs (Disability-Adjusted Life Years)	Spain	Male	Number	2021	63015.9318640917	86596.6840482713	43864.7769484112
DALYs (Disability-Adjusted Life Years)	Spain	Female	Number	2021	17694.0800854186	24816.100918531	12292.3526393017
DALYs (Disability-Adjusted Life Years)	Spain	Both	Number	2021	80710.0119495104	110404.755717161	56600.6281545504
DALYs (Disability-Adjusted Life Years)	Sri Lanka	Male	Number	1990	16491.5582570359	23190.2717227687	11435.5835488314
DALYs (Disability-Adjusted Life Years)	Sri Lanka	Female	Number	1990	7610.83854485541	10492.0501767616	5185.28957971602
DALYs (Disability-Adjusted Life Years)	Sri Lanka	Both	Number	1990	24102.3968018913	33763.3518110397	16701.2131207562
DALYs (Disability-Adjusted Life Years)	Sri Lanka	Male	Number	2021	21028.5542916415	29348.0537519692	14534.631486015
DALYs (Disability-Adjusted Life Years)	Sri Lanka	Female	Number	2021	9809.03969511757	13892.3722886533	6605.22181051731
DALYs (Disability-Adjusted Life Years)	Sri Lanka	Both	Number	2021	30837.5939867591	43323.7577442193	21381.9712703326
DALYs (Disability-Adjusted Life Years)	Sudan	Male	Number	1990	18812.048239149	26457.9636770922	12946.7636363454
DALYs (Disability-Adjusted Life Years)	Sudan	Female	Number	1990	9837.87634048882	14398.9609867889	6686.91577977866
DALYs (Disability-Adjusted Life Years)	Sudan	Both	Number	1990	28649.9245796378	41205.4135520277	19588.309501743
DALYs (Disability-Adjusted Life Years)	Sudan	Male	Number	2021	41429.0617214644	57806.4763816839	28339.3591704643
DALYs (Disability-Adjusted Life Years)	Sudan	Female	Number	2021	21135.8617041839	29979.0468677608	14477.6093915072
DALYs (Disability-Adjusted Life Years)	Sudan	Both	Number	2021	62564.9234256482	87688.7420690027	42926.9779638324
DALYs (Disability-Adjusted Life Years)	Suriname	Male	Number	1990	334.147094578085	468.188356090585	232.518825924716
DALYs (Disability-Adjusted Life Years)	Suriname	Female	Number	1990	170.768332198624	239.980155704654	114.62119068841
DALYs (Disability-Adjusted Life Years)	Suriname	Both	Number	1990	504.915426776708	706.782901069457	347.994518404042
DALYs (Disability-Adjusted Life Years)	Suriname	Male	Number	2021	474.197389121623	664.188950321374	324.762685170402
DALYs (Disability-Adjusted Life Years)	Suriname	Female	Number	2021	245.002760712616	340.25687743164	169.053389629994
DALYs (Disability-Adjusted Life Years)	Suriname	Both	Number	2021	719.200149834239	1002.68302390793	492.326340964841
DALYs (Disability-Adjusted Life Years)	Sweden	Male	Number	1990	11383.6910880324	15882.7471136277	7723.29524272035
DALYs (Disability-Adjusted Life Years)	Sweden	Female	Number	1990	3586.33200368064	5071.26200269785	2390.29447975742
DALYs (Disability-Adjusted Life Years)	Sweden	Both	Number	1990	14970.0230917131	21126.8528364183	10197.3303582566
DALYs (Disability-Adjusted Life Years)	Sweden	Male	Number	2021	13984.9066143434	19750.3443571163	9671.39531642708
DALYs (Disability-Adjusted Life Years)	Sweden	Female	Number	2021	4398.73456388327	6217.86731377926	2950.28915281317
DALYs (Disability-Adjusted Life Years)	Sweden	Both	Number	2021	18383.6411782267	25849.8893155789	12565.3701296817
DALYs (Disability-Adjusted Life Years)	Switzerland	Male	Number	1990	8002.91757887077	11345.1831550767	5476.67851258878
DALYs (Disability-Adjusted Life Years)	Switzerland	Female	Number	1990	2968.61363871023	4107.96512564273	2045.43036808794
DALYs (Disability-Adjusted Life Years)	Switzerland	Both	Number	1990	10971.531217581	15494.0307075478	7484.16114494955
DALYs (Disability-Adjusted Life Years)	Switzerland	Male	Number	2021	10342.8580301015	14419.8642140536	7267.52879402852
DALYs (Disability-Adjusted Life Years)	Switzerland	Female	Number	2021	3697.85634617863	5118.5697996032	2518.47195347747
DALYs (Disability-Adjusted Life Years)	Switzerland	Both	Number	2021	14040.7143762801	19662.0170495002	9780.39282759981
DALYs (Disability-Adjusted Life Years)	Syrian Arab Republic	Male	Number	1990	12709.9268101816	17928.8506777776	8752.82204910613
DALYs (Disability-Adjusted Life Years)	Syrian Arab Republic	Female	Number	1990	6493.48232457753	9023.73823418656	4433.48516149341
DALYs (Disability-Adjusted Life Years)	Syrian Arab Republic	Both	Number	1990	19203.4091347592	26783.0155790436	13129.2236570893
DALYs (Disability-Adjusted Life Years)	Syrian Arab Republic	Male	Number	2021	12785.9805640881	18102.0048694187	8786.75933350831
DALYs (Disability-Adjusted Life Years)	Syrian Arab Republic	Female	Number	2021	7208.88805779947	10186.6149881156	4853.36460786022
DALYs (Disability-Adjusted Life Years)	Syrian Arab Republic	Both	Number	2021	19994.8686218875	28294.3881387598	13733.1409005342
DALYs (Disability-Adjusted Life Years)	Taiwan (Province of China)	Male	Number	1990	23134.2516091778	33047.0576219961	16156.1846250437
DALYs (Disability-Adjusted Life Years)	Taiwan (Province of China)	Female	Number	1990	10776.9347087038	15290.8460903607	7431.78449737407
DALYs (Disability-Adjusted Life Years)	Taiwan (Province of China)	Both	Number	1990	33911.1863178816	48007.4198819597	23794.2826158184
DALYs (Disability-Adjusted Life Years)	Taiwan (Province of China)	Male	Number	2021	26263.0288857997	36611.0189998142	18084.8443920987
DALYs (Disability-Adjusted Life Years)	Taiwan (Province of China)	Female	Number	2021	12491.0526945946	17482.9465434108	8426.65640840201
DALYs (Disability-Adjusted Life Years)	Taiwan (Province of China)	Both	Number	2021	38754.0815803943	54538.487209429	26701.1838878451
DALYs (Disability-Adjusted Life Years)	Tajikistan	Male	Number	1990	5933.28109643659	8473.63235401777	4100.03040914837
DALYs (Disability-Adjusted Life Years)	Tajikistan	Female	Number	1990	3245.11390521274	4541.20261978974	2240.78345810074
DALYs (Disability-Adjusted Life Years)	Tajikistan	Both	Number	1990	9178.39500164932	13064.990689668	6340.75878934128
DALYs (Disability-Adjusted Life Years)	Tajikistan	Male	Number	2021	11260.1866399401	15833.0199456542	7712.36120337379
DALYs (Disability-Adjusted Life Years)	Tajikistan	Female	Number	2021	5914.16036697824	8437.32237172493	4035.01246832708
DALYs (Disability-Adjusted Life Years)	Tajikistan	Both	Number	2021	17174.3470069184	24280.4203049459	11706.0286927075
DALYs (Disability-Adjusted Life Years)	Thailand	Male	Number	1990	51216.6454763869	72210.1948535812	35575.1350915862
DALYs (Disability-Adjusted Life Years)	Thailand	Female	Number	1990	25286.6698773842	35798.2018235688	17000.871387167
DALYs (Disability-Adjusted Life Years)	Thailand	Both	Number	1990	76503.3153537711	109395.483733162	53266.3077057798
DALYs (Disability-Adjusted Life Years)	Thailand	Male	Number	2021	57942.4689486502	81733.3443191041	40068.0520313147
DALYs (Disability-Adjusted Life Years)	Thailand	Female	Number	2021	28304.9190006621	39844.5235614797	18978.9940010953
DALYs (Disability-Adjusted Life Years)	Thailand	Both	Number	2021	86247.3879493123	122372.691155784	59117.1778883368
DALYs (Disability-Adjusted Life Years)	Timor-Leste	Male	Number	1990	707.788579765284	991.97087469852	484.714176914062
DALYs (Disability-Adjusted Life Years)	Timor-Leste	Female	Number	1990	328.917492623199	466.973440520839	227.129632667905
DALYs (Disability-Adjusted Life Years)	Timor-Leste	Both	Number	1990	1036.70607238848	1447.97215749992	696.155869598682
DALYs (Disability-Adjusted Life Years)	Timor-Leste	Male	Number	2021	1250.27908088294	1772.49635334896	868.848853000896
DALYs (Disability-Adjusted Life Years)	Timor-Leste	Female	Number	2021	591.701809055699	843.441739532743	409.472565716707
DALYs (Disability-Adjusted Life Years)	Timor-Leste	Both	Number	2021	1841.98088993864	2602.32212700654	1293.04979896229
DALYs (Disability-Adjusted Life Years)	Togo	Male	Number	1990	4071.59882414468	5751.71821318394	2749.09832773724
DALYs (Disability-Adjusted Life Years)	Togo	Female	Number	1990	2310.69060229243	3268.47651629123	1557.43721378486
DALYs (Disability-Adjusted Life Years)	Togo	Both	Number	1990	6382.28942643711	9031.73897303272	4326.29373014437
DALYs (Disability-Adjusted Life Years)	Togo	Male	Number	2021	9469.60667981907	13221.6169868237	6443.68497187023
DALYs (Disability-Adjusted Life Years)	Togo	Female	Number	2021	5212.29105660824	7327.90985581974	3626.05286318021
DALYs (Disability-Adjusted Life Years)	Togo	Both	Number	2021	14681.8977364273	20529.7027627274	10186.0641088173
DALYs (Disability-Adjusted Life Years)	Tokelau	Male	Number	1990	1.45599118078749	2.04876836992145	1.00292994498022
DALYs (Disability-Adjusted Life Years)	Tokelau	Female	Number	1990	0.696463654169997	0.982858618603602	0.481383773066003
DALYs (Disability-Adjusted Life Years)	Tokelau	Both	Number	1990	2.15245483495748	3.04248635901532	1.47333358672312
DALYs (Disability-Adjusted Life Years)	Tokelau	Male	Number	2021	1.26565460939151	1.78455191819557	0.875761849797628
DALYs (Disability-Adjusted Life Years)	Tokelau	Female	Number	2021	0.561814819507196	0.78604040275307	0.373121164139712
DALYs (Disability-Adjusted Life Years)	Tokelau	Both	Number	2021	1.8274694288987	2.57717827913348	1.25684998235178
DALYs (Disability-Adjusted Life Years)	Tonga	Male	Number	1990	91.8229702030585	128.679610859372	63.9559525063252
DALYs (Disability-Adjusted Life Years)	Tonga	Female	Number	1990	43.4362921128382	60.6968823807949	29.1200478335756
DALYs (Disability-Adjusted Life Years)	Tonga	Both	Number	1990	135.259262315897	188.922278118486	93.4451730114038
DALYs (Disability-Adjusted Life Years)	Tonga	Male	Number	2021	96.6577302436441	135.726910907598	66.7053657712768
DALYs (Disability-Adjusted Life Years)	Tonga	Female	Number	2021	45.839814725311	65.4298603605936	31.1804621642038
DALYs (Disability-Adjusted Life Years)	Tonga	Both	Number	2021	142.497544968955	201.874215719329	97.6433537674149
DALYs (Disability-Adjusted Life Years)	Trinidad and Tobago	Male	Number	1990	1061.40720552791	1481.81479100732	725.537226574468
DALYs (Disability-Adjusted Life Years)	Trinidad and Tobago	Female	Number	1990	547.756283269529	781.280830213389	370.123557907128
DALYs (Disability-Adjusted Life Years)	Trinidad and Tobago	Both	Number	1990	1609.16348879744	2240.07298905583	1097.52693627499
DALYs (Disability-Adjusted Life Years)	Trinidad and Tobago	Male	Number	2021	1170.17033262884	1628.99726549547	787.036028372231
DALYs (Disability-Adjusted Life Years)	Trinidad and Tobago	Female	Number	2021	585.94076575205	831.834402284067	400.431772358551
DALYs (Disability-Adjusted Life Years)	Trinidad and Tobago	Both	Number	2021	1756.11109838089	2439.29801704008	1198.71855463135
DALYs (Disability-Adjusted Life Years)	Tunisia	Male	Number	1990	8328.30456439592	11640.4329530869	5584.02815885853
DALYs (Disability-Adjusted Life Years)	Tunisia	Female	Number	1990	4284.94056837791	6055.68592665978	2913.66175260414
DALYs (Disability-Adjusted Life Years)	Tunisia	Both	Number	1990	12613.2451327738	17544.915381403	8634.21798659846
DALYs (Disability-Adjusted Life Years)	Tunisia	Male	Number	2021	11295.9901384678	15903.1653007681	7714.21756836591
DALYs (Disability-Adjusted Life Years)	Tunisia	Female	Number	2021	5848.36548491426	8092.96332827248	3981.44712315647
DALYs (Disability-Adjusted Life Years)	Tunisia	Both	Number	2021	17144.3556233821	24099.0007220585	11666.4111826618
DALYs (Disability-Adjusted Life Years)	Turkey	Male	Number	1990	56223.1653882633	78039.2843132595	38834.4562315658
DALYs (Disability-Adjusted Life Years)	Turkey	Female	Number	1990	29041.1332121953	40609.9198330253	19707.7862911592
DALYs (Disability-Adjusted Life Years)	Turkey	Both	Number	1990	85264.2986004586	119175.10170455	58627.4893485779
DALYs (Disability-Adjusted Life Years)	Turkey	Male	Number	2021	81025.3591358101	113967.322205429	55018.8848732504
DALYs (Disability-Adjusted Life Years)	Turkey	Female	Number	2021	40929.3622479673	57890.1158410467	27954.2777892508
DALYs (Disability-Adjusted Life Years)	Turkey	Both	Number	2021	121954.721383777	170703.689262686	82458.2845826443
DALYs (Disability-Adjusted Life Years)	Turkmenistan	Male	Number	1990	4080.46520124293	5740.87751565791	2850.16204450451
DALYs (Disability-Adjusted Life Years)	Turkmenistan	Female	Number	1990	2249.43925467279	3215.48585311716	1541.95834245744
DALYs (Disability-Adjusted Life Years)	Turkmenistan	Both	Number	1990	6329.90445591573	8992.00466891194	4394.73738110149
DALYs (Disability-Adjusted Life Years)	Turkmenistan	Male	Number	2021	5814.97998796207	8122.32585725894	3913.14987062829
DALYs (Disability-Adjusted Life Years)	Turkmenistan	Female	Number	2021	2935.10339153929	4097.22787770189	2011.04342717571
DALYs (Disability-Adjusted Life Years)	Turkmenistan	Both	Number	2021	8750.08337950136	12283.9977354416	5871.51825441727
DALYs (Disability-Adjusted Life Years)	Tuvalu	Male	Number	1990	8.05419627304947	11.1824527341567	5.57326098195737
DALYs (Disability-Adjusted Life Years)	Tuvalu	Female	Number	1990	4.10964808837425	5.82125204556169	2.81566082641246
DALYs (Disability-Adjusted Life Years)	Tuvalu	Both	Number	1990	12.1638443614237	16.9118164045077	8.37855760386369
DALYs (Disability-Adjusted Life Years)	Tuvalu	Male	Number	2021	11.2986997590841	15.9802980639566	7.65934758985689
DALYs (Disability-Adjusted Life Years)	Tuvalu	Female	Number	2021	4.90439168073546	6.86408	3.35148960538377
DALYs (Disability-Adjusted Life Years)	Tuvalu	Both	Number	2021	16.2030914398195	22.7570301786811	10.9491942241425
DALYs (Disability-Adjusted Life Years)	Uganda	Male	Number	1990	19465.8057048696	27528.1972129067	13377.3096975486
DALYs (Disability-Adjusted Life Years)	Uganda	Female	Number	1990	10971.2364706239	15299.1204958329	7546.98072190974
DALYs (Disability-Adjusted Life Years)	Uganda	Both	Number	1990	30437.0421754936	43111.0243536789	21031.7378877607
DALYs (Disability-Adjusted Life Years)	Uganda	Male	Number	2021	50541.3989210144	70671.7812038548	35548.7971553633
DALYs (Disability-Adjusted Life Years)	Uganda	Female	Number	2021	27854.8552609459	39392.7875949164	19432.094170767
DALYs (Disability-Adjusted Life Years)	Uganda	Both	Number	2021	78396.2541819605	109954.710776932	54902.4565039656
DALYs (Disability-Adjusted Life Years)	Ukraine	Male	Number	1990	54619.969922084	75817.2215073051	37176.1371018503
DALYs (Disability-Adjusted Life Years)	Ukraine	Female	Number	1990	32406.1166456098	44845.7307693592	22078.9297161161
DALYs (Disability-Adjusted Life Years)	Ukraine	Both	Number	1990	87026.0865676937	122686.163587287	59098.1587469895
DALYs (Disability-Adjusted Life Years)	Ukraine	Male	Number	2021	43671.2189824218	60504.4163867871	30195.361144676
DALYs (Disability-Adjusted Life Years)	Ukraine	Female	Number	2021	25181.2192549116	35148.2754779226	17317.8597558128
DALYs (Disability-Adjusted Life Years)	Ukraine	Both	Number	2021	68852.4382373333	95561.2185534527	47410.8352212266
DALYs (Disability-Adjusted Life Years)	United Arab Emirates	Male	Number	1990	2395.18517124211	3304.7046572428	1634.86084120195
DALYs (Disability-Adjusted Life Years)	United Arab Emirates	Female	Number	1990	701.751049751564	995.948503120715	477.69217470941
DALYs (Disability-Adjusted Life Years)	United Arab Emirates	Both	Number	1990	3096.93622099367	4329.13192208421	2112.98890980916
DALYs (Disability-Adjusted Life Years)	United Arab Emirates	Male	Number	2021	13271.3272913174	18736.2583180547	8986.07181422376
DALYs (Disability-Adjusted Life Years)	United Arab Emirates	Female	Number	2021	2708.43575392412	3795.4788314964	1883.68635777096
DALYs (Disability-Adjusted Life Years)	United Arab Emirates	Both	Number	2021	15979.7630452415	22626.145979719	10922.2687965823
DALYs (Disability-Adjusted Life Years)	United Kingdom	Male	Number	1990	51331.387706647	71597.6201396899	35009.4201916643
DALYs (Disability-Adjusted Life Years)	United Kingdom	Female	Number	1990	18910.9805388818	26238.3368732696	13079.8727775034
DALYs (Disability-Adjusted Life Years)	United Kingdom	Both	Number	1990	70242.3682455288	98630.9	48077.2556415674
DALYs (Disability-Adjusted Life Years)	United Kingdom	Male	Number	2021	65178.9678269687	91401.7533026522	44424.2098397792
DALYs (Disability-Adjusted Life Years)	United Kingdom	Female	Number	2021	23941.064484762	33304.5264419012	16614.4913510909
DALYs (Disability-Adjusted Life Years)	United Kingdom	Both	Number	2021	89120.0323117307	125115.768552752	60590.453826064
DALYs (Disability-Adjusted Life Years)	United Republic of Tanzania	Male	Number	1990	28639.5036304692	39620.8239366863	19798.4008882348
DALYs (Disability-Adjusted Life Years)	United Republic of Tanzania	Female	Number	1990	16386.6615549448	22858.5483728583	11454.9862976607
DALYs (Disability-Adjusted Life Years)	United Republic of Tanzania	Both	Number	1990	45026.165185414	62591.6100087598	31289.8992374785
DALYs (Disability-Adjusted Life Years)	United Republic of Tanzania	Male	Number	2021	66270.7268708807	92810.6465333209	45071.0588191993
DALYs (Disability-Adjusted Life Years)	United Republic of Tanzania	Female	Number	2021	37501.7331977205	53281.9030256517	25403.7029608471
DALYs (Disability-Adjusted Life Years)	United Republic of Tanzania	Both	Number	2021	103772.460068601	146583.663866657	71114.0422020738
DALYs (Disability-Adjusted Life Years)	United States of America	Male	Number	1990	333143.574830738	469281.933995283	231336.585064361
DALYs (Disability-Adjusted Life Years)	United States of America	Female	Number	1990	162821.29707915	225399.028861506	112587.465520111
DALYs (Disability-Adjusted Life Years)	United States of America	Both	Number	1990	495964.871909888	691923.49588107	341954.920585072
DALYs (Disability-Adjusted Life Years)	United States of America	Male	Number	2021	433266.873854802	605445.505400884	301804.975488287
DALYs (Disability-Adjusted Life Years)	United States of America	Female	Number	2021	205868.633146086	288406.290847337	140401.282069638
DALYs (Disability-Adjusted Life Years)	United States of America	Both	Number	2021	639135.507000887	891390.071002133	443187.862891907
DALYs (Disability-Adjusted Life Years)	United States Virgin Islands	Male	Number	1990	92.0035077067599	129.63326601333	62.4325834788827
DALYs (Disability-Adjusted Life Years)	United States Virgin Islands	Female	Number	1990	50.1982343378078	70.5602591764694	34.3228617852373
DALYs (Disability-Adjusted Life Years)	United States Virgin Islands	Both	Number	1990	142.201742044568	202.219218694186	95.3653729110785
DALYs (Disability-Adjusted Life Years)	United States Virgin Islands	Male	Number	2021	68.3859160570717	96.5652274120841	47.1511618289484
DALYs (Disability-Adjusted Life Years)	United States Virgin Islands	Female	Number	2021	35.6932461773633	49.1738477297694	24.6419112927417
DALYs (Disability-Adjusted Life Years)	United States Virgin Islands	Both	Number	2021	104.079162234435	144.519483772866	71.3590071260365
DALYs (Disability-Adjusted Life Years)	Uruguay	Male	Number	1990	4109.8226739934	5641.82611735853	2800.5021375219
DALYs (Disability-Adjusted Life Years)	Uruguay	Female	Number	1990	1930.6861890436	2686.90373101477	1324.31841129741
DALYs (Disability-Adjusted Life Years)	Uruguay	Both	Number	1990	6040.51	8307.58844971577	4096.85584961481
DALYs (Disability-Adjusted Life Years)	Uruguay	Male	Number	2021	4366.98307090042	6203.77636758223	2999.12225340742
DALYs (Disability-Adjusted Life Years)	Uruguay	Female	Number	2021	2050.76281506266	2931.02542978626	1414.5481454583
DALYs (Disability-Adjusted Life Years)	Uruguay	Both	Number	2021	6417.74588596309	9110.82559458503	4432.89339746215
DALYs (Disability-Adjusted Life Years)	Uzbekistan	Male	Number	1990	23203.6636700689	32330.9920424467	15711.0611326827
DALYs (Disability-Adjusted Life Years)	Uzbekistan	Female	Number	1990	12721.3092110702	17762.9463435429	8674.07907185493
DALYs (Disability-Adjusted Life Years)	Uzbekistan	Both	Number	1990	35924.9728811391	50449.1406506972	24468.8436190519
DALYs (Disability-Adjusted Life Years)	Uzbekistan	Male	Number	2021	37628.9440061526	53100.1804282578	25550.8737844945
DALYs (Disability-Adjusted Life Years)	Uzbekistan	Female	Number	2021	19959.4583874408	27781.231100484	13862.1399689238
DALYs (Disability-Adjusted Life Years)	Uzbekistan	Both	Number	2021	57588.4023935934	81167.7938721295	39254.1075747428
DALYs (Disability-Adjusted Life Years)	Vanuatu	Male	Number	1990	140.110302220797	195.306344521159	97.9584320666011
DALYs (Disability-Adjusted Life Years)	Vanuatu	Female	Number	1990	65.1080832802994	90.3845922977736	43.0939280662687
DALYs (Disability-Adjusted Life Years)	Vanuatu	Both	Number	1990	205.218385501097	283.895538489514	141.315529582002
DALYs (Disability-Adjusted Life Years)	Vanuatu	Male	Number	2021	278.424321166666	394.858577460376	189.764707302178
DALYs (Disability-Adjusted Life Years)	Vanuatu	Female	Number	2021	132.943694034555	192.691429727286	89.0715406469075
DALYs (Disability-Adjusted Life Years)	Vanuatu	Both	Number	2021	411.368015201221	586.770097465387	279.966519389068
DALYs (Disability-Adjusted Life Years)	Venezuela (Bolivarian Republic of)	Male	Number	1990	18275.4875018914	24968.7708601804	12642.7337355271
DALYs (Disability-Adjusted Life Years)	Venezuela (Bolivarian Republic of)	Female	Number	1990	9403.95016499951	13497.1611247889	6455.82224664376
DALYs (Disability-Adjusted Life Years)	Venezuela (Bolivarian Republic of)	Both	Number	1990	27679.4376668909	38459.4905980808	19113.6860561813
DALYs (Disability-Adjusted Life Years)	Venezuela (Bolivarian Republic of)	Male	Number	2021	24473.0464312204	34696.0164965945	16754.9515224138
DALYs (Disability-Adjusted Life Years)	Venezuela (Bolivarian Republic of)	Female	Number	2021	12890.8804408625	18120.7233624621	8991.40641071501
DALYs (Disability-Adjusted Life Years)	Venezuela (Bolivarian Republic of)	Both	Number	2021	37363.926872083	52415.9487253953	25891.8844609341
DALYs (Disability-Adjusted Life Years)	Viet Nam	Male	Number	1990	63405.0866833719	87677.1069612108	43683.8565629726
DALYs (Disability-Adjusted Life Years)	Viet Nam	Female	Number	1990	28633.4285374609	40990.3148661816	19640.9122766062
DALYs (Disability-Adjusted Life Years)	Viet Nam	Both	Number	1990	92038.5152208329	129977.354906275	63220.6001545087
DALYs (Disability-Adjusted Life Years)	Viet Nam	Male	Number	2021	98111.9811071832	137259	67860.0889586174
DALYs (Disability-Adjusted Life Years)	Viet Nam	Female	Number	2021	39431.2104009493	55149.3960941433	26357.9267051372
DALYs (Disability-Adjusted Life Years)	Viet Nam	Both	Number	2021	137543.191508133	192945.141396772	95423.5060584499
DALYs (Disability-Adjusted Life Years)	Yemen	Male	Number	1990	13061.1167045298	18433.2643959002	9114.51850541062
DALYs (Disability-Adjusted Life Years)	Yemen	Female	Number	1990	6689.47492291305	9591.72873450226	4635.82839338267
DALYs (Disability-Adjusted Life Years)	Yemen	Both	Number	1990	19750.5916274428	28034.6567767958	13801.2803758877
DALYs (Disability-Adjusted Life Years)	Yemen	Male	Number	2021	31551.9817028249	44891.3216395888	21859.0227360593
DALYs (Disability-Adjusted Life Years)	Yemen	Female	Number	2021	16315.4992503166	23071.0488684199	11157.2040274943
DALYs (Disability-Adjusted Life Years)	Yemen	Both	Number	2021	47867.4809531416	68345.7360983595	33122.8996107367
DALYs (Disability-Adjusted Life Years)	Zambia	Male	Number	1990	8848.75029905922	12699.7598285413	6034.1172657603
DALYs (Disability-Adjusted Life Years)	Zambia	Female	Number	1990	5027.66465369909	6959.98146248307	3485.98015056774
DALYs (Disability-Adjusted Life Years)	Zambia	Both	Number	1990	13876.4149527583	19186.5328752602	9592.00683967543
DALYs (Disability-Adjusted Life Years)	Zambia	Male	Number	2021	22301.5686308312	31175.0843540469	15263.6924297931
DALYs (Disability-Adjusted Life Years)	Zambia	Female	Number	2021	12340.8135799681	17414.714187017	8559.41489418017
DALYs (Disability-Adjusted Life Years)	Zambia	Both	Number	2021	34642.3822107993	48771.4985582016	23756.5052613517
DALYs (Disability-Adjusted Life Years)	Zimbabwe	Male	Number	1990	11808.5797922268	16617.9577024531	8174.86790196831
DALYs (Disability-Adjusted Life Years)	Zimbabwe	Female	Number	1990	6635.52718663475	9099.42047406546	4341.79656924909
DALYs (Disability-Adjusted Life Years)	Zimbabwe	Both	Number	1990	18444.1069788615	25882.3204424287	12567.7061711683
DALYs (Disability-Adjusted Life Years)	Zimbabwe	Male	Number	2021	17154.9775437682	24183.0513206745	11846.4808091217
DALYs (Disability-Adjusted Life Years)	Zimbabwe	Female	Number	2021	9931.71295202921	13985.8341862528	6701.29792654179
DALYs (Disability-Adjusted Life Years)	Zimbabwe	Both	Number	2021	27086.6904957974	38383.7212931561	18603.3840584946
