# Supplementary material for: Global, Regional, and National Burden of Autism Spectrum Disorder: Trends and Decomposition Analysis From 1990 to 2021, and Projections for 2045
Source: Actas Esp Psiquiatr. 2025 Dec 17;53(6):1162–75. doi: 10.62641/aep.v53i6.2029 (PMC12728558; doi:10.62641/aep.v53i6.2029)
Supplement: Supplementary file 1 [file ActEsp-53-6-1162-1175-s1.zip › Supplementary Table 7.xlsx]

## Sheet: S.Table7
location	sex	cause	measure	Overll difference	Aging	Population	Epidemiological change
Southeast Asia	Both	Autism spectrum disorders	Prevalence	1582658.55(49.43%)	-119015.63 (-3.72%)	1596935.05 (49.87%)	104739.13 (3.27%)
Central Asia	Both	Autism spectrum disorders	Prevalence	233052.32(37.27%)	-11142.73 (-1.78%)	238160.85 (38.09%)	6034.2 (0.97%)
East Asia	Both	Autism spectrum disorders	Prevalence	1800077.17(23.47%)	-399663.12 (-5.21%)	1624046.36 (21.17%)	575693.93 (7.51%)
Global	Both	Autism spectrum disorders	Prevalence	19893543.84(47.44%)	-1163326.47 (-2.77%)	20077208.69 (47.88%)	979661.62 (2.34%)
Oceania	Both	Autism spectrum disorders	Prevalence	50539.43(108.86%)	-609.16 (-1.31%)	51828.06 (111.63%)	-679.48 (-1.46%)
Central Europe	Both	Autism spectrum disorders	Prevalence	-100006.35(-8.66%)	-51863.51 (-4.49%)	-90277.91 (-7.81%)	42135.07 (3.65%)
Eastern Europe	Both	Autism spectrum disorders	Prevalence	-188254.75(-9.34%)	-70879.01 (-3.51%)	-174952.3 (-8.68%)	57576.56 (2.86%)
Australasia	Both	Autism spectrum disorders	Prevalence	123738.23(52.97%)	-7955.32 (-3.41%)	123112.38 (52.7%)	8581.17 (3.67%)
Western Europe	Both	Autism spectrum disorders	Prevalence	425218.85(13.1%)	-140360.17 (-4.32%)	445607.34 (13.72%)	119971.67 (3.69%)
High-income Asia Pacific	Both	Autism spectrum disorders	Prevalence	206673.09(8.35%)	-191852.56 (-7.75%)	173151.48 (7%)	225374.17 (9.1%)
Southern Latin America	Both	Autism spectrum disorders	Prevalence	184376.27(35.72%)	-17252.93 (-3.34%)	188439.94 (36.51%)	13189.26 (2.56%)
High-income North America	Both	Autism spectrum disorders	Prevalence	928193.82(31.31%)	-99867.35 (-3.37%)	933649.73 (31.5%)	94411.44 (3.19%)
Caribbean	Both	Autism spectrum disorders	Prevalence	73490.5(29.71%)	-8084.99 (-3.27%)	83705.37 (33.84%)	-2129.87 (-0.86%)
Andean Latin America	Both	Autism spectrum disorders	Prevalence	192992.73(73.61%)	-10762.04 (-4.11%)	193795.84 (73.92%)	9958.93 (3.8%)
Central Latin America	Both	Autism spectrum disorders	Prevalence	641294.7(50.26%)	-62546.61 (-4.9%)	679098.52 (53.22%)	24742.79 (1.94%)
Tropical Latin America	Both	Autism spectrum disorders	Prevalence	420537.51(43.78%)	-53222.97 (-5.54%)	463277.43 (48.23%)	10483.05 (1.09%)
North Africa and Middle East	Both	Autism spectrum disorders	Prevalence	2216635.69(83.1%)	-67368.15 (-2.53%)	2226190.35 (83.46%)	57813.49 (2.17%)
South Asia	Both	Autism spectrum disorders	Prevalence	5053080.75(64.82%)	-282559.3 (-3.62%)	5302217.68 (68.01%)	33422.37 (0.43%)
Central Sub-Saharan Africa	Both	Autism spectrum disorders	Prevalence	773928.38(152.43%)	-3681.8 (-0.73%)	762095.83 (150.1%)	15514.35 (3.06%)
Eastern Sub-Saharan Africa	Both	Autism spectrum disorders	Prevalence	2234545.7(125.38%)	-19423.51 (-1.09%)	2207285.44 (123.85%)	46683.78 (2.62%)
Southern Sub-Saharan Africa	Both	Autism spectrum disorders	Prevalence	253386.79(51.89%)	-13542.17 (-2.77%)	258599.48 (52.96%)	8329.48 (1.71%)
Western Sub-Saharan Africa	Both	Autism spectrum disorders	Prevalence	2787384.48(155.73%)	2399.4 (0.13%)	2760757.76 (154.24%)	24227.31 (1.35%)
High SDI	Both	Autism spectrum disorders	Prevalence	2084428.94(23.23%)	-369354.26 (-4.12%)	2174457.16 (24.23%)	279326.04 (3.11%)
High-middle SDI	Both	Autism spectrum disorders	Prevalence	1744055.39(21.01%)	-335148.85 (-4.04%)	1866087.25 (22.48%)	213116.99 (2.57%)
Middle SDI	Both	Autism spectrum disorders	Prevalence	5168595.21(43.4%)	-582825.09 (-4.89%)	5037173.8 (42.3%)	714246.5 (6%)
Low SDI	Both	Autism spectrum disorders	Prevalence	5332970.4(126.67%)	-43203.37 (-1.03%)	5218069.78 (123.94%)	158103.99 (3.76%)
Low-middle SDI	Both	Autism spectrum disorders	Prevalence	5554808.37(65.38%)	-284523.25 (-3.35%)	5557619.99 (65.41%)	281711.64 (3.32%)
