# Supplementary material for: Global, Regional, and National Burden of Autism Spectrum Disorder: Trends and Decomposition Analysis From 1990 to 2021, and Projections for 2045
Source: Actas Esp Psiquiatr. 2025 Dec 17;53(6):1162–75. doi: 10.62641/aep.v53i6.2029 (PMC12728558; doi:10.62641/aep.v53i6.2029)
Supplement: Supplementary file 1 [file ActEsp-53-6-1162-1175-s1.zip › Supplementary Table 8.xlsx]

## Sheet: Da_decom_table
location	sex	cause	measure	Overll difference	Aging	Population	Epidemiological change
Global	Both	Autism spectrum disorders	DALYs (Disability-Adjusted Life Years)	3675651.08(46.71%)	-281710.89 (-3.58%)	3758723.07 (47.77%)	198638.9 (2.52%)
Central Europe	Both	Autism spectrum disorders	DALYs (Disability-Adjusted Life Years)	-20583.35(-9.56%)	-12076.72 (-5.61%)	-16746.74 (-7.78%)	8240.1 (3.83%)
High-income North America	Both	Autism spectrum disorders	DALYs (Disability-Adjusted Life Years)	161724.51(29.33%)	-23535.51 (-4.27%)	172411.29 (31.26%)	12848.72 (2.33%)
East Asia	Both	Autism spectrum disorders	DALYs (Disability-Adjusted Life Years)	319927.51(22%)	-97210.41 (-6.68%)	306191.43 (21.06%)	110946.5 (7.63%)
Tropical Latin America	Both	Autism spectrum disorders	DALYs (Disability-Adjusted Life Years)	76062.42(42.28%)	-12429.95 (-6.91%)	86335.42 (47.99%)	2156.95 (1.2%)
Central Latin America	Both	Autism spectrum disorders	DALYs (Disability-Adjusted Life Years)	117932.74(48.94%)	-15117.83 (-6.27%)	127710.59 (53%)	5339.97 (2.22%)
High-income Asia Pacific	Both	Autism spectrum disorders	DALYs (Disability-Adjusted Life Years)	31541.4(6.8%)	-42877.36 (-9.24%)	32235.96 (6.95%)	42182.79 (9.09%)
South Asia	Both	Autism spectrum disorders	DALYs (Disability-Adjusted Life Years)	942511.26(64.71%)	-64927.69 (-4.46%)	990509.65 (68%)	16929.3 (1.16%)
Central Asia	Both	Autism spectrum disorders	DALYs (Disability-Adjusted Life Years)	43401.34(36.8%)	-2828.08 (-2.4%)	44845.96 (38.03%)	1383.46 (1.17%)
Southeast Asia	Both	Autism spectrum disorders	DALYs (Disability-Adjusted Life Years)	295696.79(48.91%)	-28577.26 (-4.73%)	301061.24 (49.8%)	23212.8 (3.84%)
Eastern Europe	Both	Autism spectrum disorders	DALYs (Disability-Adjusted Life Years)	-37782.25(-10.08%)	-16295.79 (-4.35%)	-32400.54 (-8.64%)	10914.08 (2.91%)
Oceania	Both	Autism spectrum disorders	DALYs (Disability-Adjusted Life Years)	9538.31(109.02%)	-148.93 (-1.7%)	9771.37 (111.68%)	-84.13 (-0.96%)
Middle SDI	Both	Autism spectrum disorders	DALYs (Disability-Adjusted Life Years)	948255.58(42.19%)	-135858.26 (-6.04%)	946934.08 (42.13%)	137179.76 (6.1%)
High-middle SDI	Both	Autism spectrum disorders	DALYs (Disability-Adjusted Life Years)	311825.67(20%)	-81580.84 (-5.23%)	348995.01 (22.39%)	44411.5 (2.85%)
Eastern Sub-Saharan Africa	Both	Autism spectrum disorders	DALYs (Disability-Adjusted Life Years)	423488.05(126.77%)	-4442.78 (-1.33%)	415047.02 (124.25%)	12883.81 (3.86%)
Western Sub-Saharan Africa	Both	Autism spectrum disorders	DALYs (Disability-Adjusted Life Years)	527916.26(157.6%)	518.01 (0.15%)	518556.12 (154.81%)	8842.13 (2.64%)
Caribbean	Both	Autism spectrum disorders	DALYs (Disability-Adjusted Life Years)	13299.02(28.62%)	-1885.22 (-4.06%)	15665.84 (33.71%)	-481.6 (-1.04%)
North Africa and Middle East	Both	Autism spectrum disorders	DALYs (Disability-Adjusted Life Years)	411994.43(81.92%)	-17892.83 (-3.56%)	418475.47 (83.21%)	11411.78 (2.27%)
Central Sub-Saharan Africa	Both	Autism spectrum disorders	DALYs (Disability-Adjusted Life Years)	146242.09(154.27%)	-908.1 (-0.96%)	142814.77 (150.66%)	4335.42 (4.57%)
High SDI	Both	Autism spectrum disorders	DALYs (Disability-Adjusted Life Years)	363932.94(21.72%)	-84921.45 (-5.07%)	403588.14 (24.09%)	45266.25 (2.7%)
Low-middle SDI	Both	Autism spectrum disorders	DALYs (Disability-Adjusted Life Years)	1040988.3(65.38%)	-64840.28 (-4.07%)	1041733.2 (65.42%)	64095.37 (4.03%)
Southern Latin America	Both	Autism spectrum disorders	DALYs (Disability-Adjusted Life Years)	33714.66(34.78%)	-4015.34 (-4.14%)	35268.89 (36.38%)	2461.11 (2.54%)
Andean Latin America	Both	Autism spectrum disorders	DALYs (Disability-Adjusted Life Years)	36087.5(72.99%)	-2515.18 (-5.09%)	36495.09 (73.81%)	2107.59 (4.26%)
Australasia	Both	Autism spectrum disorders	DALYs (Disability-Adjusted Life Years)	22642.25(52.22%)	-1881.41 (-4.34%)	22800.81 (52.58%)	1722.84 (3.97%)
Southern Sub-Saharan Africa	Both	Autism spectrum disorders	DALYs (Disability-Adjusted Life Years)	46248.28(50.36%)	-3344.01 (-3.64%)	48408.5 (52.71%)	1183.79 (1.29%)
Western Europe	Both	Autism spectrum disorders	DALYs (Disability-Adjusted Life Years)	74047.88(12.24%)	-30147.54 (-4.98%)	82706.25 (13.67%)	21489.17 (3.55%)
Low SDI	Both	Autism spectrum disorders	DALYs (Disability-Adjusted Life Years)	1009064.65(128.27%)	-9347.1 (-1.19%)	978524.65 (124.39%)	39887.11 (5.07%)
