# Supplementary material for: Global, Regional, and National Burden of Autism Spectrum Disorder: Trends and Decomposition Analysis From 1990 to 2021, and Projections for 2045
Source: Actas Esp Psiquiatr. 2025 Dec 17;53(6):1162–75. doi: 10.62641/aep.v53i6.2029 (PMC12728558; doi:10.62641/aep.v53i6.2029)
Supplement: Supplementary file 1 [file ActEsp-53-6-1162-1175-s1.zip › Supplementary Table 9.xlsx]

## Sheet: PASR
measure	location	cause	sex	year	ASR	crude_rate	case
Prevalence	Global	Autism spectrum disorders	Male	1992	1045.9	1063.1	29449366
Prevalence	Global	Autism spectrum disorders	Male	1993	1046.21	1062.91	29869902
Prevalence	Global	Autism spectrum disorders	Male	1994	1046.58	1062.76	30270054
Prevalence	Global	Autism spectrum disorders	Male	1995	1046.97	1062.61	30660731
Prevalence	Global	Autism spectrum disorders	Male	1996	1048	1063.12	31072785
Prevalence	Global	Autism spectrum disorders	Male	1997	1049.97	1064.51	31510617
Prevalence	Global	Autism spectrum disorders	Male	1998	1052.23	1066.19	31957346
Prevalence	Global	Autism spectrum disorders	Male	1999	1054.13	1067.51	32394554
Prevalence	Global	Autism spectrum disorders	Male	2000	1055.21	1067.98	32810420
Prevalence	Global	Autism spectrum disorders	Male	2001	1055.75	1067.93	33217716
Prevalence	Global	Autism spectrum disorders	Male	2002	1056.4	1067.95	33636411
Prevalence	Global	Autism spectrum disorders	Male	2003	1057.02	1067.97	34062365
Prevalence	Global	Autism spectrum disorders	Male	2004	1057.55	1067.9	34492941
Prevalence	Global	Autism spectrum disorders	Male	2005	1057.86	1067.62	34924640
Prevalence	Global	Autism spectrum disorders	Male	2006	1058.09	1067.26	35367290
Prevalence	Global	Autism spectrum disorders	Male	2007	1058.53	1067.08	35828782
Prevalence	Global	Autism spectrum disorders	Male	2008	1059.03	1066.98	36307858
Prevalence	Global	Autism spectrum disorders	Male	2009	1059.38	1066.75	36789129
Prevalence	Global	Autism spectrum disorders	Male	2010	1059.56	1066.34	37243740
Prevalence	Global	Autism spectrum disorders	Male	2011	1059.97	1066.14	37690360
Prevalence	Global	Autism spectrum disorders	Male	2012	1060.88	1066.39	38162588
Prevalence	Global	Autism spectrum disorders	Male	2013	1061.92	1066.79	38650894
Prevalence	Global	Autism spectrum disorders	Male	2014	1062.8	1067.04	39135972
Prevalence	Global	Autism spectrum disorders	Male	2015	1063.16	1066.8	39608044
Prevalence	Global	Autism spectrum disorders	Male	2016	1063.3	1066.33	40072391
Prevalence	Global	Autism spectrum disorders	Male	2017	1063.66	1066	40536057
Prevalence	Global	Autism spectrum disorders	Male	2018	1064.06	1065.69	40986743
Prevalence	Global	Autism spectrum disorders	Male	2019	1064.31	1065.17	41411171
Prevalence	Global	Autism spectrum disorders	Male	2020	1064.96	1065.11	41815235
Prevalence	Global	Autism spectrum disorders	Male	2021	1064.67	1064.15	42133879
Prevalence	Global	Autism spectrum disorders	Male	2022	1066.18	1065.86	42725867
Prevalence	Global	Autism spectrum disorders	Male	2023	1066.8	1065.6	43082259
Prevalence	Global	Autism spectrum disorders	Male	2024	1067.42	1065.26	43453675
Prevalence	Global	Autism spectrum disorders	Male	2025	1067.58	1064.43	43802346
Prevalence	Global	Autism spectrum disorders	Male	2026	1067.74	1063.58	44145014
Prevalence	Global	Autism spectrum disorders	Male	2027	1067.9	1062.7	44480638
Prevalence	Global	Autism spectrum disorders	Male	2028	1068.07	1061.76	44809173
Prevalence	Global	Autism spectrum disorders	Male	2029	1068.23	1060.83	45132583
Prevalence	Global	Autism spectrum disorders	Male	2030	1067.93	1059.44	45430942
Prevalence	Global	Autism spectrum disorders	Male	2031	1067.63	1058.05	45723388
Prevalence	Global	Autism spectrum disorders	Male	2032	1067.33	1056.62	46008851
Prevalence	Global	Autism spectrum disorders	Male	2033	1067.03	1055.15	46286543
Prevalence	Global	Autism spectrum disorders	Male	2034	1066.73	1053.68	46558510
Prevalence	Global	Autism spectrum disorders	Male	2035	1065.95	1051.76	46804547
Prevalence	Global	Autism spectrum disorders	Male	2036	1065.18	1049.85	47044631
Prevalence	Global	Autism spectrum disorders	Male	2037	1064.4	1047.92	47277770
Prevalence	Global	Autism spectrum disorders	Male	2038	1063.62	1045.95	47502954
Prevalence	Global	Autism spectrum disorders	Male	2039	1062.85	1043.99	47721705
Prevalence	Global	Autism spectrum disorders	Male	2040	1062.29	1042.27	47944841
Prevalence	Global	Autism spectrum disorders	Male	2041	1061.73	1040.57	48161926
Prevalence	Global	Autism spectrum disorders	Male	2042	1061.17	1038.86	48371938
Prevalence	Global	Autism spectrum disorders	Male	2043	1060.61	1037.12	48572949
Prevalence	Global	Autism spectrum disorders	Male	2044	1060.04	1035.37	48766025
Prevalence	Global	Autism spectrum disorders	Male	2045	1059.48	1033.64	48951654
Prevalence	Global	Autism spectrum disorders	Female	1992	494.698	500.977	13661981
Prevalence	Global	Autism spectrum disorders	Female	1993	493.967	499.966	13825358
Prevalence	Global	Autism spectrum disorders	Female	1994	493.611	499.321	13991988
Prevalence	Global	Autism spectrum disorders	Female	1995	493.711	499.104	14167773
Prevalence	Global	Autism spectrum disorders	Female	1996	494.338	499.419	14361346
Prevalence	Global	Autism spectrum disorders	Female	1997	495.389	500.114	14568208
Prevalence	Global	Autism spectrum disorders	Female	1998	496.561	500.909	14779475
Prevalence	Global	Autism spectrum disorders	Female	1999	497.59	501.545	14987617
Prevalence	Global	Autism spectrum disorders	Female	2000	498.259	501.789	15187088
Prevalence	Global	Autism spectrum disorders	Female	2001	498.607	501.712	15381099
Prevalence	Global	Autism spectrum disorders	Female	2002	498.918	501.581	15577895
Prevalence	Global	Autism spectrum disorders	Female	2003	499.206	501.43	15778301
Prevalence	Global	Autism spectrum disorders	Female	2004	499.502	501.282	15982885
Prevalence	Global	Autism spectrum disorders	Female	2005	499.827	501.142	16192255
Prevalence	Global	Autism spectrum disorders	Female	2006	500.195	501.047	16408705
Prevalence	Global	Autism spectrum disorders	Female	2007	500.652	501.028	16632830
Prevalence	Global	Autism spectrum disorders	Female	2008	501.149	501.064	16864198
Prevalence	Global	Autism spectrum disorders	Female	2009	501.638	501.09	17098974
Prevalence	Global	Autism spectrum disorders	Female	2010	502.108	501.069	17327318
Prevalence	Global	Autism spectrum disorders	Female	2011	502.656	501.102	17551768
Prevalence	Global	Autism spectrum disorders	Female	2012	503.319	501.235	17782138
Prevalence	Global	Autism spectrum disorders	Female	2013	503.993	501.397	18015843
Prevalence	Global	Autism spectrum disorders	Female	2014	504.611	501.496	18246503
Prevalence	Global	Autism spectrum disorders	Female	2015	505.061	501.433	18470954
Prevalence	Global	Autism spectrum disorders	Female	2016	505.364	501.214	18688389
Prevalence	Global	Autism spectrum disorders	Female	2017	505.666	500.96	18900850
Prevalence	Global	Autism spectrum disorders	Female	2018	506.015	500.723	19107580
Prevalence	Global	Autism spectrum disorders	Female	2019	506.441	500.492	19306828
Prevalence	Global	Autism spectrum disorders	Female	2020	507.297	500.677	19508602
Prevalence	Global	Autism spectrum disorders	Female	2021	508.042	500.759	19689661
Prevalence	Global	Autism spectrum disorders	Female	2022	508.27	500.193	19840266
Prevalence	Global	Autism spectrum disorders	Female	2023	508.8	499.983	20010953
Prevalence	Global	Autism spectrum disorders	Female	2024	509.33	499.704	20186391
Prevalence	Global	Autism spectrum disorders	Female	2025	509.701	499.266	20354512
Prevalence	Global	Autism spectrum disorders	Female	2026	510.073	498.817	20520227
Prevalence	Global	Autism spectrum disorders	Female	2027	510.445	498.342	20682867
Prevalence	Global	Autism spectrum disorders	Female	2028	510.817	497.839	20842310
Prevalence	Global	Autism spectrum disorders	Female	2029	511.188	497.336	20999687
Prevalence	Global	Autism spectrum disorders	Female	2030	511.391	496.691	21148793
Prevalence	Global	Autism spectrum disorders	Female	2031	511.594	496.047	21295531
Prevalence	Global	Autism spectrum disorders	Female	2032	511.797	495.386	21439136
Prevalence	Global	Autism spectrum disorders	Female	2033	512	494.696	21578917
Prevalence	Global	Autism spectrum disorders	Female	2034	512.202	494.011	21716233
Prevalence	Global	Autism spectrum disorders	Female	2035	512.219	493.191	21844711
Prevalence	Global	Autism spectrum disorders	Female	2036	512.236	492.386	21970788
Prevalence	Global	Autism spectrum disorders	Female	2037	512.253	491.58	22093803
Prevalence	Global	Autism spectrum disorders	Female	2038	512.27	490.753	22212858
Prevalence	Global	Autism spectrum disorders	Female	2039	512.287	489.935	22329058
Prevalence	Global	Autism spectrum disorders	Female	2040	512.335	489.202	22445588
Prevalence	Global	Autism spectrum disorders	Female	2041	512.383	488.491	22559703
Prevalence	Global	Autism spectrum disorders	Female	2042	512.431	487.79	22670765
Prevalence	Global	Autism spectrum disorders	Female	2043	512.479	487.074	22777436
Prevalence	Global	Autism spectrum disorders	Female	2044	512.527	486.364	22880549
Prevalence	Global	Autism spectrum disorders	Female	2045	512.575	485.671	22980403
Prevalence	Global	Autism spectrum disorders	Both	1992	772.136	784.241	43111347
Prevalence	Global	Autism spectrum disorders	Both	1993	772.013	783.706	43695260
Prevalence	Global	Autism spectrum disorders	Both	1994	772.066	783.335	44262042
Prevalence	Global	Autism spectrum disorders	Both	1995	772.34	783.159	44828503
Prevalence	Global	Autism spectrum disorders	Both	1996	773.176	783.564	45434131
Prevalence	Global	Autism spectrum disorders	Both	1997	774.679	784.577	46078824
Prevalence	Global	Autism spectrum disorders	Both	1998	776.38	785.772	46736821
Prevalence	Global	Autism spectrum disorders	Both	1999	777.829	786.702	47382171
Prevalence	Global	Autism spectrum disorders	Both	2000	778.677	787.002	47997508
Prevalence	Global	Autism spectrum disorders	Both	2001	779.086	786.872	48598815
Prevalence	Global	Autism spectrum disorders	Both	2002	779.536	786.752	49214306
Prevalence	Global	Autism spectrum disorders	Both	2003	779.954	786.612	49840666
Prevalence	Global	Autism spectrum disorders	Both	2004	780.328	786.427	50475826
Prevalence	Global	Autism spectrum disorders	Both	2005	780.606	786.13	51116895
Prevalence	Global	Autism spectrum disorders	Both	2006	780.878	785.828	51775995
Prevalence	Global	Autism spectrum disorders	Both	2007	781.314	785.661	52461612
Prevalence	Global	Autism spectrum disorders	Both	2008	781.807	785.576	53172056
Prevalence	Global	Autism spectrum disorders	Both	2009	782.227	785.419	53888103
Prevalence	Global	Autism spectrum disorders	Both	2010	782.516	785.11	54571058
Prevalence	Global	Autism spectrum disorders	Both	2011	782.958	784.93	55242128
Prevalence	Global	Autism spectrum disorders	Both	2012	783.723	785.042	55944726
Prevalence	Global	Autism spectrum disorders	Both	2013	784.579	785.269	56666737
Prevalence	Global	Autism spectrum disorders	Both	2014	785.344	785.402	57382475
Prevalence	Global	Autism spectrum disorders	Both	2015	785.787	785.232	58078998
Prevalence	Global	Autism spectrum disorders	Both	2016	786.065	784.878	58760780
Prevalence	Global	Autism spectrum disorders	Both	2017	786.46	784.588	59436907
Prevalence	Global	Autism spectrum disorders	Both	2018	786.905	784.314	60094323
Prevalence	Global	Autism spectrum disorders	Both	2019	787.313	783.931	60717999
Prevalence	Global	Autism spectrum disorders	Both	2020	788.097	783.955	61323837
Prevalence	Global	Autism spectrum disorders	Both	2021	788.307	783.434	61823540
Prevalence	Global	Autism spectrum disorders	Both	2022	789.332	784.03	62527209
Prevalence	Global	Autism spectrum disorders	Both	2023	789.973	783.771	63056832
Prevalence	Global	Autism spectrum disorders	Both	2024	790.614	783.42	63604611
Prevalence	Global	Autism spectrum disorders	Both	2025	790.922	782.716	64120004
Prevalence	Global	Autism spectrum disorders	Both	2026	791.231	781.996	64626985
Prevalence	Global	Autism spectrum disorders	Both	2027	791.539	781.236	65123649
Prevalence	Global	Autism spectrum disorders	Both	2028	791.847	780.434	65609770
Prevalence	Global	Autism spectrum disorders	Both	2029	792.156	779.634	66088695
Prevalence	Global	Autism spectrum disorders	Both	2030	792.122	778.503	66531976
Prevalence	Global	Autism spectrum disorders	Both	2031	792.087	777.372	66966932
Prevalence	Global	Autism spectrum disorders	Both	2032	792.053	776.212	67391415
Prevalence	Global	Autism spectrum disorders	Both	2033	792.019	775.008	67803902
Prevalence	Global	Autism spectrum disorders	Both	2034	791.985	773.811	68208189
Prevalence	Global	Autism spectrum disorders	Both	2035	791.591	772.297	68575303
Prevalence	Global	Autism spectrum disorders	Both	2036	791.198	770.798	68934079
Prevalence	Global	Autism spectrum disorders	Both	2037	790.804	769.291	69282544
Prevalence	Global	Autism spectrum disorders	Both	2038	790.411	767.75	69618674
Prevalence	Global	Autism spectrum disorders	Both	2039	790.017	766.219	69945548
Prevalence	Global	Autism spectrum disorders	Both	2040	789.758	764.869	70278078
Prevalence	Global	Autism spectrum disorders	Both	2041	789.5	763.543	70602322
Prevalence	Global	Autism spectrum disorders	Both	2042	789.241	762.221	70916288
Prevalence	Global	Autism spectrum disorders	Both	2043	788.982	760.872	71216389
Prevalence	Global	Autism spectrum disorders	Both	2044	788.723	759.527	71505007
Prevalence	Global	Autism spectrum disorders	Both	2045	788.465	758.2	71782946
